# Supplementary material for: tRNA-derived fragments from wheat are potentially involved in susceptibility to Fusarium head blight
Source: BMC Plant Biol. 2022 Jan 3;22:3. doi: 10.1186/s12870-021-03393-9 (PMC8722339; doi:10.1186/s12870-021-03393-9)
Supplement: Supplementary file 7 — Additional file 7: Table S1. Statistics of sequencing libraries [file 12870_2021_3393_MOESM7_ESM.xlsx]

## Sheet: Table S1.1 sRNA
Table S1.1 Statistic of small RNA in sequencing libraries
Sample name	Raw tag count	Low quality tag count	Invalid adapter tag count	PolyA tag count	Short valid length tag	Clean tag count	Q20 of clean tag (%)	Percentage of clean tag(%)
CSI_1	27160493	379623	641296	479	4037330	22101765	99.5	81.37
CSI_2	27160493	336964	524914	393	4198479	22099743	99.5	81.37
CSI_3	28947368	387926	548571	375	6000977	22009519	99.4	76.03
CSM_1	26902931	322474	395978	677	965057	25218745	99.4	93.74
CSM_2	26577007	311968	389663	819	1633429	24241128	99.3	91.21
CSM_3	25487206	390912	348888	652	1762347	22984407	99.4	90.18
SMI_1	25947973	305372	417499	482	991874	24232746	99.5	93.39
SMI_2	25627357	293790	515704	773	1005441	23811649	99.4	92.91
SMI_3	27458446	178883	448714	604	888412	25941833	99.5	94.48
SMM_1	25539012	333974	504808	614	2134953	22564663	99.4	88.35
SMM_2	28205128	382616	530036	443	5319834	21972199	99.4	77.9
SMM_3	25976502	288035	344674	657	413335	24929801	99.4	95.97
"CSI" indicates wheat variety Chinese Spring spikelet was inoculated by F. graminearum, “CSM” indicates wheat variety Chinese Spring spikelet was inoculated by mung bean broth,"SMI" indicates wheat variety Sumai 3 spikelet was inoculated by F. graminearum, “SMM” indicates wheat variety Sumai3 spikelet was inoculated by mung bean broth. CSM1-3,SMI1-3 and SMM1-3 represents the expression data of th…

## Sheet: Table S1.2 mRNA
Table S1.2 Statistics of mRNA-sequencing libraries
Sample	Total Raw Reads (M)	Total Clean Reads (M)	Total Clean Bases(Gb)	Clean Reads Q20(%)	Clean Reads Q30(%)	Clean Reads Ratio(%)
CSI_1	120.95	108.38	16.26	96.69	88.54	89.61
CSI_2	122.7	109.39	16.41	96.58	88.23	89.16
CSI_3	115.69	103.13	15.47	96.52	88.1	89.15
CSM_1	115.69	103.26	15.49	95.92	86.73	89.26
CSM_2	117.44	104.82	15.72	96.28	87.66	89.25
CSM_3	119.19	106.49	15.97	96.44	87.86	89.34
SMI_1	120.95	108.56	16.28	96.62	88.34	89.76
SMI_2	119.19	106.64	16	96.5	88.03	89.47
SMI_3	115.69	104.63	15.69	96.85	89.03	90.44
SMM_1	122.7	109.39	16.41	96.38	87.75	89.15
SMM_2	122.7	109.74	16.46	96.42	87.83	89.44
SMM_3	119.19	105.76	15.86	96.42	87.89	88.73
"CSI" indicates wheat variety Chinese Spring spikelet was inoculated by F. graminearum, “CSM” indicates wheat variety Chinese Spring spikelet was inoculated by mung bean broth,"SMI" indicates wheat variety Sumai 3 spikelet was inoculated by F. graminearum, “SMM” indicates wheat variety Sumai3 spikelet was inoculated by mung bean broth. CSM1-3,SMI1-3 and SMM1-3 represents the expression data of th…
