# Supplementary material for: tRNA-derived fragments from wheat are potentially involved in susceptibility to Fusarium head blight
Source: BMC Plant Biol. 2022 Jan 3;22:3. doi: 10.1186/s12870-021-03393-9 (PMC8722339; doi:10.1186/s12870-021-03393-9)
Supplement: Supplementary file 8 — Additional file 8: Table S2. Summary of the identified tRFs [file 12870_2021_3393_MOESM8_ESM.xlsx]

## Sheet: Sheet 1
Table S2 Summary of the identified tRFs
tag	tRNA	Seq	Seq Len	CSI1	CSI2	CSI3	CSM1	CSM2	CSM3	SMI1	SMI2	SMI3	SMM1	SMM2	SMM3	Av.CSI	Av.CSM	Av.SMI	Av.SMM	CSI/CSM	SMI/SMM	SMM/CSM	SMI/CSI	log2（CSI/CSM）	p value	Q value	log2（SMI/SMM）	p value	Q value	Log2（SMM/CSM）	p value	Q value	Log2（SMI/CSI）	p value	Q value
tag230139	Triticum_aestivum_tRNA-Ala-AGC-1-1	GGGGATGTAGCTCAGATGGTAGAGCGC	27	0	0	0	76	72	41	0	12	0	53	18	71	0	63	4	47.3333	0	0.084507	0.751323	NA	NA	0.00469377	0.0217898	-3.56478	0.0542495	0.153827	-0.412495	0.457933	0.715018	NA	0.373901	0.750502
tag36967	Triticum_aestivum_tRNA-Ala-AGC-1-1	GGGGATGTAGCTCAGATGGTAGAGCG	26	0	0	0	111	88	19	11	14	0	60	38	107	0	72.6667	8.33333	68.3333	0	0.121951	0.940367	NA	NA	0.0582596	0.134138	-3.03562	0.0447419	0.135878	-0.0887042	0.905631	0.973443	NA	0.121813	0.451519
tag85631	Triticum_aestivum_tRNA-Ala-AGC-1-1	GGGGATGTAGCTCAGATGGTAGAGC	25	568	918	543	9029	8499	6149	1017	1081	644	5036	2356	6699	676.333	7892.33	914	4697	0.085695	0.194592	0.595135	1.3514	-3.54465	0.00127559	0.00945926	-2.36147	0.0410209	0.127105	-0.748712	0.107279	0.789076	0.43446	0.262214	0.623039
tag77337	Triticum_aestivum_tRNA-Ala-AGC-1-1	GGGGATGTAGCTCAGATGGTAGAGCGCT	28	0	0	0	44	36	48	0	13	0	16	0	31	0	42.6667	4.33333	15.6667	0	0.276596	0.367188	NA	NA	0.000268046	0.0038748	-1.85415	0.318032	0.50218	-1.44541	0.0484902	0.599393	NA	0.373901	0.749149
tag221681	Triticum_aestivum_tRNA-Ala-AGC-1-1	GGGGATGTAGCTCAGATGGTAG	22	973	1328	1065	3973	3792	2646	1209	1000	850	2128	2332	3339	1122	3470.33	1019.67	2599.67	0.323312	0.39223	0.749112	0.908794	-1.629	0.00541397	0.0231564	-1.35023	0.0152659	0.0688575	-0.416748	0.194481	0.786764	-0.137975	0.529515	0.729642
tag199656	Triticum_aestivum_tRNA-Ala-AGC-1-1	GGGGATGTAGCTCAGATGGTAGAG	24	665	1095	659	3390	3210	2289	903	907	725	1994	748	2878	806.333	2963	845	1873.33	0.272134	0.451068	0.632242	1.04795	-1.87761	0.00432768	0.0207656	-1.14858	0.172936	0.299139	-0.661451	0.197436	0.780968	0.067575	0.816812	0.925887
tag46116	Triticum_aestivum_tRNA-Ala-AGC-1-1	GGGGATGTAGCTCAGATGGTAGA	23	288	561	272	1120	1213	835	408	308	305	561	570	954	373.667	1056	340.333	695	0.353851	0.489688	0.658144	0.910794	-1.49879	0.00981287	0.0338559	-1.03006	0.0570269	0.159586	-0.603525	0.104305	0.780094	-0.134803	0.754922	0.885521
tag54424	Triticum_aestivum_tRNA-Ala-AGC-1-1	GGGGATGTAGCTCAGATGGTA	21	908	1549	1138	3258	3561	2289	1442	1039	977	1614	2247	2826	1198.33	3036	1152.67	2229	0.394708	0.517123	0.73419	0.961892	-1.34114	0.0126059	0.0404381	-0.951421	0.0469183	0.139709	-0.445775	0.19513	0.782278	-0.0560539	0.85688	0.952851
tag128403	Triticum_aestivum_tRNA-Ala-AGC-1-1	GGGGATGTAGCTCAGATGGT	20	681	1052	965	1465	1734	1162	871	776	666	598	1025	1145	899.333	1453.67	771	922.667	0.618665	0.835621	0.634717	0.857302	-0.692769	0.0499699	0.117178	-0.259079	0.438	0.516801	-0.655815	0.0859842	0.708574	-0.222125	0.36845	0.750395
tag152354	Triticum_aestivum_tRNA-Ala-AGC-1-1	GGGGATGTAGCTCAGATGG	19	4434	4414	5425	5936	5777	4585	4780	3598	2978	2732	4646	3961	4757.67	5432.67	3785.33	3779.67	0.875752	1.0015	0.69573	0.795628	-0.191406	0.280501	0.418188	0.00216134	0.99448	0.995412	-0.523402	0.0786105	0.699634	-0.329834	0.194805	0.524512
tag91083	Triticum_aestivum_tRNA-Ala-AGC-1-1	GCGAGAGGTACGGGGATC	18	52	33	59	28	29	38	34	42	38	33	23	13	48	31.6667	38	23	1.51579	1.65217	0.726316	0.791667	0.600069	0.123518	0.222839	0.724366	0.0733756	0.193198	-0.461331	0.258868	0.840847	-0.337035	0.284737	0.65827
tag202657	Triticum_aestivum_tRNA-Ala-AGC-1-1	GGGATGTAGCTCAGATGG	18	38	33	93	43	38	28	42	32	32	20	25	17	54.6667	36.3333	35.3333	20.6667	1.50459	1.70968	0.568807	0.646341	0.589368	0.405167	0.466432	0.773724	0.0226648	0.0844203	-0.813988	0.034837	0.543946	-0.629632	0.377759	0.600096
tag38881	Triticum_aestivum_tRNA-Ala-AGC-1-1	GGGGATGTAGCTCAGATG	18	2318	2819	2716	2323	2048	1683	3327	1921	2473	919	1703	981	2617.67	2018	2573.67	1201	1.29716	2.14294	0.595144	0.983191	0.375355	0.067009	0.147162	1.09959	0.0459974	0.137734	-0.74869	0.0591655	0.658216	-0.0244562	0.924572	0.981972
tag56436	Triticum_aestivum_tRNA-Ala-AGC-1-1	GCGAGAGGTACGGGGATCG	19	649	450	573	121	142	132	322	219	260	73	46	99	557.333	131.667	267	72.6667	4.23291	3.67431	0.551899	0.479067	2.08165	0.00187041	0.011546	1.87747	0.0044505	0.0342273	-0.857525	0.02307	0.540325	-1.0617	0.0112516	0.16249
tag30160	Triticum_aestivum_tRNA-Ala-AGC-1-1	TGCGAGAGGTACGGGGATC	19	81	52	61	16	25	26	62	60	69	22	0	16	64.6667	22.3333	63.6667	12.6667	2.89552	5.02632	0.567164	0.984536	1.53382	0.0097983	0.0340111	2.3295	0.00200045	0.0225104	-0.818162	0.255779	0.846259	-0.022484	0.916824	0.980296
tag209324	Triticum_aestivum_tRNA-Ala-AGC-1-1	TGCGAGAGGTACGGGGATCG	20	440	362	433	50	33	44	229	127	258	15	21	25	411.667	42.3333	204.667	20.3333	9.72441	10.0656	0.480315	0.497166	3.28161	0.000130246	0.0025645	3.33136	0.00982328	0.0541293	-1.05795	0.0188286	0.492867	-1.0082	0.0115613	0.160702
tag100454	Triticum_aestivum_tRNA-Ala-AGC-1-1	TGTAGCTCAGATGGTAGAGCGCTCGCTT	28	0	0	0	0	0	0	11	0	0	0	0	0	0	0	3.66667	0	NA	NA	NA	NA	NA	NA	NA	NA	0.373901	0.571817	NA	NA	NA	NA	0.373901	0.747802
tag89316	Triticum_aestivum_tRNA-Ala-AGC-1-1	ATGGTAGAGCGCTCGCTT	18	17	14	45	0	0	0	0	0	0	17	0	0	25.3333	0	0	5.66667	NA	0	NA	0	NA	0.0622193	0.140147	NA	0.373901	0.571	NA	0.373901	0.956241	NA	0.0622193	0.397631
tag82284	Triticum_aestivum_tRNA-Ala-AGC-1-1	ATGCGAGAGGTACGGGGATCG	21	16	10	16	0	0	0	0	0	0	0	0	0	14	0	0	0	NA	NA	NA	0	NA	0.00219213	0.0127725	NA	NA	NA	NA	NA	NA	NA	0.00219213	0.0716955
tag128389	Triticum_aestivum_tRNA-Ala-AGC-1-1	CTCAGATGGTAGAGCGCTCGCTT	23	11	10	18	0	0	0	0	0	0	0	0	0	13	0	0	0	NA	NA	NA	0	NA	0.00667184	0.0262732	NA	NA	NA	NA	NA	NA	NA	0.00667184	0.117763
tag37238	Triticum_aestivum_tRNA-Ala-AGC-1-1	GGGATGTAGCTCAGATGGTAG	21	0	0	0	14	0	0	0	0	0	0	0	0	0	4.66667	0	0	0	NA	0	NA	NA	0.373901	0.534412	NA	NA	NA	NA	0.373901	0.953501	NA	NA	NA
tag123521	Triticum_aestivum_tRNA-Ala-AGC-1-1	ATGTAGCTCAGATGGTAG	18	0	0	0	0	13	0	0	0	0	0	0	0	0	4.33333	0	0	0	NA	0	NA	NA	0.373901	0.533744	NA	NA	NA	NA	0.373901	0.950777	NA	NA	NA
tag105078	Triticum_aestivum_tRNA-Ala-AGC-1-1	TGGTAGAGCGCTCGCTTA	18	0	0	0	0	11	0	0	0	0	0	0	0	0	3.66667	0	0	0	NA	0	NA	NA	0.373901	0.533077	NA	NA	NA	NA	0.373901	0.948068	NA	NA	NA
tag174863	Triticum_aestivum_tRNA-Ala-AGC-1-1	AGATGGTAGAGCGCTCGCTT	20	0	0	0	10	0	0	0	0	0	0	0	0	0	3.33333	0	0	0	NA	0	NA	NA	0.373901	0.532413	NA	NA	NA	NA	0.373901	0.945375	NA	NA	NA
tag63646	Triticum_aestivum_tRNA-Ala-AGC-1-1	TGCGAGAGGTACGGGGAT	18	10	0	0	0	0	12	18	10	22	0	0	0	3.33333	4	16.6667	0	0.833333	NA	0	5	-0.263034	0.904299	0.927861	NA	0.00914076	0.0522539	NA	0.373901	0.942696	2.32193	0.0515219	0.364919
tag129602	Triticum_aestivum_tRNA-Ala-AGC-1-1	CATGCGAGAGGTACGGGGATCG	22	27	32	48	0	0	0	31	17	25	0	0	0	35.6667	0	24.3333	0	NA	NA	NA	0.682243	NA	0.00489147	0.0219924	NA	0.0038812	0.0329286	NA	NA	NA	-0.551642	0.206281	0.538462
tag110520	Triticum_aestivum_tRNA-Ala-AGC-1-1	CGAGAGGTACGGGGATCG	18	32	41	39	15	0	0	19	18	18	0	0	0	37.3333	5	18.3333	0	7.46667	NA	0	0.491071	2.90046	0.00475252	0.0218846	NA	6.5425e-07	0.000349697	NA	0.373901	0.940034	-1.026	0.00229815	0.0730154
tag136204	Triticum_aestivum_tRNA-Ala-AGC-1-1	GGGATGTAGCTCAGATGGT	19	0	0	0	13	12	0	0	0	0	0	13	10	0	8.33333	0	7.66667	0	0	0.92	NA	NA	0.116753	0.224086	NA	0.122839	0.248233	-0.120294	0.913059	0.972036	NA	NA	NA
tag28603	Triticum_aestivum_tRNA-Ala-AGC-1-1	TGTAGCTCAGATGGTAGA	18	0	0	0	20	18	0	0	0	0	10	10	10	0	12.6667	0	10	0	0	0.789474	NA	NA	0.117217	0.219087	NA	NA	NA	-0.341037	0.696526	0.868219	NA	NA	NA
tag70389	Triticum_aestivum_tRNA-Ala-AGC-1-1	GGGATGTAGCTCAGATGGTA	20	0	0	0	0	16	0	0	0	0	0	11	0	0	5.33333	0	3.66667	0	0	0.6875	NA	NA	0.373901	0.53175	NA	0.373901	0.570186	-0.540568	0.809488	0.941757	NA	NA	NA
tag162339	Triticum_aestivum_tRNA-Ala-AGC-1-1	GGGATGTAGCTCAGATGGTAGAGC	24	0	0	0	15	11	10	0	0	0	0	0	15	0	12	0	5	0	0	0.416667	NA	NA	0.00141861	0.0100624	NA	0.373901	0.569373	-1.26303	0.251625	0.838751	NA	NA	NA
tag204815	Triticum_aestivum_tRNA-Ala-AGC-5-1	GGGGGTGTAGCTCAGATGGTA	21	0	11	10	24	35	19	0	11	0	16	25	16	7	26	3.66667	19	0.269231	0.192982	0.730769	0.52381	-1.89308	0.032067	0.0821088	-2.37346	0.0317777	0.10649	-0.452512	0.279265	0.86002	-0.932886	0.547333	0.743143
tag114144	Triticum_aestivum_tRNA-Ala-AGC-5-1	GGGGGTGTAGCTCAGATGGTAG	22	0	0	13	27	34	15	0	11	12	24	27	27	4.33333	25.3333	7.66667	26	0.171053	0.294872	1.02632	1.76923	-2.54749	0.0406127	0.100172	-1.76184	0.00991458	0.0540749	0.0374747	0.911561	0.97628	0.823122	0.595819	0.783156
tag15269	Triticum_aestivum_tRNA-Ala-AGC-5-1	GGGGGTGTAGCTCAGATGGT	20	14	10	20	20	15	17	16	10	0	0	22	12	14.6667	17.3333	8.66667	11.3333	0.846154	0.764706	0.653846	0.590909	-0.241008	0.457868	0.517196	-0.387023	0.752315	0.807454	-0.612977	0.409747	0.677834	-0.758992	0.336426	0.712582
tag88367	Triticum_aestivum_tRNA-Ala-AGC-5-1	GGGGGTGTAGCTCAGATGG	19	28	28	33	40	46	30	36	26	20	25	41	31	29.6667	38.6667	27.3333	32.3333	0.767241	0.845361	0.836207	0.921348	-0.382248	0.143507	0.243876	-0.242361	0.490862	0.569123	-0.258068	0.391578	0.656317	-0.118181	0.662263	0.821916
tag211312	Triticum_aestivum_tRNA-Ala-AGC-5-1	GGGGGTGTAGCTCAGATG	18	14	16	15	18	15	14	14	21	15	0	10	0	15	15.6667	16.6667	3.33333	0.957447	5	0.212766	1.11111	-0.0627358	0.64333	0.699032	2.32193	0.0287028	0.0996211	-2.23266	0.0253366	0.524409	0.152003	0.501899	0.704687
tag219319	Triticum_aestivum_tRNA-Ala-AGC-5-1	GGGGGTGTAGCTCAGATGGTAGAGC	25	0	13	13	27	45	31	0	0	0	35	15	34	8.66667	34.3333	0	28	0.252427	0	0.815534	0	-1.98606	0.0211406	0.0600561	NA	0.0126112	0.0615586	-0.294183	0.497222	0.740013	NA	0.116117	0.494719
tag128722	Triticum_aestivum_tRNA-Ala-AGC-5-1	GGGGGTGTAGCTCAGATGGTAGAG	24	0	0	0	25	26	13	0	0	0	15	12	21	0	21.3333	0	16	0	0	0.75	NA	NA	0.006945	0.0267945	NA	0.00377202	0.0333247	-0.415037	0.34142	0.918017	NA	NA	NA
tag63501	Triticum_aestivum_tRNA-Ala-AGC-5-1	GGGGGTGTAGCTCAGATGGTAGA	23	0	0	0	11	0	10	0	0	0	0	0	15	0	7	0	5	0	0	0.714286	NA	NA	0.117018	0.221984	NA	0.373901	0.568563	-0.485427	0.759835	0.906505	NA	NA	NA
tag6911	Triticum_aestivum_tRNA-Ala-CGC-1-1	GGGGGTGTAGCTCATATGGTAGAGC	25	181	361	186	1750	1646	1000	354	363	217	1083	469	1367	242.667	1465.33	311.333	973	0.165605	0.319973	0.664013	1.28297	-2.59418	0.00721351	0.0272776	-1.64398	0.0698339	0.186631	-0.590717	0.236582	0.832245	0.359484	0.415802	0.638635
tag189825	Triticum_aestivum_tRNA-Ala-CGC-1-1	TGGTAGAGCGCTCGCTTCG	19	63	87	133	124	157	28	39	37	36	79	89	61	94.3333	103	37.3333	76.3333	0.915858	0.489083	0.7411	0.39576	-0.126805	0.852809	0.882963	-1.03185	0.00908186	0.0521963	-0.432259	0.537099	0.767285	-1.3373	0.0501822	0.362354
tag151975	Triticum_aestivum_tRNA-Ala-CGC-1-1	GGGGGTGTAGCTCATATGGTAG	22	277	337	373	1246	1208	682	564	409	401	743	846	984	329	1045.33	458	857.667	0.314732	0.534007	0.820472	1.3921	-1.6678	0.0176879	0.0521953	-0.905069	0.0103542	0.0556212	-0.285474	0.390195	0.655233	0.47726	0.0979269	0.475523
tag201995	Triticum_aestivum_tRNA-Ala-CGC-1-1	GGGGGTGTAGCTCATATGGTAGAG	24	157	365	200	943	906	535	299	306	328	573	260	843	240.667	794.667	311	558.667	0.302852	0.556683	0.70302	1.29224	-1.72331	0.0187154	0.0542461	-0.845073	0.215942	0.355689	-0.508362	0.329898	0.906202	0.369878	0.333441	0.708961
tag124082	Triticum_aestivum_tRNA-Ala-CGC-1-1	GGGGGTGTAGCTCATATGGTAGA	23	87	214	130	461	442	296	181	191	142	250	241	420	143.667	399.667	171.333	303.667	0.359466	0.564215	0.7598	1.19258	-1.47607	0.0162058	0.0489605	-0.825683	0.0925067	0.229442	-0.396309	0.28661	0.861766	0.25408	0.528926	0.729734
tag26558	Triticum_aestivum_tRNA-Ala-CGC-1-1	GGGGGTGTAGCTCATATGGTA	21	218	269	254	862	811	512	481	294	293	386	559	687	247	728.333	356	544	0.33913	0.654412	0.746911	1.4413	-1.56009	0.0119915	0.0389042	-0.611729	0.154628	0.277345	-0.420992	0.257533	0.842662	0.527366	0.16532	0.487628
tag56933	Triticum_aestivum_tRNA-Ala-CGC-1-1	ATGGTAGAGCGCTCGCTTCG	20	16	0	29	21	17	0	10	0	15	12	14	0	15	12.6667	8.33333	8.66667	1.18421	0.961538	0.684211	0.555556	0.243926	0.836135	0.872024	-0.0565835	0.959762	0.964272	-0.547488	0.634329	0.829006	-0.847997	0.520482	0.72347
tag216844	Triticum_aestivum_tRNA-Ala-CGC-1-1	GGGGGTGTAGCTCATATGG	19	1389	1804	2657	2358	2308	1481	2010	1747	1415	940	1916	1458	1950	2049	1724	1438	0.951684	1.19889	0.701806	0.884103	-0.0714459	0.843213	0.876205	0.261696	0.435436	0.514344	-0.510856	0.201744	0.767317	-0.177714	0.611691	0.788181
tag206543	Triticum_aestivum_tRNA-Ala-CGC-1-1	GGGGGTGTAGCTCATATGGT	20	2259	3011	5234	4632	9386	3219	3421	4878	2961	2032	3147	2968	3501.33	5745.67	3753.33	2715.67	0.609387	1.3821	0.472646	1.07197	-0.71457	0.338856	0.491707	0.466866	0.198145	0.332523	-1.08117	0.185462	0.760649	0.100268	0.82437	0.929715
tag92169	Triticum_aestivum_tRNA-Ala-CGC-1-1	GGGGGTGTAGCTCATATG	18	360	546	441	412	372	248	582	317	380	142	330	240	449	344	426.333	237.333	1.30523	1.79635	0.689922	0.949517	0.384307	0.223983	0.346597	0.845067	0.122104	0.247683	-0.535494	0.219714	0.808039	-0.0747336	0.825606	0.930166
tag211564	Triticum_aestivum_tRNA-Ala-CGC-1-1	ATGCGAGAGGCACGGGGTTC	20	0	0	17	12	26	0	18	0	0	10	0	0	5.66667	12.6667	6	3.33333	0.447368	1.8	0.263158	1.05882	-1.16046	0.498283	0.55679	0.847997	0.717428	0.779401	-1.926	0.31957	0.900054	0.0824622	0.969718	0.993849
tag100471	Triticum_aestivum_tRNA-Ala-CGC-1-1	GCGAGAGGCACGGGGTTC	18	437	369	436	312	445	225	438	412	338	204	143	92	414	327.333	396	146.333	1.26477	2.70615	0.447047	0.956522	0.33887	0.27036	0.407862	1.43624	0.00480159	0.0358944	-1.1615	0.0650393	0.681	-0.0641303	0.656008	0.817803
tag123427	Triticum_aestivum_tRNA-Ala-CGC-1-1	GCGAGAGGCACGGGGTTCG	19	1226	922	997	161	238	195	671	492	798	145	105	74	1048.33	198	653.667	108	5.29461	6.05247	0.545455	0.623529	2.40453	0.000831107	0.00771646	2.59752	0.00390799	0.0328948	-0.874469	0.0411702	0.555174	-0.68147	0.0363216	0.313098
tag48100	Triticum_aestivum_tRNA-Ala-CGC-1-1	TGCGAGAGGCACGGGGTTC	19	402	264	415	80	68	78	342	214	486	51	55	38	360.333	75.3333	347.333	48	4.78319	7.23611	0.637168	0.963922	2.25797	0.00417589	0.0201218	2.85521	0.0190723	0.0772282	-0.650254	0.0124888	0.411669	-0.0530112	0.894722	0.972562
tag185302	Triticum_aestivum_tRNA-Ala-CGC-1-1	CGAGAGGCACGGGGTTCG	18	136	124	119	17	14	19	86	71	104	11	12	11	126.333	16.6667	87	11.3333	7.58	7.67647	0.68	0.688654	2.9222	3.10218e-05	0.00131211	2.94044	0.00137073	0.0176543	-0.556393	0.0232152	0.529782	-0.538148	0.0218672	0.231584
tag221202	Triticum_aestivum_tRNA-Ala-CGC-1-1	TGCGAGAGGCACGGGGTT	18	283	198	205	34	17	22	156	229	360	32	27	0	228.667	24.3333	248.333	19.6667	9.39726	12.6271	0.808219	1.08601	3.23224	0.00180127	0.0113649	3.65845	0.019442	0.0772622	-0.307182	0.696937	0.866305	0.119032	0.77927	0.900778
tag137337	Triticum_aestivum_tRNA-Ala-CGC-1-1	ATGCGAGAGGCACGGGGT	18	0	0	0	0	0	0	0	16	0	0	0	0	0	0	5.33333	0	NA	NA	NA	NA	NA	NA	NA	NA	0.373901	0.567756	NA	NA	NA	NA	0.373901	0.746459
tag124480	Triticum_aestivum_tRNA-Ala-CGC-1-1	CATGCGAGAGGCACGGGGTT	20	0	0	10	0	0	0	0	21	12	0	0	0	3.33333	0	11	0	NA	NA	NA	3.3	NA	0.373901	0.531088	NA	0.144818	0.264634	NA	NA	NA	1.72247	0.331033	0.710634
tag176266	Triticum_aestivum_tRNA-Ala-CGC-1-1	ATGCGAGAGGCACGGGGTTCG	21	19	0	11	0	0	0	12	13	15	0	0	0	10	0	13.3333	0	NA	NA	NA	1.33333	NA	0.143596	0.243665	NA	0.000111569	0.00542126	NA	NA	NA	0.415037	0.582285	0.769918
tag54163	Triticum_aestivum_tRNA-Ala-CGC-1-1	CATGCGAGAGGCACGGGGT	19	27	14	24	0	0	0	12	47	14	0	0	0	21.6667	0	24.3333	0	NA	NA	NA	1.12308	NA	0.00528213	0.0228492	NA	0.0986129	0.2385	NA	NA	NA	0.167457	0.835151	0.935234
tag137250	Triticum_aestivum_tRNA-Ala-CGC-1-1	GGGGTGTAGCTCATATGGT	19	13	12	19	0	15	0	16	14	15	0	0	0	14.6667	5	15	0	2.93333	NA	0	1.02273	1.55254	0.151182	0.251677	NA	1.30397e-05	0.00232323	NA	0.373901	0.937386	0.0324215	0.889917	0.970183
tag231700	Triticum_aestivum_tRNA-Ala-CGC-1-1	CATGCGAGAGGCACGGGGTTCG	22	87	65	94	13	14	13	60	27	87	0	0	0	82	13.3333	58	0	6.15	NA	0	0.707317	2.62059	0.0014201	0.0100108	NA	0.0287537	0.0994746	NA	2.33402e-06	0.00207727	-0.499571	0.284242	0.658493
tag70826	Triticum_aestivum_tRNA-Ala-CGC-1-1	CATGCGAGAGGCACGGGGTTC	21	19	20	32	0	12	0	17	16	15	0	0	0	23.6667	4	16	0	5.91667	NA	0	0.676056	2.56478	0.0272597	0.0729052	NA	1.00848e-05	0.00215614	NA	0.373901	0.934752	-0.564785	0.143158	0.461425
tag42786	Triticum_aestivum_tRNA-Ala-CGC-1-1	TGCGAGAGGCACGGGGTTCG	20	107	73	106	0	0	0	79	33	73	0	0	0	95.3333	0	61.6667	0	NA	NA	NA	0.646853	NA	0.00103444	0.00881592	NA	0.0129372	0.0628632	NA	NA	NA	-0.62849	0.138903	0.458339
tag223229	Triticum_aestivum_tRNA-Ala-CGC-1-1	GGGGTGTAGCTCATATGG	18	26	18	53	0	0	0	17	10	29	0	0	0	32.3333	0	18.6667	0	NA	NA	NA	0.57732	NA	0.037891	0.0944793	NA	0.0281814	0.0987735	NA	NA	NA	-0.792558	0.316688	0.693222
tag125819	Triticum_aestivum_tRNA-Ala-CGC-1-1	TGGTAGAGCGCTCGCTTC	18	43	28	99	31	63	34	0	0	0	144	161	0	56.6667	42.6667	0	101.667	1.32812	0	2.38281	0	0.409391	0.589384	0.645328	NA	0.117351	0.252919	1.25267	0.320561	0.897169	NA	0.0586242	0.39036
tag202458	Triticum_aestivum_tRNA-Ala-CGC-1-1	TGGTAGAGCGCTCGCTTCGC	20	0	0	0	0	16	0	0	0	0	0	0	12	0	5.33333	0	4	0	0	0.75	NA	NA	0.373901	0.530428	NA	0.373901	0.566951	-0.415037	0.851237	0.954157	NA	NA	NA
tag165264	Triticum_aestivum_tRNA-Ala-CGC-1-1	GGGGGTGTAGCTCATATGGTAGAGCG	26	0	0	0	15	21	0	0	0	0	0	0	10	0	12	0	3.33333	0	0	0.277778	NA	NA	0.127046	0.227053	NA	0.373901	0.566147	-1.848	0.288017	0.854451	NA	NA	NA
tag155550	Triticum_aestivum_tRNA-Ala-CGC-2-1	GGGGATGTAGCTCATATG	18	28	36	21	29	17	14	28	26	19	13	16	0	28.3333	20	24.3333	9.66667	1.41667	2.51724	0.483333	0.858824	0.5025	0.256915	0.389637	1.33184	0.0593626	0.165257	-1.04891	0.198753	0.775834	-0.219566	0.47837	0.68816
tag21790	Triticum_aestivum_tRNA-Ala-CGC-3-1	CGAGAGGCACAGGGTTCG	18	11	0	0	0	0	0	0	0	0	0	0	0	3.66667	0	0	0	NA	NA	NA	0	NA	0.373901	0.52977	NA	NA	NA	NA	NA	NA	NA	0.373901	0.745122
tag134088	Triticum_aestivum_tRNA-Ala-CGC-4-1	GGGGGTGTAGCTCACATGGTAGAGC	25	0	16	0	38	38	30	0	19	16	31	23	51	5.33333	35.3333	11.6667	35	0.150943	0.333333	0.990566	2.1875	-2.72792	0.00732754	0.0274362	-1.58496	0.0841532	0.214701	-0.0136749	0.971415	0.985815	1.12928	0.47033	0.683669
tag204641	Triticum_aestivum_tRNA-Ala-CGC-4-1	GGGGGTGTAGCTCACATGGTAGAG	24	0	16	0	34	27	15	15	16	19	33	20	46	5.33333	25.3333	16.6667	33	0.210526	0.505051	1.30263	3.125	-2.24793	0.0601184	0.137036	-0.9855	0.0981145	0.238374	0.381429	0.45754	0.71566	1.64386	0.106864	0.481106
tag162064	Triticum_aestivum_tRNA-Ala-CGC-4-1	GGGGGTGTAGCTCACATGGTAG	22	14	16	12	40	48	18	16	21	30	21	31	38	14	35.3333	22.3333	30	0.396226	0.744444	0.849057	1.59524	-1.3356	0.0777416	0.166568	-0.425764	0.297846	0.476642	-0.236067	0.629859	0.829252	0.673772	0.121813	0.450019
tag146760	Triticum_aestivum_tRNA-Ala-CGC-4-1	GGGGGTGTAGCTCACATGGTA	21	14	19	0	23	27	16	40	15	26	17	35	31	11	22	27	27.6667	0.5	0.975904	1.25758	2.45455	-1	0.167462	0.273203	-0.0351894	0.944884	0.962899	0.330645	0.421501	0.687062	1.29546	0.157048	0.475851
tag4853	Triticum_aestivum_tRNA-Ala-CGC-4-1	GGGGGTGTAGCTCACATGGTAGA	23	0	0	13	11	13	13	12	0	0	0	0	11	4.33333	12.3333	4	3.66667	0.351351	1.09091	0.297297	0.923077	-1.50901	0.142102	0.242934	0.125531	0.953964	0.963882	-1.75002	0.0806479	0.710659	-0.115477	0.957636	0.992443
tag210956	Triticum_aestivum_tRNA-Ala-CGC-4-1	GGGGGTGTAGCTCACATG	18	24	59	40	25	24	16	47	37	39	14	34	29	41	21.6667	41	25.6667	1.89231	1.5974	1.18462	1	0.920147	0.139655	0.23911	0.675728	0.0852977	0.217103	0.244419	0.579931	0.798977	0	1	1.0146
tag83629	Triticum_aestivum_tRNA-Ala-CGC-4-1	GGGGGTGTAGCTCACATGGT	20	135	197	324	226	339	145	262	303	199	73	153	131	218.667	236.667	254.667	119	0.923944	2.14006	0.502817	1.16463	-0.114123	0.831174	0.868436	1.09765	0.0244148	0.0903094	-0.991895	0.126458	0.669926	0.219877	0.600044	0.785923
tag47594	Triticum_aestivum_tRNA-Ala-CGC-4-1	GGGGGTGTAGCTCACATGG	19	50	83	85	48	55	28	92	68	85	20	48	29	72.6667	43.6667	81.6667	32.3333	1.66412	2.52577	0.740458	1.12385	0.734761	0.105917	0.214083	1.33673	0.0106219	0.0556606	-0.43351	0.382276	0.646818	0.168454	0.538603	0.737594
tag163292	Triticum_aestivum_tRNA-Ala-CGC-4-1	GCGGGAGGCACGGGGTTC	18	148	150	155	96	138	77	136	129	84	50	35	38	151	103.667	116.333	41	1.45659	2.8374	0.395498	0.770419	0.542596	0.0594743	0.136112	1.50457	0.0112372	0.0583135	-1.33826	0.0280421	0.509336	-0.376284	0.102419	0.48055
tag64521	Triticum_aestivum_tRNA-Ala-CGC-4-1	TGCGGGAGGCACGGGGTTC	19	177	95	133	30	31	33	73	87	109	23	12	11	135	31.3333	89.6667	15.3333	4.30851	5.84783	0.489362	0.664198	2.10719	0.0119449	0.0388634	2.5479	0.00263962	0.0254212	-1.03103	0.01539	0.456569	-0.590316	0.155029	0.47491
tag191422	Triticum_aestivum_tRNA-Ala-CGC-4-1	GCGGGAGGCACGGGGTTCG	19	273	255	237	46	47	56	172	129	189	23	21	15	255	49.6667	163.333	19.6667	5.13423	8.30508	0.395973	0.640523	2.36015	4.62197e-05	0.00142657	3.05399	0.00133997	0.0174687	-1.33653	0.00166875	0.148519	-0.642678	0.0113584	0.15988
tag50003	Triticum_aestivum_tRNA-Ala-CGC-4-1	TGCGGGAGGCACGGGGTT	18	220	164	121	20	18	21	111	125	155	16	16	0	168.333	19.6667	130.333	10.6667	8.55932	12.2187	0.542373	0.774257	3.0975	0.00658524	0.0261123	3.61102	0.0010373	0.016307	-0.882643	0.171265	0.732818	-0.369115	0.293655	0.662363
tag13488	Triticum_aestivum_tRNA-Ala-CGC-4-1	CATGCGGGAGGCACGGGGTT	20	11	0	0	0	0	0	0	11	10	0	0	0	3.66667	0	7	0	NA	NA	NA	1.90909	NA	0.373901	0.529114	NA	0.117018	0.257391	NA	NA	NA	0.932886	0.547333	0.742236
tag220350	Triticum_aestivum_tRNA-Ala-CGC-4-1	CATGCGGGAGGCACGGGGT	19	18	15	14	0	0	0	11	25	0	0	0	0	15.6667	0	12	0	NA	NA	NA	0.765957	NA	0.000199893	0.00340713	NA	0.172497	0.298864	NA	NA	NA	-0.384664	0.64333	0.808342
tag111965	Triticum_aestivum_tRNA-Ala-CGC-4-1	TGCGGGAGGCACGGGGTTCG	20	70	46	58	0	0	0	37	27	44	0	0	0	58	0	36	0	NA	NA	NA	0.62069	NA	0.00111352	0.00901874	NA	0.00187434	0.0220183	NA	NA	NA	-0.688056	0.0608926	0.393678
tag3970	Triticum_aestivum_tRNA-Ala-CGC-4-1	CGGGAGGCACGGGGTTCG	18	41	41	28	0	0	0	18	0	40	0	0	0	36.6667	0	19.3333	0	NA	NA	NA	0.527273	NA	0.00106896	0.00871963	NA	0.169935	0.295864	NA	NA	NA	-0.923379	0.233173	0.569866
tag3924	Triticum_aestivum_tRNA-Ala-CGC-6-1	GGGGACGTAGCTCATATGG	19	637	711	1018	970	1088	583	728	787	749	615	1022	940	788.667	880.333	754.667	859	0.895873	0.878541	0.975767	0.956889	-0.158634	0.657984	0.709554	-0.186819	0.452423	0.53089	-0.0353918	0.918873	0.971255	-0.0635761	0.787401	0.90547
tag31883	Triticum_aestivum_tRNA-Ala-CGC-6-1	GGGGACGTAGCTCATATG	18	120	156	112	124	101	74	116	83	134	69	133	55	129.333	99.6667	111	85.6667	1.29766	1.29572	0.859532	0.858247	0.375911	0.208343	0.326376	0.373754	0.420911	0.500504	-0.218377	0.643581	0.834966	-0.220534	0.414418	0.63739
tag163479	Triticum_aestivum_tRNA-Ala-CGC-6-1	GGGACGTAGCTCATATGG	18	0	0	13	0	0	0	0	0	0	0	0	0	4.33333	0	0	0	NA	NA	NA	0	NA	0.373901	0.528459	NA	NA	NA	NA	NA	NA	NA	0.373901	0.743789
tag70298	Triticum_aestivum_tRNA-Ala-TGC-2-1	GGGGATGTAGCTCAAATGGTAGAGC	25	200	451	276	4033	4167	2790	472	576	378	2589	1320	3506	309	3663.33	475.333	2471.67	0.0843494	0.192313	0.674704	1.5383	-3.56748	0.00165383	0.0108544	-2.37847	0.0349414	0.113189	-0.567673	0.196908	0.782359	0.621333	0.15075	0.470882
tag228730	Triticum_aestivum_tRNA-Ala-TGC-2-1	GGGGATGTAGCTCAAATGGTAG	22	415	478	524	2045	2077	1425	658	593	484	1202	1453	1947	472.333	1849	578.333	1534	0.255453	0.37701	0.829638	1.22442	-1.96887	0.00303133	0.0159529	-1.40733	0.0131166	0.0631604	-0.269447	0.359816	0.94465	0.292096	0.150935	0.47014
tag29942	Triticum_aestivum_tRNA-Ala-TGC-2-1	GGGGATGTAGCTCAAATGGTAGA	23	98	148	130	553	550	380	180	173	133	271	326	543	125.333	494.333	162	380	0.25354	0.426316	0.768712	1.29255	-1.97971	0.00333575	0.0169308	-1.23001	0.0609657	0.167538	-0.379485	0.320103	0.898711	0.370224	0.151066	0.467925
tag90399	Triticum_aestivum_tRNA-Ala-TGC-2-1	GGGGATGTAGCTCAAATGGTAGAG	24	279	482	350	1793	1801	1228	477	520	452	1083	520	1561	370.333	1607.33	483	1054.67	0.230402	0.457965	0.656159	1.30423	-2.11777	0.00339564	0.0170829	-1.12669	0.130829	0.252448	-0.607882	0.195159	0.778885	0.383199	0.146783	0.463701
tag139974	Triticum_aestivum_tRNA-Ala-TGC-2-1	GGGGATGTAGCTCAAATGGTA	21	331	439	414	1540	1557	978	663	530	411	747	1086	1323	394.667	1358.33	534.667	1052	0.290552	0.508238	0.774479	1.35473	-1.78313	0.00752854	0.0278239	-0.976423	0.0469739	0.139486	-0.368703	0.292992	0.860604	0.438005	0.154096	0.473357
tag39591	Triticum_aestivum_tRNA-Ala-TGC-2-1	GGGGATGTAGCTCAAATGGT	20	5451	6568	16414	13223	27442	10083	7517	15401	8407	6109	8519	8636	9477.67	16916	10441.7	7754.67	0.560278	1.3465	0.458422	1.10171	-0.835785	0.308173	0.451776	0.429215	0.363952	0.559806	-1.12525	0.165242	0.728044	0.139748	0.832964	0.934668
tag154164	Triticum_aestivum_tRNA-Ala-TGC-2-1	GGGGATGTAGCTCAAATGG	19	3097	3310	5693	3115	3499	2378	3453	3179	2738	1358	2290	2054	4033.33	2997.33	3123.33	1900.67	1.34564	1.64328	0.634119	0.77438	0.428293	0.311348	0.455261	0.716581	0.0247689	0.0913033	-0.657174	0.0639944	0.678036	-0.368886	0.348552	0.734071
tag14	Triticum_aestivum_tRNA-Ala-TGC-2-1	GGGATGTAGCTCAAATGGT	19	16	0	35	27	30	14	17	34	20	0	12	18	17	23.6667	23.6667	10	0.71831	2.36667	0.422535	1.39216	-0.477322	0.585163	0.641937	1.24286	0.140343	0.262285	-1.24286	0.131264	0.687206	0.477322	0.589832	0.777124
tag14636	Triticum_aestivum_tRNA-Ala-TGC-2-1	GGGGATGTAGCTCAAATG	18	929	1106	1008	580	517	481	1379	742	949	237	410	313	1014.33	526	1023.33	320	1.92839	3.19792	0.608365	1.00887	0.947397	0.00114821	0.00916965	1.67713	0.0223123	0.0836908	-0.716991	0.0235294	0.510759	0.0127443	0.965305	0.991153
tag20635	Triticum_aestivum_tRNA-Ala-TGC-2-1	TGGTAGAGCGCTCGCTTT	18	0	0	0	0	13	0	0	0	0	0	0	0	0	4.33333	0	0	0	NA	0	NA	NA	0.373901	0.527806	NA	NA	NA	NA	0.373901	0.932134	NA	NA	NA
tag109748	Triticum_aestivum_tRNA-Ala-TGC-2-1	GGGATGTAGCTCAAATGG	18	30	16	73	11	11	0	18	22	28	0	0	0	39.6667	7.33333	22.6667	0	5.40909	NA	0	0.571429	2.43539	0.139002	0.238707	NA	0.00145745	0.0181164	NA	0.116117	0.81373	-0.807355	0.383739	0.602709
tag214651	Triticum_aestivum_tRNA-Ala-TGC-2-1	GGGGATGTAGCTCAAATGGTAGAGCGC	27	0	0	0	25	36	12	0	0	0	23	0	30	0	24.3333	0	17.6667	0	0	0.726027	NA	NA	0.0247131	0.0676795	NA	0.123008	0.246709	-0.461904	0.590442	0.804738	NA	NA	NA
tag136648	Triticum_aestivum_tRNA-Ala-TGC-2-1	GGGGATGTAGCTCAAATGGTAGAGCG	26	0	0	0	41	31	0	0	0	0	14	0	31	0	24	0	15	0	0	0.625	NA	NA	0.123732	0.222874	NA	0.16953	0.29564	-0.678072	0.586889	0.802352	NA	NA	NA
tag5682	Triticum_aestivum_tRNA-Ala-TGC-6-1	GGGGATGTAGCTTAAATGGT	20	0	0	0	0	17	0	0	0	0	0	0	0	0	5.66667	0	0	0	NA	0	NA	NA	0.373901	0.527154	NA	NA	NA	NA	0.373901	0.92953	NA	NA	NA
tag194527	Triticum_aestivum_tRNA-Arg-TCT-1-1	CGCTCGTGGCCTAATGGA	18	17	13	37	14	23	0	23	21	13	13	0	0	22.3333	12.3333	19	4.33333	1.81081	4.38462	0.351351	0.850746	0.856636	0.373662	0.53474	2.13245	0.0505244	0.14637	-1.50901	0.372405	0.95516	-0.233199	0.699282	0.849837
tag184170	Triticum_aestivum_tRNA-Arg-TCT-1-1	AATCAAAGGATTGTGGGT	18	32	44	79	23	12	22	93	99	48	12	14	14	51.6667	19	80	13.3333	2.7193	6	0.701754	1.54839	1.44323	0.0878129	0.182997	2.58496	0.0143892	0.0663019	-0.510962	0.188088	0.767883	0.630766	0.256019	0.617555
tag166750	Triticum_aestivum_tRNA-Arg-TCT-1-1	TAATCAAAGGATTGTGGG	18	0	0	0	0	18	0	0	10	0	0	0	0	0	6	3.33333	0	0	NA	0	NA	NA	0.373901	0.526504	NA	0.373901	0.565347	NA	0.373901	0.926941	NA	0.373901	0.74246
tag88699	Triticum_aestivum_tRNA-Arg-TCT-1-1	CTAATCAAAGGATTGTGG	18	0	0	0	0	0	0	0	0	0	0	10	0	0	0	0	3.33333	NA	0	NA	NA	NA	NA	NA	NA	0.373901	0.564548	NA	0.373901	0.924366	NA	NA	NA
tag180713	Triticum_aestivum_tRNA-Arg-TCT-1-1	CTAATCAAAGGATTGTGGG	19	0	0	0	0	0	11	0	0	0	0	0	0	0	3.66667	0	0	0	NA	0	NA	NA	0.373901	0.525856	NA	NA	NA	NA	0.373901	0.921806	NA	NA	NA
tag122539	Triticum_aestivum_tRNA-Arg-TCT-1-1	AATCAAAGGATTGTGGGTT	19	23	28	36	13	13	0	50	52	29	0	0	0	29	8.66667	43.6667	0	3.34615	NA	0	1.50575	1.7425	0.0241514	0.0666204	NA	0.0040376	0.0332015	NA	0.116117	0.807373	0.59048	0.150944	0.468854
tag154949	Triticum_aestivum_tRNA-Arg-TCT-1-1	AATCAAAGGATTGTGGGTTC	20	19	16	39	13	0	14	21	17	19	0	0	0	24.6667	9	19	0	2.74074	NA	0	0.77027	1.45457	0.139491	0.239188	NA	7.98722e-05	0.00449386	NA	0.116662	0.752384	-0.376563	0.481534	0.689145
tag235736	Triticum_aestivum_tRNA-Arg-TCT-1-1	TCAAAGGATTGTGGGTTCG	19	37	38	63	0	11	0	34	19	35	0	0	0	46	3.66667	29.3333	0	12.5455	NA	0	0.637681	3.64909	0.0102543	0.0348526	NA	0.00477666	0.0359595	NA	0.373901	0.919259	-0.649093	0.169419	0.495774
tag34536	Triticum_aestivum_tRNA-Arg-TCT-1-1	CAAAGGATTGTGGGTTCG	18	15	18	23	0	0	0	17	0	12	0	0	0	18.6667	0	9.66667	0	NA	NA	NA	0.517857	NA	0.0013239	0.00962987	NA	0.127804	0.249767	NA	NA	NA	-0.949374	0.180685	0.504827
tag100939	Triticum_aestivum_tRNA-Arg-TCT-1-1	TCAAAGGATTGTGGGTTC	18	0	16	11	0	0	0	0	10	0	0	0	0	9	0	3.33333	0	NA	NA	NA	0.37037	NA	0.129575	0.228004	NA	0.373901	0.563752	NA	NA	NA	-1.43296	0.382633	0.602674
tag159172	Triticum_aestivum_tRNA-Arg-TCT-2-1	GCGCCTGTGGCCTAATGG	18	40	31	74	13	52	0	26	32	29	11	11	11	48.3333	21.6667	29	11	2.23077	2.63636	0.507692	0.6	1.15754	0.260934	0.394684	1.39855	0.000484128	0.0115007	-0.977974	0.53228	0.765314	-0.736966	0.217095	0.553692
tag84738	Triticum_aestivum_tRNA-Arg-TCT-2-1	TCAGACGATTGTGGGTTC	18	12	11	27	10	0	10	22	17	20	0	0	0	16.6667	6.66667	19.6667	0	2.5	NA	0	1.18	1.32193	0.179574	0.290062	NA	0.000172429	0.00768027	NA	0.116117	0.801114	0.238787	0.606502	0.786966
tag235450	Triticum_aestivum_tRNA-Arg-TCT-2-1	AATCAGACGATTGTGGGT	18	10	0	21	0	0	0	16	0	11	0	0	0	10.3333	0	9	0	NA	NA	NA	0.870968	NA	0.163603	0.26844	NA	0.129575	0.252305	NA	NA	NA	-0.199309	0.870742	0.958678
tag71437	Triticum_aestivum_tRNA-Arg-TCT-3-1	GCGCCCGTGGCCTAATGG	18	942	1574	2985	642	1369	419	750	1016	792	327	523	293	1833.67	810	852.667	381	2.26379	2.23797	0.47037	0.465006	1.17874	0.200473	0.317532	1.16219	0.0125062	0.0613264	-1.08813	0.220376	0.803831	-1.10468	0.182791	0.50563
tag114027	Triticum_aestivum_tRNA-Arg-TCT-3-1	CGCCCGTGGCCTAATGGA	18	121	109	140	35	41	18	86	92	36	27	21	13	123.333	31.3333	71.3333	20.3333	3.93617	3.5082	0.648936	0.578378	1.97679	0.00126061	0.00947113	1.81073	0.0487686	0.143224	-0.623852	0.240782	0.824214	-0.789914	0.0593409	0.388159
tag32396	Triticum_aestivum_tRNA-Arg-TCT-3-1	TCAGGCGATTGTGGGTTC	18	48	43	89	13	14	15	45	47	47	11	0	0	60	14	46.3333	3.66667	4.28571	12.6364	0.261905	0.772222	2.09954	0.0343705	0.0866469	3.65951	0.000332169	0.00910483	-1.93289	0.0496212	0.604971	-0.372912	0.401847	0.62063
tag147196	Triticum_aestivum_tRNA-Arg-TCT-5-1	TCAAGCGATTGTGGGTTC	18	0	13	10	0	0	0	0	0	0	0	0	0	7.66667	0	0	0	NA	NA	NA	0	NA	0.122839	0.222671	NA	NA	NA	NA	NA	NA	NA	0.122839	0.45231
tag219671	Triticum_aestivum_tRNA-Arg-TCT-5-1	AATCAAGCGATTGTGGGT	18	32	59	51	0	0	0	46	60	54	0	0	0	47.3333	0	53.3333	0	NA	NA	NA	1.12676	NA	0.00409949	0.0198374	NA	0.000193036	0.00736985	NA	NA	NA	0.172181	0.540412	0.737347
tag201182	Triticum_aestivum_tRNA-Arg-TCT-5-1	AATCAAGCGATTGTGGGTT	19	25	39	44	0	0	0	33	38	29	0	0	0	36	0	33.3333	0	NA	NA	NA	0.925926	NA	0.00318605	0.0162432	NA	0.000214463	0.00694731	NA	NA	NA	-0.111031	0.691761	0.844389
tag43863	Triticum_aestivum_tRNA-Arg-TCT-7-1	GCGCCCATGGCCTAATGGA	19	265	406	845	449	1636	333	361	1149	432	341	441	317	505.333	806	647.333	366.333	0.626964	1.76706	0.454508	1.281	-0.673544	0.54189	0.601398	0.821352	0.331518	0.518119	-1.13762	0.352298	0.938759	0.357273	0.667069	0.825117
tag101103	Triticum_aestivum_tRNA-Arg-TCT-7-1	GCGCCCATGGCCTAATGG	18	59	90	216	23	63	32	37	122	59	22	32	13	121.667	39.3333	72.6667	22.3333	3.09322	3.25373	0.567797	0.59726	1.62911	0.171675	0.27888	1.7021	0.125559	0.24856	-0.816554	0.270311	0.850096	-0.743568	0.41824	0.63885
tag77530	Triticum_aestivum_tRNA-Arg-TCT-7-1	CGCCCATGGCCTAATGGA	18	10	12	12	0	0	0	0	0	0	0	0	0	11.3333	0	0	0	NA	NA	NA	0	NA	7.02107e-05	0.00190906	NA	NA	NA	NA	NA	NA	NA	7.02107e-05	0.00867492
tag134065	Triticum_aestivum_tRNA-Asn-ATT-1-1	CAATTCTCGGAATGCCCC	18	12	11	11	0	0	0	0	0	0	0	0	0	11.3333	0	0	0	NA	NA	NA	0	NA	4.46411e-06	0.000509802	NA	NA	NA	NA	NA	NA	NA	4.46411e-06	0.0016547
tag130664	Triticum_aestivum_tRNA-Asn-GTT-1-1	GCTGGAGTAGCTCAGTTGGT	20	237	230	481	254	678	167	267	401	264	148	217	198	316	366.333	310.667	187.667	0.862602	1.65542	0.512284	0.983122	-0.213232	0.791512	0.833094	0.727195	0.0683726	0.183644	-0.964985	0.324501	0.902519	-0.0245571	0.957512	0.99324
tag9811	Triticum_aestivum_tRNA-Asn-GTT-1-1	GCTGGAGTAGCTCAGTTGG	19	71	98	154	34	58	34	115	113	104	21	34	33	107.667	42	110.667	29.3333	2.56349	3.77273	0.698413	1.02786	1.35811	0.0630857	0.141262	1.91561	0.000111173	0.00565923	-0.517848	0.233117	0.82659	0.0396491	0.909097	0.977675
tag123915	Triticum_aestivum_tRNA-Asn-GTT-1-1	AACCACAAGGTCGGAGGT	18	1359	1620	1500	35	47	27	1061	928	899	72	37	15	1493	36.3333	962.667	41.3333	41.0917	23.2903	1.13761	0.644787	5.36078	4.28702e-05	0.00143993	4.54166	6.22079e-05	0.00443335	0.186012	0.790264	0.927882	-0.633106	0.00421964	0.097755
tag95438	Triticum_aestivum_tRNA-Asn-GTT-1-1	AACCACAAGGTCGGAGGTT	19	225	259	251	10	11	0	226	161	139	0	13	0	245	7	175.333	4.33333	35	40.4615	0.619048	0.715646	5.12928	2.55364e-05	0.00126794	5.33848	0.00295848	0.0279877	-0.691878	0.657541	0.839614	-0.482681	0.0680179	0.398083
tag26397	Triticum_aestivum_tRNA-Asn-GTT-1-1	GCTGGAGTAGCTCAGTTG	18	30	34	53	0	0	0	0	0	0	0	19	0	39	0	0	6.33333	NA	0	NA	0	NA	0.00533814	0.0230044	NA	0.373901	0.562958	NA	0.373901	0.916727	NA	0.00533814	0.107927
tag167669	Triticum_aestivum_tRNA-Asn-GTT-1-1	AGCTCAGTTGGTTAGAGC	18	0	0	0	0	0	0	0	0	0	0	10	0	0	0	0	3.33333	NA	0	NA	NA	NA	NA	NA	NA	0.373901	0.562166	NA	0.373901	0.914208	NA	NA	NA
tag185087	Triticum_aestivum_tRNA-Asn-GTT-1-1	ACCACAAGGTCGGAGGTT	18	12	10	11	0	0	0	0	0	0	0	0	0	11	0	0	0	NA	NA	NA	0	NA	4.47099e-05	0.0014183	NA	NA	NA	NA	NA	NA	NA	4.47099e-05	0.00710249
tag226036	Triticum_aestivum_tRNA-Asn-GTT-1-1	TAACCACAAGGTCGGAGGTT	20	33	26	24	0	0	0	22	38	26	0	0	0	27.6667	0	28.6667	0	NA	NA	NA	1.03614	NA	0.000532527	0.00596222	NA	0.00397146	0.0331679	NA	NA	NA	0.0512253	0.865237	0.95831
tag17105	Triticum_aestivum_tRNA-Asn-GTT-1-1	TAACCACAAGGTCGGAGGT	19	127	139	139	0	0	0	82	130	101	0	0	0	135	0	104.333	0	NA	NA	NA	0.77284	NA	4.59747e-06	0.000477301	NA	0.0017117	0.0205597	NA	NA	NA	-0.371759	0.102226	0.481674
tag81114	Triticum_aestivum_tRNA-Asn-GTT-1-1	TAACCACAAGGTCGGAGG	18	91	70	53	0	0	0	41	58	50	0	0	0	71.3333	0	49.6667	0	NA	NA	NA	0.696262	NA	0.00290522	0.0154314	NA	0.000537704	0.0117307	NA	NA	NA	-0.522298	0.146237	0.463292
tag30113	Triticum_aestivum_tRNA-Asn-GTT-1-1	CTGGAGTAGCTCAGTTGG	18	0	11	10	0	0	0	0	12	0	0	0	0	7	0	4	0	NA	NA	NA	0.571429	NA	0.117018	0.221616	NA	0.373901	0.561377	NA	NA	NA	-0.807355	0.603122	0.787173
tag87768	Triticum_aestivum_tRNA-Asn-GTT-1-1	CGAGCCCTCCTTCTAGCG	18	16	23	16	0	0	0	14	12	0	0	0	0	18.3333	0	8.66667	0	NA	NA	NA	0.472727	NA	0.00141772	0.010119	NA	0.118465	0.251268	NA	NA	NA	-1.08092	0.122851	0.447903
tag11172	Triticum_aestivum_tRNA-Asn-GTT-2-1	CTGGAATAGCTCAGTTGG	18	0	13	18	11	0	0	13	0	12	0	0	0	10.3333	3.66667	8.33333	0	2.81818	NA	0	0.806452	1.49476	0.362892	0.522601	NA	0.116753	0.26056	NA	0.373901	0.911704	-0.31034	0.783259	0.90351
tag11694	Triticum_aestivum_tRNA-Asn-GTT-2-1	GCTGGAATAGCTCAGTTG	18	40	51	53	10	10	12	0	0	0	0	24	0	48	10.6667	0	8	4.5	0	0.75	0	2.16993	0.000803823	0.007714	NA	0.373901	0.560589	-0.415037	0.75643	0.906087	NA	0.000287796	0.0213353
tag154293	Triticum_aestivum_tRNA-Asn-GTT-3-1	CTGGAATAGCTCAGTTGGC	19	23	25	14	68	10	15	15	18	20	0	12	0	20.6667	31	17.6667	4	0.666667	4.41667	0.129032	0.854839	-0.584963	0.61294	0.668555	2.14296	0.0325465	0.106725	-2.9542	0.227991	0.828213	-0.226276	0.460906	0.678844
tag145249	Triticum_aestivum_tRNA-Asp-GTC-1-1	GTCGTTGTAGTATAGTGG	18	128	72	164	138	170	40	147	117	90	120	212	106	121.333	116	118	146	1.04598	0.808219	1.25862	0.972527	0.0648511	0.915815	0.934639	-0.307182	0.492407	0.569063	0.331844	0.590284	0.805756	-0.0401891	0.920628	0.981532
tag101895	Triticum_aestivum_tRNA-Asp-GTC-1-1	AGTATTCCCGCCTGTCACGC	20	23	21	18	28	30	17	12	12	36	11	34	29	20.6667	25	20	24.6667	0.826667	0.810811	0.986667	0.967742	-0.274622	0.370056	0.53091	-0.302563	0.683043	0.749665	-0.0193653	0.969029	0.986768	-0.0473057	0.938592	0.992124
tag32569	Triticum_aestivum_tRNA-Asp-GTC-1-1	GTATTCCCGCCTGTCACGC	19	19	18	19	29	19	0	16	14	25	20	23	19	18.6667	16	18.3333	20.6667	1.16667	0.887097	1.29167	0.982143	0.222392	0.769706	0.814648	-0.172837	0.551174	0.626147	0.369234	0.61578	0.825368	-0.0259952	0.926603	0.982253
tag62185	Triticum_aestivum_tRNA-Asp-GTC-1-1	TATTCCCGCCTGTCACGC	18	44	80	51	15	35	18	30	13	23	23	38	13	58.3333	22.6667	22	24.6667	2.57353	0.891892	1.08824	0.377143	1.36375	0.047938	0.113815	-0.165059	0.776515	0.826788	0.121991	0.844646	0.953978	-1.40682	0.0395792	0.326016
tag104194	Triticum_aestivum_tRNA-Asp-GTC-1-1	AGTATTCCCGCCTGTCAC	18	0	27	10	12	16	0	0	0	14	0	13	0	12.3333	9.33333	4.66667	4.33333	1.32143	1.07692	0.464286	0.378378	0.402098	0.761489	0.808198	0.106915	0.960766	0.964374	-1.10692	0.482906	0.728452	-1.4021	0.449657	0.669369
tag130578	Triticum_aestivum_tRNA-Asp-GTC-1-1	GTCGTTGTAGTATAGTGGT	19	260	149	236	277	646	195	252	119	122	144	184	98	215	372.667	164.333	142	0.576923	1.15728	0.381038	0.764341	-0.793549	0.331321	0.481998	0.210734	0.680547	0.748461	-1.39199	0.176975	0.746481	-0.387712	0.411466	0.633725
tag183441	Triticum_aestivum_tRNA-Asp-GTC-1-1	GCGGGTGACCCGGGTTCG	18	545	418	648	0	25	43	49	43	27	36	37	0	537	22.6667	39.6667	24.3333	23.6912	1.63014	1.07353	0.0738672	4.56628	0.00160816	0.0107399	0.704993	0.329677	0.515995	0.102362	0.928392	0.975524	-3.75892	0.00174226	0.0645799
tag215104	Triticum_aestivum_tRNA-Asp-GTC-1-1	AGTATTCCCGCCTGTCACG	19	18	37	19	27	30	0	30	15	43	16	20	17	24.6667	19	29.3333	17.6667	1.29825	1.66038	0.929825	1.18919	0.376563	0.644163	0.699272	0.731511	0.226882	0.370285	-0.10497	0.896408	0.976504	0.249978	0.670342	0.826409
tag87653	Triticum_aestivum_tRNA-Asp-GTC-1-1	TCGTTGTAGTATAGTGGT	18	103	95	82	52	41	42	174	195	156	15	29	19	93.3333	45	175	21	2.07407	8.33333	0.466667	1.875	1.05247	0.00237646	0.013369	3.05889	0.000213493	0.007132	-1.09954	0.0116338	0.414162	0.906891	0.00311741	0.0845502
tag85922	Triticum_aestivum_tRNA-Asp-GTC-1-1	TTCCCGCCTGTCACGCGG	18	0	0	19	0	0	0	0	0	0	12	44	0	6.33333	0	0	18.6667	NA	0	NA	0	NA	0.373901	0.525209	NA	0.228229	0.371916	NA	0.228229	0.825707	NA	0.373901	0.741137
tag142027	Triticum_aestivum_tRNA-Asp-GTC-1-1	CGCGGGTGACCCGGGTTC	18	282	141	316	0	0	0	0	0	0	16	25	0	246.333	0	0	13.6667	NA	0	NA	0	NA	0.0100456	0.0344508	NA	0.134919	0.255723	NA	0.134919	0.690101	NA	0.0100456	0.157334
tag105990	Triticum_aestivum_tRNA-Asp-GTC-1-1	CGCCTGTCACGCGGGTGAC	19	15	0	0	0	0	0	0	0	0	0	11	0	5	0	0	3.66667	NA	0	NA	0	NA	0.373901	0.524564	NA	0.373901	0.559804	NA	0.373901	0.909213	NA	0.373901	0.739818
tag51267	Triticum_aestivum_tRNA-Asp-GTC-1-1	CACGCGGGTGACCCGGGT	18	26	11	28	0	0	0	0	0	0	0	0	0	21.6667	0	0	0	NA	NA	NA	0	NA	0.0156181	0.0476896	NA	NA	NA	NA	NA	NA	NA	0.0156181	0.197357
tag177186	Triticum_aestivum_tRNA-Asp-GTC-1-1	TCACGCGGGTGACCCGGGT	19	12	16	10	0	0	0	0	0	0	0	0	0	12.6667	0	0	0	NA	NA	NA	0	NA	0.00199149	0.0119699	NA	NA	NA	NA	NA	NA	NA	0.00199149	0.0671071
tag30210	Triticum_aestivum_tRNA-Asp-GTC-1-1	TCACGCGGGTGACCCGGG	18	11	11	11	0	0	0	0	0	0	0	0	0	11	0	0	0	NA	NA	NA	0	NA	NA	NA	NA	NA	NA	NA	NA	NA	NA	NA	NA
tag3826	Triticum_aestivum_tRNA-Asp-GTC-1-1	CCGCCTGTCACGCGGGTGAC	20	0	14	12	0	0	11	0	0	0	10	21	0	8.66667	3.66667	0	10.3333	2.36364	0	2.81818	0	1.24101	0.430335	0.490952	NA	0.163603	0.288124	1.49476	0.400111	0.668103	NA	0.118465	0.457406
tag78467	Triticum_aestivum_tRNA-Cys-GCA-10-1	TGACTGCAGATCAATAGG	18	12	0	15	10	18	0	0	18	17	15	17	12	9	9.33333	11.6667	14.6667	0.964286	0.795455	1.57143	1.2963	-0.0524674	0.963975	0.97335	-0.330149	0.64432	0.717478	0.652077	0.379692	0.644896	0.374396	0.737597	0.875355
tag105800	Triticum_aestivum_tRNA-Cys-GCA-10-1	TTGACTGCAGATCAATAGG	19	10	0	0	0	0	0	0	0	11	0	10	0	3.33333	0	3.66667	3.33333	NA	1.1	NA	1.1	NA	0.373901	0.52392	0.137504	0.949597	0.96678	NA	0.373901	0.906735	0.137504	0.949597	0.999954
tag173001	Triticum_aestivum_tRNA-Cys-GCA-10-1	TCAGTGGTAGAGCAATTG	18	14	36	17	16	21	12	19	29	29	10	16	12	22.3333	16.3333	25.6667	12.6667	1.36735	2.02632	0.77551	1.14925	0.451379	0.460906	0.520113	1.01886	0.0261225	0.0937079	-0.366782	0.308398	0.888265	0.200697	0.685598	0.841484
tag78685	Triticum_aestivum_tRNA-Cys-GCA-10-1	TGGTAGAGCAATTGACTG	18	27	52	57	21	18	14	10	14	27	0	11	11	45.3333	17.6667	17	7.33333	2.56604	2.31818	0.415094	0.375	1.35954	0.043559	0.105391	1.21299	0.20012	0.334786	-1.26849	0.0692266	0.669692	-1.41504	0.0556927	0.382286
tag203935	Triticum_aestivum_tRNA-Cys-GCA-10-1	TCAATAGGTCACCGGTTC	18	41	46	51	0	0	0	40	22	37	0	11	0	46	0	33	3.66667	NA	9	NA	0.717391	NA	9.06651e-05	0.00211305	3.16993	0.0116912	0.0597985	NA	0.373901	0.904271	-0.479168	0.106887	0.479269
tag115734	Triticum_aestivum_tRNA-Cys-GCA-10-1	TCAATAGGTCACCGGTTCG	19	214	233	269	0	13	0	125	76	221	10	0	0	238.667	4.33333	140.667	3.33333	55.0769	42.2	0.769231	0.589385	5.78338	0.000149663	0.00275669	5.39917	0.0324305	0.106672	-0.378512	0.863763	0.957346	-0.762717	0.0977479	0.476735
tag101159	Triticum_aestivum_tRNA-Cys-GCA-10-1	TGGTAGAGCAATTGACTGC	19	0	23	11	16	13	0	0	0	0	0	0	0	11.3333	9.66667	0	0	1.17241	NA	0	0	0.229482	0.849932	0.881583	NA	NA	NA	NA	0.120356	0.682271	NA	0.163125	0.486314
tag23226	Triticum_aestivum_tRNA-Cys-GCA-10-1	CAATAGGTCACCGGTTCG	18	57	87	93	15	0	0	58	28	57	0	0	0	79	5	47.6667	0	15.8	NA	0	0.603376	3.98185	0.00373813	0.0186417	NA	0.00836744	0.0502516	NA	0.373901	0.901821	-0.728872	0.102633	0.479528
tag228463	Triticum_aestivum_tRNA-Cys-GCA-10-1	GATCAATAGGTCACCGGTT	19	12	12	16	0	0	0	12	0	12	0	0	0	13.3333	0	8	0	NA	NA	NA	0.6	NA	0.000562004	0.00623115	NA	0.116117	0.267518	NA	NA	NA	-0.736966	0.274577	0.641448
tag142614	Triticum_aestivum_tRNA-Cys-GCA-1-1	GGTCCATAGCTCAGTGGTAGAGCA	24	31	30	36	120	99	80	104	129	37	452	129	77	32.3333	99.6667	90	219.333	0.324415	0.410334	2.20067	2.78351	-1.62409	0.00452107	0.0214235	-1.28513	0.343465	0.534446	1.13794	0.367389	0.947758	1.4769	0.104257	0.483059
tag21595	Triticum_aestivum_tRNA-Cys-GCA-1-1	GGGTCCATAGCTCAGTGGTAGAGCAA	26	199	164	223	895	815	865	335	305	132	661	274	201	195.333	858.333	257.333	378.667	0.227573	0.679577	0.441165	1.31741	-2.1356	2.15264e-05	0.00117063	-0.55729	0.480459	0.55888	-1.18061	0.0294717	0.51431	0.3977	0.397724	0.615117
tag131018	Triticum_aestivum_tRNA-Cys-GCA-1-1	GGTCCATAGCTCAGTGGTAGAGC	23	22	24	30	43	30	27	67	71	43	146	35	24	25.3333	33.3333	60.3333	68.3333	0.76	0.882927	2.05	2.38158	-0.395929	0.217219	0.337962	-0.179634	0.850987	0.889253	1.03562	0.423166	0.687259	1.25192	0.0181492	0.210228
tag24343	Triticum_aestivum_tRNA-Cys-GCA-1-1	GGGTCCATAGCTCAGTGGTAGAGCA	25	7852	6227	7392	23240	17795	23763	16342	14546	5718	23805	12521	4919	7157	21599.3	12202	13748.3	0.331353	0.887526	0.636517	1.7049	-1.59356	0.00183722	0.011465	-0.172139	0.820787	0.864455	-0.65173	0.247884	0.832517	0.769691	0.203093	0.533899
tag111211	Triticum_aestivum_tRNA-Cys-GCA-1-1	GGGTCCATAGCTCAGTGGTAGA	22	290	509	397	706	752	494	517	571	505	499	647	520	398.667	650.667	531	555.333	0.612705	0.956182	0.853484	1.33194	-0.706736	0.0680768	0.14865	-0.0646421	0.655042	0.725637	-0.228565	0.358268	0.943369	0.413529	0.117067	0.459995
tag41563	Triticum_aestivum_tRNA-Cys-GCA-1-1	GGGTCCATAGCTCAGTGGTAG	21	1093	1504	1303	1939	1745	1344	1809	1453	1540	1355	1767	1365	1300	1676	1600.67	1495.67	0.775656	1.0702	0.892403	1.23128	-0.366511	0.150208	0.250786	0.0978842	0.576451	0.647977	-0.164233	0.461437	0.716717	0.300161	0.133186	0.44744
tag36855	Triticum_aestivum_tRNA-Cys-GCA-1-1	GGTCCATAGCTCAGTGGTA	19	0	0	23	31	21	12	19	30	17	20	14	10	7.66667	21.3333	22	14.6667	0.359375	1.5	0.6875	2.86957	-1.47644	0.220775	0.342562	0.584963	0.214686	0.354713	-0.540568	0.343431	0.920643	1.52083	0.173502	0.502432
tag162273	Triticum_aestivum_tRNA-Cys-GCA-1-1	GGGTCCATAGCTCAGTGGTA	20	1027	1550	1210	1167	1247	807	1580	1001	1395	723	1145	779	1262.33	1073.67	1325.33	882.333	1.17572	1.50208	0.821794	1.04991	0.233547	0.408285	0.469548	0.58696	0.109586	0.258033	-0.28315	0.369233	0.94976	0.0702623	0.79721	0.912974
tag184702	Triticum_aestivum_tRNA-Cys-GCA-1-1	GGGTCCATAGCTCAGTGGTAGAGC	24	3475	3960	4190	6081	4293	4916	9030	8303	3945	5506	4101	1303	3875	5096.67	7092.67	3636.67	0.760301	1.95032	0.713538	1.83037	-0.395358	0.0965564	0.197612	0.963711	0.160938	0.284839	-0.486937	0.337743	0.916438	0.872132	0.11494	0.493488
tag179956	Triticum_aestivum_tRNA-Cys-GCA-1-1	GGGTCCATAGCTCAGTGGTAGAG	23	1813	2316	1808	1981	1921	1310	2715	4981	2111	1471	1474	1599	1979	1737.33	3269	1514.67	1.1391	2.15823	0.871834	1.65184	0.187897	0.425525	0.487412	1.10985	0.11534	0.266303	-0.197874	0.365747	0.949022	0.724078	0.220674	0.556438
tag3058	Triticum_aestivum_tRNA-Cys-GCA-1-1	GGGTCCATAGCTCAGTGGT	19	2285	3250	2681	1482	1515	1218	2805	1772	2364	818	1521	802	2738.67	1405	2313.67	1047	1.94923	2.20981	0.745196	0.844815	0.962904	0.010702	0.0356317	1.14392	0.0294366	0.101182	-0.424309	0.233013	0.829526	-0.243293	0.358341	0.746207
tag67055	Triticum_aestivum_tRNA-Cys-GCA-1-1	GGTCCATAGCTCAGTGGT	18	44	89	87	44	28	25	79	68	70	25	41	11	73.3333	32.3333	72.3333	25.6667	2.26804	2.81818	0.793814	0.986364	1.18145	0.0605615	0.137771	1.49476	0.00740612	0.0462991	-0.333126	0.559368	0.783996	-0.0198085	0.950254	0.993123
tag147093	Triticum_aestivum_tRNA-Cys-GCA-1-1	GGTCCATAGCTCAGTGGTAG	20	13	0	0	11	0	0	10	19	11	14	0	0	4.33333	3.66667	13.3333	4.66667	1.18182	2.85714	1.27273	3.07692	0.241008	0.912169	0.93342	1.51457	0.18809	0.319664	0.347923	0.874369	0.965495	1.62149	0.157642	0.476353
tag25380	Triticum_aestivum_tRNA-Cys-GCA-1-1	GGGTCCATAGCTCAGTGG	18	8791	11586	12350	2175	2033	1455	9034	6991	9206	1525	2653	1107	10909	1887.67	8410.33	1761.67	5.77909	4.77408	0.933251	0.770954	2.53084	0.00122078	0.00923266	2.25522	0.00142987	0.0179828	-0.0996631	0.817558	0.946198	-0.375284	0.125824	0.448451
tag216024	Triticum_aestivum_tRNA-Cys-GCA-1-1	GGTCCATAGCTCAGTGGTAGAG	22	19	15	0	0	0	0	22	33	23	10	0	0	11.3333	0	26	3.33333	NA	7.8	NA	2.29412	NA	0.121593	0.221819	2.96347	0.00943849	0.0533849	NA	0.373901	0.899383	1.19794	0.0960545	0.474723
tag61677	Triticum_aestivum_tRNA-Cys-GCA-1-1	CCATAGCTCAGTGGTAGAGC	20	0	0	0	0	0	0	11	0	0	0	0	0	0	0	3.66667	0	NA	NA	NA	NA	NA	NA	NA	NA	0.373901	0.559021	NA	NA	NA	NA	0.373901	0.738504
tag59167	Triticum_aestivum_tRNA-Cys-GCA-1-1	GTCCATAGCTCAGTGGTAGAGCA	23	0	0	0	0	0	0	11	0	0	0	0	0	0	0	3.66667	0	NA	NA	NA	NA	NA	NA	NA	NA	0.373901	0.55824	NA	NA	NA	NA	0.373901	0.737195
tag53445	Triticum_aestivum_tRNA-Cys-GCA-1-1	TCCATAGCTCAGTGGTAGA	19	12	0	11	0	0	0	0	0	0	0	0	0	7.66667	0	0	0	NA	NA	NA	0	NA	0.116868	0.22281	NA	NA	NA	NA	NA	NA	NA	0.116868	0.474296
tag81988	Triticum_aestivum_tRNA-Cys-GCA-1-1	GTCCATAGCTCAGTGGTA	18	11	0	0	0	0	0	0	0	0	0	0	0	3.66667	0	0	0	NA	NA	NA	0	NA	0.373901	0.523278	NA	NA	NA	NA	NA	NA	NA	0.373901	0.73589
tag128043	Triticum_aestivum_tRNA-Cys-GCA-1-1	CCATAGCTCAGTGGTAGAGCA	21	13	0	0	0	0	0	14	0	0	0	0	0	4.33333	0	4.66667	0	NA	NA	NA	1.07692	NA	0.373901	0.522638	NA	0.373901	0.557462	NA	NA	NA	0.106915	0.960766	0.991988
tag102313	Triticum_aestivum_tRNA-Cys-GCA-1-1	CCATAGCTCAGTGGTAGA	18	12	18	0	0	0	0	13	0	10	0	0	0	10	0	7.66667	0	NA	NA	NA	0.766667	NA	0.131778	0.230107	NA	0.122839	0.247765	NA	NA	NA	-0.383329	0.741207	0.876832
tag220434	Triticum_aestivum_tRNA-Cys-GCA-1-1	TCCATAGCTCAGTGGTAG	18	10	14	10	0	0	0	13	0	0	0	0	0	11.3333	0	4.33333	0	NA	NA	NA	0.382353	NA	0.00105058	0.00888711	NA	0.373901	0.556685	NA	NA	NA	-1.38702	0.197479	0.527877
tag36476	Triticum_aestivum_tRNA-Cys-GCA-13-1	GGGTCCATAGCTCGGTGGTAGAG	23	0	0	0	11	0	10	0	0	0	0	0	0	0	7	0	0	0	NA	0	NA	NA	0.117018	0.221249	NA	NA	NA	NA	0.117018	0.708474	NA	NA	NA
tag189135	Triticum_aestivum_tRNA-Cys-GCA-6-1	GGGTTCATAGCTCAGTGGT	19	0	0	11	0	0	0	0	0	10	0	15	0	3.66667	0	3.33333	5	NA	0.666667	NA	0.909091	NA	0.373901	0.521999	-0.584963	0.795255	0.84171	NA	0.373901	0.896959	-0.137504	0.949597	0.999008
tag46440	Triticum_aestivum_tRNA-Cys-GCA-6-1	GGGTTCATAGCTCAGTGG	18	19	43	37	0	0	0	21	10	18	0	0	0	33	0	16.3333	0	NA	NA	NA	0.494949	NA	0.0102122	0.0348128	NA	0.00762329	0.0471058	NA	NA	NA	-1.01465	0.103243	0.48036
tag70364	Triticum_aestivum_tRNA-Gln-CTG-10-1	GACATTGGACTCTGAATC	18	10	21	0	33	28	22	0	12	12	0	30	36	10.3333	27.6667	8	22	0.373494	0.363636	0.795181	0.774194	-1.42084	0.0645739	0.143749	-1.45943	0.302242	0.480084	-0.330645	0.650233	0.836283	-0.369234	0.764154	0.890712
tag197716	Triticum_aestivum_tRNA-Gln-CTG-10-1	TAGGACATTGGACTCTGA	18	10	14	12	0	0	0	0	0	12	11	10	0	12	0	4	7	NA	0.571429	NA	0.333333	NA	0.000484128	0.00564157	-0.807355	0.603122	0.675118	NA	0.117018	0.703687	-1.58496	0.127046	0.447075
tag128889	Triticum_aestivum_tRNA-Gln-CTG-10-1	AGGACATTGGACTCTGAAT	19	0	10	0	0	15	12	0	0	11	0	19	0	3.33333	9	3.66667	6.33333	0.37037	0.578947	0.703704	1.1	-1.43296	0.373901	0.521361	-0.788496	0.734013	0.793387	-0.50696	0.750178	0.904686	0.137504	0.949597	0.998064
tag47514	Triticum_aestivum_tRNA-Gln-CTG-10-1	AGGACATTGGACTCTGAATC	20	32	57	39	59	65	44	42	24	45	37	61	54	42.6667	56	37	50.6667	0.761905	0.730263	0.904762	0.867187	-0.392317	0.241982	0.371429	-0.453512	0.231	0.375287	-0.14439	0.603571	0.812674	-0.205584	0.598472	0.785715
tag82003	Triticum_aestivum_tRNA-Gln-CTG-10-1	GACTCTGAATCCAGTAAC	18	0	18	0	11	0	0	0	0	10	0	0	10	6	3.66667	3.33333	3.33333	1.63636	1	0.909091	0.555556	0.710493	0.756675	0.803835	0	1	1	-0.137504	0.949597	0.988469	-0.847997	0.717428	0.862465
tag209341	Triticum_aestivum_tRNA-Gln-CTG-10-1	GGACATTGGACTCTGAATC	19	11	11	18	34	36	14	14	14	16	0	28	15	13.3333	28	14.6667	14.3333	0.47619	1.02326	0.511905	1.1	-1.07039	0.118576	0.219828	0.0331669	0.969212	0.97194	-0.966053	0.271123	0.846664	0.137504	0.611935	0.787583
tag246	Triticum_aestivum_tRNA-Gln-CTG-10-1	ACATTGGACTCTGAATCCA	19	0	0	0	0	11	0	0	0	14	0	10	0	0	3.66667	4.66667	3.33333	0	1.4	0.909091	NA	NA	0.373901	0.520725	0.485427	0.827565	0.868171	-0.137504	0.949597	0.987315	NA	0.373901	0.73459
tag14655	Triticum_aestivum_tRNA-Gln-CTG-10-1	GTTAGGACATTGGACTCT	18	219	175	269	63	81	56	64	61	83	27	60	43	221	66.6667	69.3333	43.3333	3.315	1.6	0.65	0.313725	1.72901	0.00539398	0.0231576	0.678072	0.0914745	0.22794	-0.621488	0.125871	0.674853	-1.67243	0.00563951	0.104519
tag147025	Triticum_aestivum_tRNA-Gln-CTG-10-1	GGTTAGGACATTGGACTC	18	100	119	111	37	62	19	49	47	87	13	57	27	110	39.3333	61	32.3333	2.79661	1.8866	0.822034	0.554545	1.48368	0.00658531	0.0260222	0.915787	0.193826	0.3263	-0.28273	0.717127	0.88277	-0.850622	0.0256369	0.259166
tag26948	Triticum_aestivum_tRNA-Gln-CTG-10-1	TCCAGTAACCCGAGTTCA	18	1253	1115	1096	73	107	89	395	303	421	57	80	17	1154.67	89.6667	373	51.3333	12.8773	7.26623	0.572491	0.323037	3.68676	2.9736e-05	0.0013061	2.86121	0.0013292	0.0175421	-0.804676	0.140008	0.692262	-1.63023	0.000214651	0.0183609
tag18038	Triticum_aestivum_tRNA-Gln-CTG-10-1	TTGGACTCTGAATCCAGT	18	15	19	14	0	0	0	0	0	0	0	28	0	16	0	0	9.33333	NA	0	NA	0	NA	0.000469554	0.00558574	NA	0.373901	0.555911	NA	0.373901	0.894548	NA	0.000469554	0.0307144
tag195885	Triticum_aestivum_tRNA-Gln-CTG-10-1	CTCTGAATCCAGTAACCC	18	0	10	0	0	0	0	0	0	0	0	0	0	3.33333	0	0	0	NA	NA	NA	0	NA	0.373901	0.520091	NA	NA	NA	NA	NA	NA	NA	0.373901	0.733294
tag202130	Triticum_aestivum_tRNA-Gln-CTG-10-1	CGGTTAGGACATTGGACT	18	31	30	31	0	0	0	33	13	38	0	0	0	30.6667	0	28	0	NA	NA	NA	0.913043	NA	8.3687e-08	9.55705e-05	NA	0.0214654	0.0816603	NA	NA	NA	-0.131245	0.744814	0.878296
tag169772	Triticum_aestivum_tRNA-Gln-CTG-10-1	CTGAATCCAGTAACCCGA	18	16	34	11	12	0	0	11	12	10	0	0	0	20.3333	4	11	0	5.08333	NA	0	0.540984	2.34577	0.112293	0.22498	NA	4.47099e-05	0.00367653	NA	0.373901	0.89215	-0.886343	0.25374	0.614725
tag132120	Triticum_aestivum_tRNA-Gln-CTG-10-1	CATTGGACTCTGAATCCA	18	22	28	29	0	15	12	0	0	0	16	39	0	26.3333	9	0	18.3333	2.92593	0	2.03704	0	1.54889	0.026929	0.0723598	NA	0.1806	0.310388	1.02647	0.487269	0.73255	NA	0.000272201	0.0216206
tag7656	Triticum_aestivum_tRNA-Gln-CTG-10-1	AGGACATTGGACTCTGAA	18	12	16	0	17	26	11	0	0	0	0	18	10	9.33333	18	0	9.33333	0.518519	0	0.518519	0	-0.947533	0.252632	0.384674	NA	0.147518	0.267736	-0.947533	0.27092	0.849011	NA	0.12417	0.449763
tag188184	Triticum_aestivum_tRNA-Gln-CTG-1-1	GGTCCCATGGTCTAGTGG	18	487	597	1230	870	947	581	1097	854	781	611	693	472	771.333	799.333	910.667	592	0.964971	1.53829	0.740617	1.18064	-0.0514428	0.918468	0.936509	0.621326	0.0505995	0.146192	-0.4332	0.182558	0.755707	0.239569	0.60764	0.786607
tag35442	Triticum_aestivum_tRNA-Gln-CTG-1-1	TTAGGACACTGGACTCTG	18	14	12	20	0	0	0	0	0	0	0	0	0	15.3333	0	0	0	NA	NA	NA	0	NA	0.00309832	0.0160103	NA	NA	NA	NA	NA	NA	NA	0.00309832	0.0861333
tag62356	Triticum_aestivum_tRNA-Gln-CTG-11-1	GGTCCTATGGTCTAGTGG	18	22	17	40	15	25	24	32	51	38	29	28	15	26.3333	21.3333	40.3333	24	1.23438	1.68056	1.125	1.53165	0.303781	0.550226	0.608285	0.748938	0.0857389	0.217708	0.169925	0.654148	0.836482	0.615082	0.193072	0.522375
tag90690	Triticum_aestivum_tRNA-Gln-CTG-11-1	GTCAGGACATTGGACTCT	18	17	12	12	0	0	0	0	0	0	0	0	0	13.6667	0	0	0	NA	NA	NA	0	NA	0.00120509	0.00929871	NA	NA	NA	NA	NA	NA	NA	0.00120509	0.0558357
tag51573	Triticum_aestivum_tRNA-Gln-CTG-11-1	TCTAGTGGTCAGGACATT	18	12	12	0	0	0	0	0	0	0	0	0	0	8	0	0	0	NA	NA	NA	0	NA	0.116117	0.232233	NA	NA	NA	NA	NA	NA	NA	0.116117	0.49283
tag188915	Triticum_aestivum_tRNA-Gln-CTG-11-1	TCAGGACATTGGACTCTG	18	0	15	0	0	0	0	0	0	0	0	0	0	5	0	0	0	NA	NA	NA	0	NA	0.373901	0.519459	NA	NA	NA	NA	NA	NA	NA	0.373901	0.732003
tag27727	Triticum_aestivum_tRNA-Gln-CTG-11-1	TCTAGTGGTCAGGACATTG	19	12	0	0	0	0	0	0	0	0	0	0	0	4	0	0	0	NA	NA	NA	0	NA	0.373901	0.518827	NA	NA	NA	NA	NA	NA	NA	0.373901	0.730717
tag121740	Triticum_aestivum_tRNA-Gln-CTG-11-1	GGTCAGGACATTGGACTCT	19	11	0	0	0	0	0	0	0	0	0	0	0	3.66667	0	0	0	NA	NA	NA	0	NA	0.373901	0.518198	NA	NA	NA	NA	NA	NA	NA	0.373901	0.729435
tag87060	Triticum_aestivum_tRNA-Gln-CTG-11-1	GGTCCTATGGTCTAGTGGT	19	0	0	0	0	10	0	0	0	0	0	12	0	0	3.33333	0	4	0	0	1.2	NA	NA	0.373901	0.51757	NA	0.373901	0.555139	0.263034	0.904299	0.981495	NA	NA	NA
tag132966	Triticum_aestivum_tRNA-Gln-CTG-12-1	TAGTGGTTAGGACATTGGA	19	0	18	11	25	25	11	10	12	13	12	16	17	9.66667	20.3333	11.6667	15	0.47541	0.777778	0.737705	1.2069	-1.07276	0.203056	0.319407	-0.36257	0.131778	0.253364	-0.438884	0.338488	0.915666	0.271302	0.725683	0.865837
tag87664	Triticum_aestivum_tRNA-Gln-CTG-12-1	TAGTGGTTAGGACATTGG	18	0	17	19	26	27	12	29	17	26	0	31	14	12	21.6667	24	15	0.553846	1.6	0.692308	2	-0.852443	0.279348	0.418107	0.678072	0.404285	0.485051	-0.530515	0.54856	0.777418	1	0.162729	0.486438
tag192564	Triticum_aestivum_tRNA-Gln-CTG-12-1	GTGGTTAGGACATTGGACT	19	32	50	45	25	34	13	35	14	33	16	17	15	42.3333	24	27.3333	16	1.76389	1.70833	0.666667	0.645669	0.81876	0.0866339	0.181201	0.77259	0.166802	0.292794	-0.584963	0.260575	0.843314	-0.631133	0.155202	0.474133
tag143460	Triticum_aestivum_tRNA-Gln-CTG-12-1	TGGTTAGGACATTGGACT	18	74	72	100	11	14	0	58	35	89	10	12	0	82	8.33333	60.6667	7.33333	9.84	8.27273	0.88	0.739837	3.29866	0.00179041	0.0113591	3.04836	0.029466	0.100959	-0.184425	0.868047	0.960898	-0.43472	0.302906	0.673662
tag118292	Triticum_aestivum_tRNA-Gln-CTG-12-1	TCTAGTGGTTAGGACATTG	19	0	0	0	0	0	0	10	0	0	0	0	0	0	0	3.33333	0	NA	NA	NA	NA	NA	NA	NA	NA	0.373901	0.554369	NA	NA	NA	NA	0.373901	0.728157
tag193804	Triticum_aestivum_tRNA-Gln-CTG-12-1	AGTGGTTAGGACATTGGAC	19	0	0	0	0	10	0	0	0	0	0	0	0	0	3.33333	0	0	0	NA	0	NA	NA	0.373901	0.516943	NA	NA	NA	NA	0.373901	0.889764	NA	NA	NA
tag210300	Triticum_aestivum_tRNA-Gln-CTG-12-1	CTAGTGGTTAGGACATTG	18	0	0	12	0	0	0	0	10	0	0	0	0	4	0	3.33333	0	NA	NA	NA	0.833333	NA	0.373901	0.516318	NA	0.373901	0.553601	NA	NA	NA	-0.263034	0.904299	0.97724
tag156202	Triticum_aestivum_tRNA-Gln-CTG-12-1	AGTGGTTAGGACATTGGA	18	0	0	12	27	35	11	0	0	0	11	20	15	4	24.3333	0	15.3333	0.164384	0	0.630137	0	-2.60486	0.0662632	0.145805	NA	0.00415533	0.0333988	-0.666263	0.297482	0.868062	NA	0.373901	0.726884
tag86717	Triticum_aestivum_tRNA-Gln-CTG-2-1	GGTTCCATGGTCTAGTGGTT	20	52	41	61	200	196	87	48	44	39	109	172	136	51.3333	161	43.6667	139	0.318841	0.314149	0.863354	0.850649	-1.64909	0.0429414	0.104561	-1.67048	0.00664343	0.0425259	-0.211976	0.622234	0.827786	-0.233364	0.293288	0.662879
tag170909	Triticum_aestivum_tRNA-Gln-CTG-2-1	GGTTCCATGGTCTAGTGGT	19	11	0	18	35	34	31	11	12	16	15	29	22	9.66667	33.3333	13	22	0.29	0.590909	0.66	1.34483	-1.78588	0.0116618	0.0380508	-0.758992	0.105652	0.252103	-0.599462	0.0547753	0.633117	0.427421	0.574307	0.762998
tag127912	Triticum_aestivum_tRNA-Gln-CTG-2-1	GGTTCCATGGTCTAGTGG	18	503	429	852	502	683	367	603	491	445	265	534	324	594.667	517.333	513	374.333	1.14948	1.37044	0.723582	0.862668	0.200987	0.652837	0.706003	0.454635	0.2148	0.354353	-0.466771	0.308433	0.885503	-0.213122	0.587406	0.774847
tag84069	Triticum_aestivum_tRNA-Gln-CTG-6-1	GGTCCTATGGTCTAATGG	18	39	38	71	67	119	47	61	78	47	22	62	28	49.3333	77.6667	62	37.3333	0.635193	1.66071	0.480687	1.25676	-0.654733	0.303872	0.446043	0.731804	0.183211	0.313365	-1.05683	0.179348	0.752922	0.329705	0.418681	0.638646
tag65832	Triticum_aestivum_tRNA-Gln-CTG-6-1	GGTCCTATGGTCTAATGGTT	20	0	0	0	10	0	0	0	0	0	0	0	0	0	3.33333	0	0	0	NA	0	NA	NA	0.373901	0.515694	NA	NA	NA	NA	0.373901	0.887392	NA	NA	NA
tag82550	Triticum_aestivum_tRNA-Gln-CTG-8-1	GGTCCCATGGTCTAGCGG	18	160	110	196	80	135	59	170	150	170	77	82	68	155.333	91.3333	163.333	75.6667	1.70073	2.15859	0.828467	1.0515	0.766154	0.130314	0.228249	1.11009	0.000361337	0.0094212	-0.271484	0.533611	0.764756	0.0724518	0.772081	0.897131
tag132545	Triticum_aestivum_tRNA-Gln-TTG-10-1	GGTTTCGTAGTGTAGTGGTTAG	22	91	68	93	802	792	472	100	125	82	337	646	712	84	688.667	102.333	565	0.121975	0.181121	0.820426	1.21825	-3.03534	0.0051089	0.0225265	-2.46497	0.0164029	0.0718634	-0.285555	0.478691	0.728265	0.284815	0.283861	0.661746
tag14413	Triticum_aestivum_tRNA-Gln-TTG-10-1	GGTTTCGTAGTGTAGTGGTTA	21	13	20	12	142	157	78	21	22	18	58	94	155	15	125.667	20.3333	102.333	0.119363	0.198697	0.814324	1.35556	-3.06657	0.0104643	0.0352516	-2.33136	0.044388	0.135187	-0.296326	0.565114	0.789563	0.438884	0.128395	0.440666
tag47848	Triticum_aestivum_tRNA-Gln-TTG-10-1	GGTTTCGTAGTGTAGTGGTT	20	53	52	66	513	588	348	84	97	54	201	442	462	57	483	78.3333	368.333	0.118012	0.21267	0.762595	1.37427	-3.08299	0.00388866	0.0190594	-2.23331	0.0268112	0.0952199	-0.391011	0.355334	0.944021	0.458664	0.18939	0.516182
tag226145	Triticum_aestivum_tRNA-Gln-TTG-10-1	ACTTTGAATCTGGCGACC	18	13	16	12	22	17	15	0	14	0	0	15	19	13.6667	18	4.66667	11.3333	0.759259	0.411765	0.62963	0.341463	-0.397335	0.145767	0.246251	-1.28011	0.420368	0.500416	-0.667425	0.339077	0.914481	-1.5502	0.135201	0.452843
tag73112	Triticum_aestivum_tRNA-Gln-TTG-10-1	TGAATCTGGCGACCTGGG	18	12	14	15	19	16	25	0	16	0	0	22	11	13.6667	20	5.33333	11	0.683333	0.484848	0.55	0.390244	-0.549339	0.0856392	0.179779	-1.04439	0.53195	0.606242	-0.862496	0.260929	0.841403	-1.35755	0.198036	0.528096
tag126384	Triticum_aestivum_tRNA-Gln-TTG-10-1	GGTTTCGTAGTGTAGTGGT	19	462	261	280	571	744	487	309	261	153	285	463	507	334.333	600.667	241	418.333	0.556604	0.576096	0.696448	0.720837	-0.845277	0.0548617	0.127342	-0.79562	0.0967772	0.23566	-0.521912	0.147266	0.693475	-0.472254	0.302597	0.674324
tag95358	Triticum_aestivum_tRNA-Gln-TTG-10-1	ACTTTGAATCTGGCGACCT	19	0	16	12	17	0	12	10	0	0	0	0	17	9.33333	9.66667	3.33333	5.66667	0.965517	0.588235	0.586207	0.357143	-0.0506261	0.96414	0.972657	-0.765535	0.740576	0.798866	-0.770518	0.625909	0.827725	-1.48543	0.363032	0.748963
tag171502	Triticum_aestivum_tRNA-Gln-TTG-10-1	TGGTTAGCACTCCAGACTTTGAATCTG	27	0	13	0	26	16	15	0	0	13	0	0	21	4.33333	19	4.33333	7	0.22807	0.619048	0.368421	1	-2.13245	0.0582165	0.13431	-0.691878	0.762235	0.815645	-1.44057	0.200223	0.77816	0	1	1.01367
tag75380	Triticum_aestivum_tRNA-Gln-TTG-10-1	GTGGTTAGCACTCCAGACTTTGAATC	26	0	0	0	0	0	0	12	0	0	0	0	19	0	0	4	6.33333	NA	0.631579	NA	NA	NA	NA	NA	-0.662965	0.770983	0.823358	NA	0.373901	0.885032	NA	0.373901	0.725616
tag185121	Triticum_aestivum_tRNA-Gln-TTG-10-1	GTTAGCACTCCAGACTTTGAATC	23	0	0	0	0	0	0	0	11	0	0	0	12	0	0	3.66667	4	NA	0.916667	NA	NA	NA	NA	NA	-0.125531	0.953964	0.962972	NA	0.373901	0.882684	NA	0.373901	0.724352
tag85353	Triticum_aestivum_tRNA-Gln-TTG-10-1	TAGTGGTTAGCACTCCAGACTTTGA	25	0	13	0	0	0	0	11	0	0	0	0	10	4.33333	0	3.66667	3.33333	NA	1.1	NA	0.846154	NA	0.373901	0.515072	0.137504	0.949597	0.96586	NA	0.373901	0.880349	-0.241008	0.912169	0.978141
tag97040	Triticum_aestivum_tRNA-Gln-TTG-10-1	AGTGGTTAGCACTCCAGACTTTGAA	25	0	0	0	10	0	0	0	13	0	0	0	10	0	3.33333	4.33333	3.33333	0	1.3	1	NA	NA	0.373901	0.514452	0.378512	0.863763	0.89734	0	1	1.00907	NA	0.373901	0.723092
tag178568	Triticum_aestivum_tRNA-Gln-TTG-10-1	GGTTTCGTAGTGTAGTGG	18	2111	1281	1960	1552	1628	1084	1788	1754	1088	703	1667	1191	1784	1421.33	1543.33	1187	1.25516	1.3002	0.835131	0.865097	0.327871	0.302541	0.445234	0.37873	0.377921	0.456494	-0.259925	0.512193	0.752231	-0.209066	0.520619	0.722757
tag100096	Triticum_aestivum_tRNA-Gln-TTG-10-1	GACTTTGAATCTGGCGAC	18	0	11	0	21	25	15	12	14	13	0	0	13	3.66667	20.3333	13	4.33333	0.180328	3	0.213115	3.54545	-2.47131	0.0235364	0.0652391	1.58496	0.118465	0.25077	-2.2303	0.0374165	0.537108	1.82597	0.0657428	0.403901
tag130000	Triticum_aestivum_tRNA-Gln-TTG-10-1	TCTGGCGACCTGGGTTCA	18	86	17	23	15	34	33	12	37	0	0	14	0	42	27.3333	16.3333	4.66667	1.53659	3.5	0.170732	0.388889	0.619728	0.556969	0.614549	1.80735	0.380798	0.45945	-2.5502	0.042858	0.569307	-1.36257	0.355905	0.745323
tag67575	Triticum_aestivum_tRNA-Gln-TTG-10-1	AATCTGGCGACCTGGGTTC	19	581	418	458	24	52	28	246	422	346	16	33	28	485.667	34.6667	338	25.6667	14.0096	13.1688	0.740385	0.695951	3.80835	0.000825054	0.00778687	3.71906	0.00365686	0.0328503	-0.433653	0.422985	0.688221	-0.522943	0.105099	0.482932
tag61939	Triticum_aestivum_tRNA-Gln-TTG-10-1	ATCTGGCGACCTGGGTTC	18	494	288	358	30	33	42	209	358	246	11	23	11	380	35	271	15	10.8571	18.0667	0.428571	0.713158	3.44057	0.00469776	0.02172	4.17526	0.00470377	0.0356619	-1.22239	0.0205837	0.508874	-0.487707	0.22109	0.556227
tag196711	Triticum_aestivum_tRNA-Gln-TTG-10-1	GTTTCGTAGTGTAGTGGT	18	0	0	0	17	10	13	12	15	0	0	0	0	0	13.3333	9	0	0	NA	0	NA	NA	0.00276796	0.0149811	NA	0.121004	0.247329	NA	0.00276796	0.189499	NA	0.121004	0.454582
tag98395	Triticum_aestivum_tRNA-Gln-TTG-10-1	TAGCACTCCAGACTTTGAATC	21	0	0	0	0	0	0	0	10	14	0	0	0	0	0	8	0	NA	NA	NA	NA	NA	NA	NA	NA	0.127046	0.250577	NA	NA	NA	NA	0.127046	0.445664
tag137712	Triticum_aestivum_tRNA-Gln-TTG-10-1	TTAGCACTCCAGACTTTG	18	0	0	0	0	0	0	0	13	11	0	0	0	0	0	8	0	NA	NA	NA	NA	NA	NA	NA	NA	0.118871	0.251133	NA	NA	NA	NA	0.118871	0.457388
tag167251	Triticum_aestivum_tRNA-Gln-TTG-10-1	CTCCAGACTTTGAATCTG	18	0	0	0	11	0	11	10	0	13	0	0	0	0	7.33333	7.66667	0	0	NA	0	NA	NA	0.116117	0.231827	NA	0.122839	0.247298	NA	0.116117	0.794952	NA	0.122839	0.450817
tag191775	Triticum_aestivum_tRNA-Gln-TTG-10-1	TTAGCACTCCAGACTTTGAATC	22	0	0	0	10	0	0	0	19	0	0	0	0	0	3.33333	6.33333	0	0	NA	0	NA	NA	0.373901	0.513833	NA	0.373901	0.552836	NA	0.373901	0.878026	NA	0.373901	0.721837
tag192807	Triticum_aestivum_tRNA-Gln-TTG-10-1	GTTAGCACTCCAGACTTTG	19	0	0	0	0	0	0	0	16	0	0	0	0	0	0	5.33333	0	NA	NA	NA	NA	NA	NA	NA	NA	0.373901	0.552072	NA	NA	NA	NA	0.373901	0.720586
tag221952	Triticum_aestivum_tRNA-Gln-TTG-10-1	TAGCACTCCAGACTTTGAA	19	0	0	0	0	0	0	0	16	0	0	0	0	0	0	5.33333	0	NA	NA	NA	NA	NA	NA	NA	NA	0.373901	0.551311	NA	NA	NA	NA	0.373901	0.719339
tag8441	Triticum_aestivum_tRNA-Gln-TTG-10-1	TTAGCACTCCAGACTTTGA	19	0	0	0	0	0	0	0	11	0	0	0	0	0	0	3.66667	0	NA	NA	NA	NA	NA	NA	NA	NA	0.373901	0.550551	NA	NA	NA	NA	0.373901	0.718097
tag166658	Triticum_aestivum_tRNA-Gln-TTG-10-1	GGTTAGCACTCCAGACTTTGA	21	0	0	0	0	0	0	0	10	0	0	0	0	0	0	3.33333	0	NA	NA	NA	NA	NA	NA	NA	NA	0.373901	0.549794	NA	NA	NA	NA	0.373901	0.716858
tag35077	Triticum_aestivum_tRNA-Gln-TTG-10-1	GGTTAGCACTCCAGACTTTGAA	22	0	0	0	0	0	0	0	10	0	0	0	0	0	0	3.33333	0	NA	NA	NA	NA	NA	NA	NA	NA	0.373901	0.549039	NA	NA	NA	NA	0.373901	0.715625
tag231620	Triticum_aestivum_tRNA-Gln-TTG-10-1	GTTAGCACTCCAGACTTTGA	20	0	0	0	0	0	0	0	10	0	0	0	0	0	0	3.33333	0	NA	NA	NA	NA	NA	NA	NA	NA	0.373901	0.548286	NA	NA	NA	NA	0.373901	0.714395
tag60842	Triticum_aestivum_tRNA-Gln-TTG-10-1	TGGTTAGCACTCCAGACTTTGA	22	0	0	0	0	0	0	10	0	0	0	0	0	0	0	3.33333	0	NA	NA	NA	NA	NA	NA	NA	NA	0.373901	0.547534	NA	NA	NA	NA	0.373901	0.71317
tag204598	Triticum_aestivum_tRNA-Gln-TTG-10-1	TAGTGGTTAGCACTCCAGACTTTGAA	26	0	0	0	0	0	0	0	0	0	0	0	19	0	0	0	6.33333	NA	0	NA	NA	NA	NA	NA	NA	0.373901	0.546785	NA	0.373901	0.875715	NA	NA	NA
tag80202	Triticum_aestivum_tRNA-Gln-TTG-10-1	TAGTGGTTAGCACTCCAGACTTTGAAT	27	0	0	0	0	0	0	0	0	0	0	0	11	0	0	0	3.66667	NA	0	NA	NA	NA	NA	NA	NA	0.373901	0.546038	NA	0.373901	0.873417	NA	NA	NA
tag47423	Triticum_aestivum_tRNA-Gln-TTG-10-1	GTTAGCACTCCAGACTTTGAA	21	0	0	0	0	0	0	0	0	0	0	0	10	0	0	0	3.33333	NA	0	NA	NA	NA	NA	NA	NA	0.373901	0.545293	NA	0.373901	0.871131	NA	NA	NA
tag226616	Triticum_aestivum_tRNA-Gln-TTG-10-1	CACTCCAGACTTTGAATCT	19	10	0	0	0	0	0	0	0	0	0	0	0	3.33333	0	0	0	NA	NA	NA	0	NA	0.373901	0.513215	NA	NA	NA	NA	NA	NA	NA	0.373901	0.711948
tag83100	Triticum_aestivum_tRNA-Gln-TTG-10-1	CTTTGAATCTGGCGACCT	18	0	0	0	0	12	0	0	0	0	0	0	0	0	4	0	0	0	NA	0	NA	NA	0.373901	0.512599	NA	NA	NA	NA	0.373901	0.868856	NA	NA	NA
tag169491	Triticum_aestivum_tRNA-Gln-TTG-10-1	CACTCCAGACTTTGAATCTG	20	0	0	0	11	0	0	0	0	0	0	0	0	0	3.66667	0	0	0	NA	0	NA	NA	0.373901	0.511984	NA	NA	NA	NA	0.373901	0.866593	NA	NA	NA
tag116613	Triticum_aestivum_tRNA-Gln-TTG-10-1	AGCACTCCAGACTTTGAATC	20	0	0	0	10	0	0	0	0	0	0	0	0	0	3.33333	0	0	0	NA	0	NA	NA	0.373901	0.511371	NA	NA	NA	NA	0.373901	0.864342	NA	NA	NA
tag157136	Triticum_aestivum_tRNA-Gln-TTG-10-1	TGGTTAGCACTCCAGACTTTG	21	0	0	0	0	10	0	0	0	0	0	0	0	0	3.33333	0	0	0	NA	0	NA	NA	0.373901	0.510759	NA	NA	NA	NA	0.373901	0.862103	NA	NA	NA
tag49531	Triticum_aestivum_tRNA-Gln-TTG-10-1	GAATCTGGCGACCTGGGT	18	26	20	21	0	0	0	18	194	37	0	0	0	22.3333	0	83	0	NA	NA	NA	3.71642	NA	0.000273427	0.0037173	NA	0.210909	0.350096	NA	NA	NA	1.89391	0.338079	0.714721
tag87276	Triticum_aestivum_tRNA-Gln-TTG-10-1	AATCTGGCGACCTGGGTT	18	139	106	89	0	0	0	84	273	179	0	0	0	111.333	0	178.667	0	NA	NA	NA	1.60479	NA	0.00162032	0.0107582	NA	0.0306535	0.104692	NA	NA	NA	0.682385	0.299235	0.669515
tag101953	Triticum_aestivum_tRNA-Gln-TTG-10-1	CACTCCAGACTTTGAATC	18	17	17	11	10	15	11	12	11	16	0	0	0	15	12	13	0	1.25	NA	0	0.866667	0.321928	0.299118	0.441905	NA	0.00104563	0.0161997	NA	0.00141861	0.15782	-0.206451	0.471266	0.684136
tag118269	Triticum_aestivum_tRNA-Gln-TTG-10-1	TAGTGGTTAGCACTCCAGACT	21	12	15	12	0	0	0	12	0	18	0	0	0	13	0	10	0	NA	NA	NA	0.769231	NA	0.00020204	0.00339308	NA	0.131778	0.252909	NA	NA	NA	-0.378512	0.607168	0.786912
tag181695	Triticum_aestivum_tRNA-Gln-TTG-10-1	GTGGTTAGCACTCCAGACT	19	0	16	0	0	0	0	0	11	0	0	0	0	5.33333	0	3.66667	0	NA	NA	NA	0.6875	NA	0.373901	0.510149	NA	0.373901	0.544551	NA	NA	NA	-0.540568	0.809488	0.921341
tag127013	Triticum_aestivum_tRNA-Gln-TTG-10-1	TGGTTAGCACTCCAGACT	18	19	13	17	0	0	0	0	16	0	0	0	0	16.3333	0	5.33333	0	NA	NA	NA	0.326531	NA	0.000756225	0.00764256	NA	0.373901	0.54381	NA	NA	NA	-1.61471	0.121807	0.453009
tag174117	Triticum_aestivum_tRNA-Gln-TTG-10-1	TTTGAATCTGGCGACCTG	18	0	0	0	18	11	10	0	0	0	0	17	16	0	13	0	11	0	0	0.846154	NA	NA	0.00667184	0.026183	NA	0.116482	0.262698	-0.241008	0.757756	0.905239	NA	NA	NA
tag96908	Triticum_aestivum_tRNA-Gln-TTG-10-1	TGGTTAGCACTCCAGACTTTGAATCT	26	0	0	0	14	11	0	0	0	0	0	0	14	0	8.33333	0	4.66667	0	0	0.56	NA	NA	0.121813	0.221866	NA	0.373901	0.543071	-0.836501	0.592675	0.805314	NA	NA	NA
tag116812	Triticum_aestivum_tRNA-Gln-TTG-10-1	TTGAATCTGGCGACCTGG	18	13	12	0	16	18	13	0	0	0	0	13	13	8.33333	15.6667	0	8.66667	0.531915	0	0.553191	0	-0.910733	0.172594	0.279975	NA	0.116117	0.266943	-0.854149	0.200384	0.775398	NA	0.116753	0.475563
tag138151	Triticum_aestivum_tRNA-Gln-TTG-1-1	GGTTCTATGGTGTAGTGGT	19	20	18	16	70	110	65	32	29	10	40	46	35	18	81.6667	23.6667	40.3333	0.220408	0.586777	0.493878	1.31481	-2.18175	0.0111918	0.0367271	-0.769116	0.0929762	0.229542	-1.01777	0.0472083	0.60022	0.39486	0.462674	0.679648
tag93743	Triticum_aestivum_tRNA-Gln-TTG-1-1	GGTTCTATGGTGTAGTGG	18	34	30	64	107	138	77	61	91	31	71	128	67	42.6667	107.333	61	88.6667	0.397516	0.68797	0.826087	1.42969	-1.33092	0.0349832	0.0878039	-0.539583	0.351056	0.543882	-0.275634	0.518896	0.752146	0.5157	0.419087	0.63839
tag142245	Triticum_aestivum_tRNA-Gln-TTG-1-1	TCTGGCGACCTGGGTTCG	18	1702	918	1546	63	75	97	263	322	253	64	75	20	1388.67	78.3333	279.333	53	17.7277	5.27044	0.676596	0.201152	4.14793	0.00545566	0.0232476	2.39792	0.00115707	0.0162751	-0.563634	0.264351	0.840259	-2.31364	0.00994593	0.157998
tag87864	Triticum_aestivum_tRNA-Gln-TTG-1-1	ATCTGGCGACCTGGGTTCG	19	2307	1455	2325	54	37	38	1077	793	1172	34	35	37	2029	43	1014	35.3333	47.186	28.6981	0.821705	0.499754	5.56029	0.0022917	0.0131514	4.84288	0.00100653	0.0160594	-0.283307	0.241261	0.82269	-1.00071	0.0303035	0.290496
tag134702	Triticum_aestivum_tRNA-Gln-TTG-1-1	TCTGGCGACCTGGGTTCGA	19	10	0	10	0	0	0	0	0	0	0	0	0	6.66667	0	0	0	NA	NA	NA	0	NA	0.116117	0.231422	NA	NA	NA	NA	NA	NA	NA	0.116117	0.490957
tag109218	Triticum_aestivum_tRNA-Gln-TTG-1-1	GGTTCTATGGTGTAGTGGTT	20	0	0	0	38	53	28	0	0	0	21	30	27	0	39.6667	0	26	0	0	0.655462	NA	NA	0.0054699	0.0232216	NA	0.000601246	0.0128546	-0.609416	0.151858	0.693095	NA	NA	NA
tag229696	Triticum_aestivum_tRNA-Gln-TTG-4-1	TCTGGCAACCTGGGTTCG	18	21	0	0	0	0	0	0	0	0	0	0	0	7	0	0	0	NA	NA	NA	0	NA	0.373901	0.50954	NA	NA	NA	NA	NA	NA	NA	0.373901	0.710731
tag160086	Triticum_aestivum_tRNA-Gln-TTG-4-1	ATCTGGCAACCTGGGTTC	18	11	0	0	0	0	0	0	0	0	0	0	0	3.66667	0	0	0	NA	NA	NA	0	NA	0.373901	0.508933	NA	NA	NA	NA	NA	NA	NA	0.373901	0.709519
tag91376	Triticum_aestivum_tRNA-Gln-TTG-6-1	TCTGGCAACCTGGGTTCA	18	10	0	0	0	0	0	0	0	0	0	0	0	3.33333	0	0	0	NA	NA	NA	0	NA	0.373901	0.508327	NA	NA	NA	NA	NA	NA	NA	0.373901	0.70831
tag114942	Triticum_aestivum_tRNA-Glu-CTC-1-1	GTCGTAGTCTAGGTGGTT	18	0	0	12	21	19	19	0	15	0	16	25	0	4	19.6667	5	13.6667	0.20339	0.365854	0.694915	1.25	-2.29768	0.0180952	0.0531226	-1.45066	0.383221	0.461332	-0.525091	0.459622	0.715146	0.321928	0.883461	0.965987
tag151573	Triticum_aestivum_tRNA-Glu-CTC-1-1	AGGATACTCGGCTCTCAC	18	28	56	31	54	69	47	36	22	29	52	78	64	38.3333	56.6667	29	64.6667	0.676471	0.448454	1.14118	0.756522	-0.563901	0.170755	0.277781	-1.15697	0.0139089	0.0652133	0.190522	0.465512	0.720531	-0.402547	0.392752	0.609972
tag17236	Triticum_aestivum_tRNA-Glu-CTC-1-1	TCCGTCGTAGTCTAGGTGGTT	21	7970	7509	13699	24237	21296	22597	9152	10271	9893	12948	19462	17359	9726	22710	9772	16589.7	0.428269	0.589041	0.730501	1.00473	-1.22341	0.0038901	0.018985	-0.763559	0.0248718	0.0910547	-0.453043	0.0434551	0.568751	0.00680727	0.982905	1.00182
tag130408	Triticum_aestivum_tRNA-Glu-CTC-1-1	CCCGAGAGACCCGGGTTC	18	28	16	39	0	0	0	0	0	11	0	18	0	27.6667	0	3.66667	6	NA	0.611111	NA	0.13253	NA	0.0140806	0.0434597	-0.710493	0.756675	0.810507	NA	0.373901	0.859876	-2.91561	0.0340695	0.310535
tag132272	Triticum_aestivum_tRNA-Glu-CTC-1-1	GTCGTAGTCTAGGTGGTTAGGA	22	0	0	0	14	18	17	0	16	0	0	11	12	0	16.3333	5.33333	7.66667	0	0.695652	0.469388	NA	NA	0.000169722	0.00298188	-0.523562	0.740576	0.798061	-1.09115	0.0977867	0.777055	NA	0.373901	0.707105
tag91711	Triticum_aestivum_tRNA-Glu-CTC-1-1	CCGTCGTAGTCTAGGTGGTT	20	35	27	79	62	59	68	33	27	57	39	80	47	47	63	39	55.3333	0.746032	0.704819	0.878307	0.829787	-0.422691	0.384	0.444304	-0.504675	0.352497	0.545325	-0.187203	0.582138	0.797081	-0.269187	0.689015	0.843816
tag181227	Triticum_aestivum_tRNA-Glu-CTC-1-1	TCCGTCGTAGTCTAGGTGGTTA	22	2258	2366	3540	4838	6131	3811	2808	2382	2793	2894	3825	3892	2721.33	4926.67	2661	3537	0.552368	0.752332	0.71793	0.977829	-0.856298	0.0486634	0.114822	-0.410558	0.0670827	0.181089	-0.478086	0.135354	0.688373	-0.0323452	0.896059	0.973064
tag65881	Triticum_aestivum_tRNA-Glu-CTC-1-1	TCCGTCGTAGTCTAGGTGGTTAG	23	3986	4449	5896	9013	7815	7680	4733	4556	4762	5077	5264	7318	4777	8169.33	4683.67	5886.33	0.584748	0.795685	0.72054	0.980462	-0.774113	0.00898074	0.0317523	-0.329731	0.170513	0.295907	-0.472849	0.0519637	0.624969	-0.0284665	0.879718	0.963789
tag59522	Triticum_aestivum_tRNA-Glu-CTC-1-1	TCCGTCGTAGTCTAGGTG	18	8344	11911	13244	10370	9746	6331	9446	6750	8596	5891	9527	7128	11166.3	8815.67	8264	7515.33	1.26665	1.09962	0.852497	0.740082	0.341014	0.289632	0.428446	0.137003	0.603904	0.675286	-0.230233	0.474163	0.725094	-0.434243	0.156292	0.476154
tag196180	Triticum_aestivum_tRNA-Glu-CTC-1-1	CCGTCGTAGTCTAGGTGGTTA	21	15	17	35	33	38	18	20	0	27	10	20	12	22.3333	29.6667	15.6667	14	0.752809	1.11905	0.47191	0.701493	-0.409644	0.449117	0.509327	0.162271	0.856556	0.893325	-1.08342	0.0807815	0.704858	-0.5115	0.552383	0.744545
tag50226	Triticum_aestivum_tRNA-Glu-CTC-1-1	TCCGTCGTAGTCTAGGTGGT	20	2529	2921	3659	3934	3768	3209	2713	2944	2885	1843	2984	2374	3036.33	3637	2847.33	2400.33	0.834846	1.18622	0.659976	0.937754	-0.260419	0.205079	0.322145	0.246377	0.255184	0.413321	-0.599514	0.0354069	0.543312	-0.0927188	0.606313	0.789485
tag60767	Triticum_aestivum_tRNA-Glu-CTC-1-1	TCCGTCGTAGTCTAGGTGG	19	67874	72261	110866	46823	50009	33827	71244	54892	59195	26369	44095	40457	83667	43553	61777	36973.7	1.92104	1.67084	0.848935	0.738368	0.941887	0.0507835	0.118842	0.740572	0.0272358	0.0960892	-0.236274	0.420081	0.687265	-0.437589	0.205858	0.538622
tag121992	Triticum_aestivum_tRNA-Glu-CTC-1-1	CCGTCGTAGTCTAGGTGGTTAG	22	60	61	96	92	77	50	92	44	75	31	47	43	72.3333	73	70.3333	40.3333	0.990868	1.7438	0.552511	0.97235	-0.0132358	0.970704	0.978415	0.802236	0.113491	0.263744	-0.855924	0.068529	0.68529	-0.040452	0.918558	0.981207
tag66872	Triticum_aestivum_tRNA-Glu-CTC-1-1	CGTCGTAGTCTAGGTGGTTAG	21	16	12	19	28	31	0	10	11	16	0	10	10	15.6667	19.6667	12.3333	6.66667	0.79661	1.85	0.338983	0.787234	-0.328054	0.71169	0.763863	0.887525	0.211645	0.350774	-1.56071	0.28019	0.859894	-0.345135	0.291974	0.662602
tag39992	Triticum_aestivum_tRNA-Glu-CTC-1-1	GTCGTAGTCTAGGTGGTTAGG	21	0	0	10	18	19	16	16	15	0	0	16	0	3.33333	17.6667	10.3333	5.33333	0.188679	1.9375	0.301887	3.1	-2.40599	0.01418	0.0436483	0.954196	0.537919	0.612391	-1.72792	0.0846448	0.717465	1.63227	0.31895	0.694074
tag74953	Triticum_aestivum_tRNA-Glu-CTC-1-1	CCGTCGTAGTCTAGGTGGT	19	158	167	183	62	53	42	137	82	139	37	31	23	169.333	52.3333	119.333	30.3333	3.23567	3.93407	0.579618	0.704724	1.69406	0.000231835	0.00353007	1.97602	0.00961066	0.0532321	-0.786826	0.035708	0.529669	-0.504869	0.0672621	0.397848
tag197014	Triticum_aestivum_tRNA-Glu-CTC-1-1	CCGTCGTAGTCTAGGTGG	18	2843	2922	3830	480	392	359	2065	1203	2257	339	353	183	3198.33	410.333	1841.67	291.667	7.79448	6.31429	0.710804	0.575821	2.96245	0.000941097	0.00846246	2.65862	0.00919746	0.0522983	-0.492476	0.143634	0.690996	-0.796308	0.0401765	0.328502
tag132264	Triticum_aestivum_tRNA-Glu-CTC-1-1	CGTCGTAGTCTAGGTGGT	18	0	0	0	0	0	0	0	13	0	0	0	0	0	0	4.33333	0	NA	NA	NA	NA	NA	NA	NA	NA	0.373901	0.542334	NA	NA	NA	NA	0.373901	0.705905
tag3749	Triticum_aestivum_tRNA-Glu-CTC-1-1	CCGAGAGACCCGGGTTCA	18	58	54	56	0	0	0	0	0	0	0	11	0	56	0	0	3.66667	NA	0	NA	0	NA	1.08155e-06	0.000205855	NA	0.373901	0.541599	NA	0.373901	0.857659	NA	1.08155e-06	0.000601342
tag212572	Triticum_aestivum_tRNA-Glu-CTC-1-1	CGTAGTCTAGGTGGTTAGG	19	0	0	13	0	0	0	0	0	0	10	0	0	4.33333	0	0	3.33333	NA	0	NA	0	NA	0.373901	0.507723	NA	0.373901	0.540866	NA	0.373901	0.855455	NA	0.373901	0.704708
tag66741	Triticum_aestivum_tRNA-Glu-CTC-1-1	CCCGAGAGACCCGGGTTCA	19	70	26	71	0	0	0	0	0	0	0	0	0	55.6667	0	0	0	NA	NA	NA	0	NA	0.0199108	0.0569878	NA	NA	NA	NA	NA	NA	NA	0.0199108	0.221408
tag143471	Triticum_aestivum_tRNA-Glu-CTC-1-1	TAGGTGGTTAGGATACTC	18	0	0	0	11	12	0	0	0	0	0	0	0	0	7.66667	0	0	0	NA	0	NA	NA	0.116868	0.222439	NA	NA	NA	NA	0.116868	0.732482	NA	NA	NA
tag194326	Triticum_aestivum_tRNA-Glu-CTC-1-1	CGTCGTAGTCTAGGTGGTT	19	0	0	0	11	0	0	0	0	0	0	0	0	0	3.66667	0	0	0	NA	0	NA	NA	0.373901	0.50712	NA	NA	NA	NA	0.373901	0.853261	NA	NA	NA
tag218685	Triticum_aestivum_tRNA-Glu-CTC-1-1	CGTAGTCTAGGTGGTTAG	18	0	0	0	0	10	0	0	0	0	0	0	0	0	3.33333	0	0	0	NA	0	NA	NA	0.373901	0.506518	NA	NA	NA	NA	0.373901	0.851079	NA	NA	NA
tag71205	Triticum_aestivum_tRNA-Glu-CTC-1-1	GAGACCCGGGTTCAATTCCC	20	0	0	14	0	0	0	11	21	16	0	0	0	4.66667	0	16	0	NA	NA	NA	3.42857	NA	0.373901	0.505918	NA	0.00518184	0.0369293	NA	NA	NA	1.77761	0.107796	0.481404
tag179675	Triticum_aestivum_tRNA-Glu-CTC-1-1	GTCGTAGTCTAGGTGGTTAG	20	0	0	10	21	23	0	0	13	14	0	0	0	3.33333	14.6667	9	0	0.227273	NA	0	2.7	-2.1375	0.233181	0.359369	NA	0.116662	0.262551	NA	0.116938	0.712839	1.43296	0.369398	0.748215
tag211616	Triticum_aestivum_tRNA-Glu-CTC-1-1	TCGTAGTCTAGGTGGTTAGG	20	11	10	18	10	0	0	14	16	13	0	0	0	13	3.33333	14.3333	0	3.9	NA	0	1.10256	1.96347	0.0816322	0.172957	NA	8.3867e-05	0.00448269	NA	0.373901	0.848908	0.140863	0.64333	0.80743
tag74496	Triticum_aestivum_tRNA-Glu-CTC-1-1	TCGTAGTCTAGGTGGTTAGGA	21	18	0	15	0	13	11	0	15	17	0	0	0	11	8	10.6667	0	1.375	NA	0	0.969697	0.459432	0.685301	0.737619	NA	0.117668	0.253093	NA	0.118871	0.696023	-0.0443941	0.967678	0.992673
tag219976	Triticum_aestivum_tRNA-Glu-CTC-1-1	TCGTAGTCTAGGTGGTTAG	19	0	0	14	0	0	0	0	0	13	0	0	0	4.66667	0	4.33333	0	NA	NA	NA	0.928571	NA	0.373901	0.505319	NA	0.373901	0.540135	NA	NA	NA	-0.106915	0.960766	0.991068
tag121808	Triticum_aestivum_tRNA-Glu-CTC-2-1	TCCGTTGTAGTCTAGGTGGT	20	60	49	84	120	138	118	59	78	56	74	107	90	64.3333	125.333	64.3333	90.3333	0.513298	0.712177	0.720745	1	-0.962132	0.00734695	0.0273297	-0.489692	0.0914745	0.228473	-0.47244	0.037829	0.53441	0	1	1.01275
tag76750	Triticum_aestivum_tRNA-Glu-CTC-2-1	TCCGTTGTAGTCTAGGTG	18	258	254	351	300	299	175	224	164	192	126	239	189	287.667	258	193.333	184.667	1.11499	1.04693	0.715762	0.672074	0.157027	0.600302	0.656024	0.0661669	0.826318	0.867715	-0.482448	0.237424	0.82542	-0.573308	0.05931	0.390253
tag47488	Triticum_aestivum_tRNA-Glu-CTC-2-1	TCCGTTGTAGTCTAGGTGG	19	606	617	1252	649	733	515	701	708	589	377	599	512	825	632.333	666	496	1.30469	1.34274	0.784396	0.807273	0.383709	0.435878	0.496283	0.425182	0.0866632	0.218498	-0.350345	0.206658	0.782662	-0.308872	0.504309	0.707178
tag210358	Triticum_aestivum_tRNA-Glu-CTC-2-1	CCGTTGTAGTCTAGGTGG	18	29	39	64	0	0	0	34	13	22	0	0	0	44	0	23	0	NA	NA	NA	0.522727	NA	0.0133981	0.0421505	NA	0.0194161	0.077447	NA	NA	NA	-0.93587	0.15648	0.475426
tag164456	Triticum_aestivum_tRNA-Glu-CTC-3-1	CCGTCGTAGTCTAGCTGG	18	19	0	14	0	0	0	0	0	0	0	0	0	11	0	0	0	NA	NA	NA	0	NA	0.125167	0.224749	NA	NA	NA	NA	NA	NA	NA	0.125167	0.451901
tag26218	Triticum_aestivum_tRNA-Glu-CTC-3-1	TCCGTCGTAGTCTAGCTG	18	12	25	15	0	0	11	20	0	11	0	0	0	17.3333	3.66667	10.3333	0	4.72727	NA	0	0.596154	2.24101	0.0637969	0.142575	NA	0.148501	0.268609	NA	0.373901	0.846748	-0.746243	0.373414	0.752239
tag14560	Triticum_aestivum_tRNA-Glu-TTC-1-1	AGGATACCTGGCTTTCACCCAG	22	18	14	11	28	39	22	26	26	24	24	14	46	14.3333	29.6667	25.3333	28	0.483146	0.904762	0.94382	1.76744	-1.04947	0.0462647	0.110532	-0.14439	0.792333	0.839449	-0.083416	0.883573	0.969643	0.821663	0.00672707	0.116883
tag56361	Triticum_aestivum_tRNA-Glu-TTC-1-1	AGGATACCTGGCTTTCAC	18	16	23	17	15	25	14	19	0	17	0	16	13	18.6667	18	12	9.66667	1.03704	1.24138	0.537037	0.642857	0.0524674	0.879776	0.905139	0.311944	0.779035	0.827821	-0.896907	0.23959	0.8233	-0.63743	0.357172	0.746571
tag220183	Triticum_aestivum_tRNA-Glu-TTC-1-1	AGGATACCTGGCTTTCACCCA	21	57	50	37	67	49	39	88	32	59	18	27	85	48	51.6667	59.6667	43.3333	0.929032	1.37692	0.83871	1.24306	-0.106199	0.73425	0.783658	0.461448	0.571003	0.644564	-0.253757	0.730297	0.895268	0.313891	0.534757	0.73323
tag141385	Triticum_aestivum_tRNA-Glu-TTC-1-1	ATACCTGGCTTTCACCCAG	19	13	0	11	0	0	0	13	0	19	0	12	10	8	0	10.6667	7.33333	NA	1.45455	NA	1.33333	NA	0.118871	0.220018	0.540568	0.646117	0.717982	NA	0.119393	0.681155	0.415037	0.719289	0.862837
tag98185	Triticum_aestivum_tRNA-Glu-TTC-1-1	TCCATTGTCGTCCAGCGG	18	2898	2645	3054	873	919	690	2561	2859	2468	816	1405	778	2865.67	827.333	2629.33	999.667	3.46374	2.63021	1.2083	0.917529	1.79233	0.000122915	0.00250659	1.39518	0.00226089	0.0236951	0.272978	0.467099	0.721733	-0.124174	0.231452	0.568157
tag164041	Triticum_aestivum_tRNA-Glu-TTC-1-1	ATACCTGGCTTTCACCCA	18	10	11	0	0	0	10	0	0	0	0	0	0	7	3.33333	0	0	2.1	NA	0	0	1.07039	0.491046	0.550319	NA	NA	NA	NA	0.373901	0.844599	NA	0.117018	0.471463
tag89069	Triticum_aestivum_tRNA-Glu-TTC-1-1	CTTTCACCCAGGCGACCCG	19	0	0	0	0	0	0	0	0	12	0	0	0	0	0	4	0	NA	NA	NA	NA	NA	NA	NA	NA	0.373901	0.539406	NA	NA	NA	NA	0.373901	0.703516
tag216890	Triticum_aestivum_tRNA-Glu-TTC-1-1	GTTAGGATACCTGGCTTTCACCC	23	0	0	0	0	0	0	0	0	0	0	0	11	0	0	0	3.66667	NA	0	NA	NA	NA	NA	NA	NA	0.373901	0.538679	NA	0.373901	0.84246	NA	NA	NA
tag119727	Triticum_aestivum_tRNA-Glu-TTC-1-1	GTTAGGATACCTGGCTTTC	19	0	0	0	0	0	0	0	0	0	0	0	10	0	0	0	3.33333	NA	0	NA	NA	NA	NA	NA	NA	0.373901	0.537954	NA	0.373901	0.840333	NA	NA	NA
tag49760	Triticum_aestivum_tRNA-Glu-TTC-1-1	CCAGGCGACCCGGGTTCG	18	57	40	62	0	0	0	0	0	0	0	0	0	53	0	0	0	NA	NA	NA	0	NA	0.0013494	0.00975326	NA	NA	NA	NA	NA	NA	NA	0.0013494	0.0600213
tag70046	Triticum_aestivum_tRNA-Glu-TTC-1-1	CCCAGGCGACCCGGGTTCG	19	15	0	14	0	0	0	0	0	0	0	0	0	9.66667	0	0	0	NA	NA	NA	0	NA	0.116589	0.227598	NA	NA	NA	NA	NA	NA	NA	0.116589	0.480175
tag169548	Triticum_aestivum_tRNA-Glu-TTC-1-1	GATACCTGGCTTTCACCC	18	0	12	0	0	0	0	0	0	0	0	0	0	4	0	0	0	NA	NA	NA	0	NA	0.373901	0.504722	NA	NA	NA	NA	NA	NA	NA	0.373901	0.702327
tag62195	Triticum_aestivum_tRNA-Glu-TTC-1-1	TTCACCCAGGCGACCCGG	18	12	0	0	0	0	0	0	0	0	0	0	0	4	0	0	0	NA	NA	NA	0	NA	0.373901	0.504126	NA	NA	NA	NA	NA	NA	NA	0.373901	0.701143
tag18008	Triticum_aestivum_tRNA-Glu-TTC-1-1	CCCAGGCGACCCGGGTTC	18	0	0	10	0	0	0	0	0	0	0	0	0	3.33333	0	0	0	NA	NA	NA	0	NA	0.373901	0.503532	NA	NA	NA	NA	NA	NA	NA	0.373901	0.699963
tag101586	Triticum_aestivum_tRNA-Glu-TTC-1-1	CTTTCACCCAGGCGACCCGG	20	0	10	0	0	0	0	0	0	0	0	0	0	3.33333	0	0	0	NA	NA	NA	0	NA	0.373901	0.502939	NA	NA	NA	NA	NA	NA	NA	0.373901	0.698786
tag66412	Triticum_aestivum_tRNA-Glu-TTC-1-1	TTAGGATACCTGGCTTTC	18	0	0	0	0	10	0	0	0	0	0	0	0	0	3.33333	0	0	0	NA	0	NA	NA	0.373901	0.502347	NA	NA	NA	NA	0.373901	0.838216	NA	NA	NA
tag31224	Triticum_aestivum_tRNA-Glu-TTC-1-1	CTGGGTGAAAGCCAGGTATCCTA	23	10	14	12	0	0	0	0	0	11	0	0	0	12	0	3.66667	0	NA	NA	NA	0.305556	NA	0.000484128	0.00558458	NA	0.373901	0.537231	NA	NA	NA	-1.71049	0.096049	0.476815
tag131381	Triticum_aestivum_tRNA-Gly-GCC-1-1	GTAGAATAGTACCCTGCC	18	20	30	11	0	19	10	11	0	0	14	19	10	20.3333	9.66667	3.66667	14.3333	2.10345	0.255814	1.48276	0.180328	1.07276	0.241259	0.370819	-1.96683	0.076654	0.20035	0.568284	0.48513	0.730567	-2.47131	0.0649833	0.401452
tag153145	Triticum_aestivum_tRNA-Gly-GCC-1-1	TAGTACCCTGCCACGGTA	18	78	147	137	64	134	105	43	23	24	114	208	19	120.667	101	30	113.667	1.19472	0.26393	1.12541	0.248619	0.256672	0.542685	0.601696	-1.92177	0.202498	0.337707	0.170454	0.838405	0.952976	-2.00799	0.0157139	0.196336
tag6414	Triticum_aestivum_tRNA-Gly-GCC-1-1	CCAGTGGTCTAGTGGTAGAATA	22	10	0	0	20	19	0	13	14	10	19	27	15	3.33333	13	12.3333	20.3333	0.25641	0.606557	1.5641	3.7	-1.96347	0.256613	0.389698	-0.721284	0.0983534	0.238412	0.645335	0.377856	0.643005	1.88753	0.0639846	0.401982
tag8887	Triticum_aestivum_tRNA-Gly-GCC-1-1	AGAATAGTACCCTGCCACGG	20	20	33	24	28	31	20	32	0	16	23	23	20	25.6667	26.3333	16	22	0.974684	0.727273	0.835443	0.623377	-0.0369942	0.90145	0.925769	-0.459432	0.553621	0.62826	-0.259387	0.275302	0.853723	-0.681824	0.388689	0.607054
tag37400	Triticum_aestivum_tRNA-Gly-GCC-1-1	GCACCAGTGGTCTAGTGG	18	889	1423	1712	1976	2002	1237	1631	1366	1575	1454	2331	1453	1341.33	1738.33	1524	1746	0.77162	0.872852	1.00441	1.13618	-0.374037	0.317436	0.463571	-0.196191	0.504923	0.581014	0.00634881	0.985077	0.995141	0.184195	0.512118	0.717223
tag124895	Triticum_aestivum_tRNA-Gly-GCC-1-1	GCACCAGTGGTCTAGTGGT	19	439	488	593	720	797	558	618	476	591	499	800	532	506.667	691.667	561.667	610.333	0.73253	0.920262	0.88241	1.10855	-0.44904	0.0918962	0.189091	-0.119883	0.666479	0.736018	-0.18048	0.530242	0.763617	0.148677	0.43139	0.651774
tag180855	Triticum_aestivum_tRNA-Gly-GCC-1-1	GAATAGTACCCTGCCACG	18	34	106	27	29	38	26	30	40	36	34	44	36	55.6667	31	35.3333	38	1.7957	0.929825	1.22581	0.634731	0.844545	0.388226	0.448285	-0.10497	0.561438	0.635781	0.293731	0.212666	0.791937	-0.655784	0.468489	0.682779
tag77831	Triticum_aestivum_tRNA-Gly-GCC-1-1	AATAGTACCCTGCCACGG	18	59	126	56	56	56	44	64	41	57	39	73	29	80.3333	52	54	47	1.54487	1.14894	0.903846	0.672199	0.627487	0.288994	0.428612	0.200299	0.66411	0.734161	-0.145851	0.737329	0.896479	-0.573039	0.331348	0.709941
tag46679	Triticum_aestivum_tRNA-Gly-GCC-1-1	AGAATAGTACCCTGCCACG	19	25	62	20	35	40	14	44	24	49	19	23	41	35.6667	29.6667	39	27.6667	1.20225	1.40964	0.932584	1.09346	0.265734	0.717645	0.769531	0.495325	0.32895	0.515612	-0.100694	0.857557	0.955226	0.128898	0.838091	0.937583
tag211369	Triticum_aestivum_tRNA-Gly-GCC-1-1	TAGAATAGTACCCTGCCAC	19	19	26	0	18	17	0	11	13	16	0	13	15	15	11.6667	13.3333	9.33333	1.28571	1.42857	0.8	0.888889	0.36257	0.748868	0.797025	0.514573	0.461969	0.540903	-0.321928	0.771201	0.912725	-0.169925	0.843265	0.940532
tag170202	Triticum_aestivum_tRNA-Gly-GCC-1-1	CCAGTGGTCTAGTGGTAG	18	16	13	13	11	18	0	24	16	23	0	11	0	14	9.66667	21	3.66667	1.44828	5.72727	0.37931	1.5	0.534336	0.462093	0.520938	2.51785	0.0175776	0.075162	-1.39855	0.401207	0.668678	0.584963	0.0610098	0.392155
tag199779	Triticum_aestivum_tRNA-Gly-GCC-1-1	TCTAGTGGTAGAATAGTA	18	0	0	13	0	10	0	0	0	0	0	0	0	4.33333	3.33333	0	0	1.3	NA	0	0	0.378512	0.863763	0.892685	NA	NA	NA	NA	0.373901	0.83611	NA	0.373901	0.697614
tag10859	Triticum_aestivum_tRNA-Gly-GCC-1-1	CCAGTGGTCTAGTGGTAGAAT	21	0	0	0	0	0	0	11	0	0	0	0	0	0	0	3.66667	0	NA	NA	NA	NA	NA	NA	NA	NA	0.373901	0.53651	NA	NA	NA	NA	0.373901	0.696445
tag122045	Triticum_aestivum_tRNA-Gly-GCC-1-1	CGATTCCCGGCTGGTGCA	18	0	12	17	0	0	0	0	0	0	0	0	0	9.66667	0	0	0	NA	NA	NA	0	NA	0.127804	0.226986	NA	NA	NA	NA	NA	NA	NA	0.127804	0.439994
tag233619	Triticum_aestivum_tRNA-Gly-GCC-1-1	TGGTAGAATAGTACCCTG	18	0	15	0	0	0	0	0	0	0	0	0	0	5	0	0	0	NA	NA	NA	0	NA	0.373901	0.501757	NA	NA	NA	NA	NA	NA	NA	0.373901	0.695281
tag178387	Triticum_aestivum_tRNA-Gly-GCC-1-1	TAGTGGTAGAATAGTACC	18	11	14	12	0	0	10	17	0	34	0	0	0	12.3333	3.33333	17	0	3.7	NA	0	1.37838	1.88753	0.0594082	0.136233	NA	0.158302	0.281573	NA	0.373901	0.834015	0.462972	0.660504	0.820649
tag760	Triticum_aestivum_tRNA-Gly-GCC-1-1	CACCAGTGGTCTAGTGGT	18	40	35	36	0	0	0	29	49	61	0	0	0	37	0	46.3333	0	NA	NA	NA	1.25225	NA	1.72337e-05	0.00131206	NA	0.00768264	0.0471997	NA	NA	NA	0.324525	0.379575	0.601264
tag80917	Triticum_aestivum_tRNA-Gly-GCC-1-1	GTAGAATAGTACCCTGCCA	19	0	17	0	11	0	0	14	0	0	0	0	0	5.66667	3.66667	4.66667	0	1.54545	NA	0	0.823529	0.628031	0.781735	0.825847	NA	0.373901	0.535791	NA	0.373901	0.83193	-0.280108	0.898226	0.973516
tag198526	Triticum_aestivum_tRNA-Gly-GCC-1-1	TAGAATAGTACCCTGCCA	18	10	23	0	0	10	0	0	0	0	10	14	0	11	3.33333	0	8	3.3	0	2.4	0	1.72247	0.361371	0.521068	NA	0.127046	0.250115	1.26303	0.430969	0.69235	NA	0.173865	0.502177
tag129740	Triticum_aestivum_tRNA-Gly-GCC-1-1	AGAATAGTACCCTGCCAC	18	0	17	10	0	11	0	0	0	0	0	10	0	9	3.66667	0	3.33333	2.45455	0	0.909091	0	1.29546	0.434504	0.495213	NA	0.373901	0.535074	-0.137504	0.949597	0.986163	NA	0.142134	0.462143
tag97436	Triticum_aestivum_tRNA-His-ATG-1-1	GAAAGGGCGTGGGTTCAAATCCC	23	0	13	0	19	24	10	10	0	0	11	11	17	4.33333	17.6667	3.33333	13	0.245283	0.25641	0.735849	0.769231	-2.02748	0.0890093	0.184816	-1.96347	0.0677211	0.182352	-0.442518	0.363812	0.949539	-0.378512	0.863763	0.959545
tag129701	Triticum_aestivum_tRNA-His-ATG-1-1	GAAAGGGCGTGGGTTCAAATCCCA	24	0	10	0	17	19	0	11	0	0	16	0	19	3.33333	12	3.66667	11.6667	0.277778	0.314286	0.972222	1.1	-1.848	0.276746	0.415847	-1.66985	0.313475	0.495716	-0.040642	0.970363	0.986998	0.137504	0.949597	0.997122
tag173715	Triticum_aestivum_tRNA-His-ATG-1-1	GACAGTTTGGCCGAGTGGTCT	21	193	176	282	757	826	690	254	244	282	494	889	791	217	757.667	260	724.667	0.286406	0.358786	0.956445	1.19816	-1.80387	0.000455086	0.00552881	-1.47881	0.0176146	0.0750198	-0.0642457	0.804936	0.937687	0.260817	0.283969	0.660614
tag113653	Triticum_aestivum_tRNA-His-ATG-1-1	GACAGTTTGGCCGAGTGGTCTA	22	73	78	115	302	519	197	106	120	117	205	298	360	88.6667	339.333	114.333	287.667	0.261297	0.397451	0.847741	1.28947	-1.93624	0.0588934	0.135324	-1.33115	0.018599	0.0770632	-0.238305	0.64835	0.838708	0.366782	0.138812	0.459401
tag237866	Triticum_aestivum_tRNA-His-ATG-1-1	GACAGTTTGGCCGAGTGGTCTAA	23	28	36	48	161	222	98	57	62	52	94	132	181	37.3333	160.333	57	135.667	0.232848	0.420147	0.846154	1.52679	-2.10254	0.0274892	0.0733474	-1.25103	0.0360931	0.116216	-0.241008	0.603129	0.813311	0.610498	0.0387567	0.324041
tag23190	Triticum_aestivum_tRNA-His-ATG-1-1	GACAGTTTGGCCGAGTGGTC	20	164	322	322	661	871	581	362	350	337	429	732	679	269.333	704.333	349.667	613.333	0.382395	0.570109	0.8708	1.29827	-1.38687	0.0126827	0.0404572	-0.810691	0.0481328	0.142532	-0.199587	0.514223	0.752727	0.376587	0.205269	0.538347
tag138272	Triticum_aestivum_tRNA-His-ATG-1-1	GACAGTTTGGCCGAGTGGT	19	2219	2318	2553	4297	4617	3516	2658	2115	2701	2616	5035	4316	2363.33	4143.33	2491.33	3989	0.570394	0.624551	0.962751	1.05416	-0.809969	0.00647212	0.0258432	-0.679109	0.11355	0.263308	-0.0547648	0.85431	0.952802	0.0760949	0.580281	0.768182
tag229177	Triticum_aestivum_tRNA-His-ATG-1-1	AAGGGCGTGGGTTCAAATCC	20	12	17	0	0	0	0	10	0	0	0	0	14	9.66667	0	3.33333	4.66667	NA	0.714286	NA	0.344828	NA	0.127804	0.226634	-0.485427	0.827565	0.86732	NA	0.373901	0.829855	-1.53605	0.353988	0.742706
tag82472	Triticum_aestivum_tRNA-His-ATG-1-1	AAAGGGCGTGGGTTCAAATCCCA	23	45	53	27	22	26	0	41	0	19	12	17	36	41.6667	16	20	21.6667	2.60417	0.923077	1.35417	0.48	1.38082	0.0828647	0.174597	-0.115477	0.910471	0.932273	0.437405	0.630549	0.828934	-1.05889	0.199766	0.531435
tag195463	Triticum_aestivum_tRNA-His-ATG-1-1	CGAAAGGGCGTGGGTTCA	18	43	62	28	52	74	35	43	28	39	33	46	37	44.3333	53.6667	36.6667	38.6667	0.826087	0.948276	0.720497	0.827068	-0.275634	0.566866	0.624866	-0.0766213	0.751939	0.807862	-0.472936	0.276889	0.855665	-0.273923	0.517394	0.720981
tag53204	Triticum_aestivum_tRNA-His-ATG-1-1	GACAGTTTGGCCGAGTGG	18	3137	3538	3680	3460	3700	2703	3200	3068	3416	2417	4652	3003	3451.67	3287.67	3228	3357.33	1.04988	0.961477	1.02119	0.9352	0.0702291	0.656238	0.70834	-0.0566752	0.857741	0.893689	0.0302517	0.928893	0.974899	-0.0966526	0.307972	0.680844
tag127778	Triticum_aestivum_tRNA-His-ATG-1-1	AAGGGCGTGGGTTCAAATCCC	21	24	55	23	23	24	15	36	12	22	13	19	28	34	20.6667	23.3333	20	1.64516	1.16667	0.967742	0.686275	0.718229	0.287735	0.427299	0.222392	0.7056	0.76968	-0.0473057	0.904299	0.9803	-0.543142	0.444939	0.665911
tag64561	Triticum_aestivum_tRNA-His-ATG-1-1	CCGAAAGGGCGTGGGTTCA	19	38	59	39	41	46	27	46	29	35	24	41	28	45.3333	38	36.6667	31	1.19298	1.1828	0.815789	0.808824	0.254573	0.45599	0.516095	0.242201	0.472354	0.551854	-0.293731	0.41247	0.678555	-0.306103	0.363493	0.748526
tag222918	Triticum_aestivum_tRNA-His-ATG-1-1	AAGGGCGTGGGTTCAAATCCCA	22	50	53	26	33	32	21	48	20	39	26	28	34	43	28.6667	35.6667	29.3333	1.5	1.21591	1.02326	0.829457	0.584963	0.200789	0.317152	0.282035	0.502129	0.578423	0.0331669	0.890212	0.974525	-0.26976	0.570423	0.761477
tag36974	Triticum_aestivum_tRNA-His-ATG-1-1	AAAGGGCGTGGGTTCAAATCCC	22	26	33	17	23	23	17	29	22	19	10	18	21	25.3333	21	23.3333	16.3333	1.20635	1.42857	0.777778	0.921053	0.270648	0.438739	0.499044	0.514573	0.188604	0.320028	-0.36257	0.291537	0.859164	-0.118644	0.734418	0.873447
tag52936	Triticum_aestivum_tRNA-His-ATG-1-1	CGAAAGGGCGTGGGTTCAAATCCC	24	12	20	0	18	15	10	15	12	16	0	12	18	10.6667	14.3333	14.3333	10	0.744186	1.43333	0.697674	1.34375	-0.426265	0.58967	0.645022	0.519374	0.469261	0.54884	-0.519374	0.495333	0.742166	0.426265	0.570132	0.762003
tag83081	Triticum_aestivum_tRNA-His-ATG-1-1	AAAGGGCGTGGGTTCAAATCC	21	0	15	11	0	12	10	15	0	11	0	0	10	8.66667	7.33333	8.66667	3.33333	1.18182	2.6	0.454545	1	0.241008	0.830072	0.868079	1.37851	0.393891	0.473112	-1.1375	0.467605	0.717531	0	1	1.01183
tag115903	Triticum_aestivum_tRNA-His-ATG-1-1	TGGTCCGAAAGGGCGTGGGTT	21	37	18	24	13	23	0	16	56	28	10	14	11	26.3333	12	33.3333	11.6667	2.19444	2.85714	0.972222	1.26582	1.13386	0.174995	0.283467	1.51457	0.143053	0.262756	-0.040642	0.963069	0.986342	0.340075	0.62169	0.79737
tag104050	Triticum_aestivum_tRNA-His-ATG-1-1	TCCGAAAGGGCGTGGGTTCA	20	165	146	112	62	58	46	102	98	111	23	38	32	141	55.3333	103.667	31	2.54819	3.34409	0.560241	0.735225	1.34947	0.00617862	0.0251103	1.74161	0.000235383	0.00740072	-0.835881	0.0199513	0.507332	-0.443743	0.0796049	0.431808
tag116688	Triticum_aestivum_tRNA-His-ATG-1-1	TCCGAAAGGGCGTGGGTTC	19	176	144	123	65	71	64	124	185	168	29	53	43	147.667	66.6667	159	41.6667	2.215	3.816	0.625	1.07675	1.14731	0.00649612	0.0258487	1.93206	0.00381502	0.0331565	-0.678072	0.0266127	0.503942	0.106683	0.659149	0.819881
tag165703	Triticum_aestivum_tRNA-His-ATG-1-1	TCCGAAAGGGCGTGGGTT	18	170	159	154	57	65	99	97	181	128	27	58	15	161	73.6667	135.333	33.3333	2.18552	4.06	0.452489	0.84058	1.12798	0.00311907	0.0160449	2.02148	0.0210837	0.0810737	-1.14405	0.0905467	0.732605	-0.250543	0.362184	0.751398
tag81263	Triticum_aestivum_tRNA-His-ATG-1-1	TGGTCCGAAAGGGCGTGGGT	20	172	72	80	38	64	49	95	243	106	38	32	38	108	50.3333	148	36	2.1457	4.11111	0.715232	1.37037	1.10145	0.155053	0.256624	2.03953	0.0784665	0.203594	-0.483517	0.139834	0.699169	0.454566	0.524318	0.725176
tag221894	Triticum_aestivum_tRNA-His-ATG-1-1	GTCCGAAAGGGCGTGGGTT	19	42	13	23	0	0	10	12	29	21	0	12	0	26	3.33333	20.6667	4	7.8	5.16667	1.2	0.794872	2.96347	0.0681121	0.14816	2.36923	0.0580901	0.162136	0.263034	0.904299	0.979107	-0.331206	0.615924	0.791801
tag205259	Triticum_aestivum_tRNA-His-ATG-1-1	AGGGCGTGGGTTCAAATCCCA	21	83	62	14	19	17	0	44	58	43	13	14	0	53	12	48.3333	9	4.41667	5.37037	0.75	0.91195	2.14296	0.126448	0.226338	2.42502	0.00401632	0.0332826	-0.415037	0.710599	0.87838	-0.132974	0.834924	0.935923
tag161518	Triticum_aestivum_tRNA-His-ATG-1-1	ACAGTTTGGCCGAGTGGT	18	46	42	72	15	18	18	47	38	39	0	23	0	53.3333	17	41.3333	7.66667	3.13725	5.3913	0.45098	0.775	1.6495	0.018432	0.0539728	2.43063	0.0146548	0.0669485	-1.14886	0.29387	0.860342	-0.367732	0.28906	0.658678
tag120601	Triticum_aestivum_tRNA-His-ATG-1-1	TGGTCCGAAAGGGCGTGGGTTC	22	18	12	13	0	16	0	11	21	23	0	10	0	14.3333	5.33333	18.3333	3.33333	2.6875	5.5	0.625	1.27907	1.42626	0.186213	0.297837	2.45943	0.0396795	0.124391	-0.678072	0.766395	0.911887	0.355095	0.389697	0.606923
tag34809	Triticum_aestivum_tRNA-His-ATG-1-1	GGTCCGAAAGGGCGTGGGT	19	132	57	47	0	17	25	44	122	50	17	18	0	78.6667	14	72	11.6667	5.61905	6.17143	0.833333	0.915254	2.49033	0.080717	0.171655	2.6256	0.0789693	0.204402	-0.263034	0.816267	0.947168	-0.127756	0.864716	0.958688
tag95946	Triticum_aestivum_tRNA-His-ATG-1-1	AGGGCGTGGGTTCAAATCC	19	0	0	0	0	0	0	11	0	0	0	0	0	0	0	3.66667	0	NA	NA	NA	NA	NA	NA	NA	NA	0.373901	0.534358	NA	NA	NA	NA	0.373901	0.69412
tag172322	Triticum_aestivum_tRNA-His-ATG-1-1	GAAAGGGCGTGGGTTCAAATCC	22	0	0	0	0	0	0	0	0	0	0	0	13	0	0	0	4.33333	NA	0	NA	NA	NA	NA	NA	NA	0.373901	0.533645	NA	0.373901	0.827791	NA	NA	NA
tag146666	Triticum_aestivum_tRNA-His-ATG-1-1	GTGGTCTAAGGCGCCAGA	18	0	0	11	0	0	0	0	0	0	0	12	0	3.66667	0	0	4	NA	0	NA	0	NA	0.373901	0.501168	NA	0.373901	0.532934	NA	0.373901	0.825737	NA	0.373901	0.692963
tag5964	Triticum_aestivum_tRNA-His-ATG-1-1	GTCCGAAAGGGCGTGGGT	18	28	13	15	0	0	0	0	0	0	0	0	0	18.6667	0	0	0	NA	NA	NA	0	NA	0.0165424	0.0497141	NA	NA	NA	NA	NA	NA	NA	0.0165424	0.20439
tag132128	Triticum_aestivum_tRNA-His-ATG-1-1	TGGTCTAAGGCGCCAGATT	19	0	0	11	0	0	0	0	0	0	0	0	0	3.66667	0	0	0	NA	NA	NA	0	NA	0.373901	0.50058	NA	NA	NA	NA	NA	NA	NA	0.373901	0.69181
tag70824	Triticum_aestivum_tRNA-His-ATG-1-1	GGTCCGAAAGGGCGTGGGTTC	21	0	16	0	0	0	0	0	19	10	0	0	0	5.33333	0	9.66667	0	NA	NA	NA	1.8125	NA	0.373901	0.499994	NA	0.152927	0.27568	NA	NA	NA	0.857981	0.601459	0.785925
tag197679	Triticum_aestivum_tRNA-His-ATG-1-1	GGTCCGAAAGGGCGTGGGTT	20	57	14	24	0	0	0	26	61	47	0	0	0	31.6667	0	44.6667	0	NA	NA	NA	1.41053	NA	0.0714006	0.154431	NA	0.0117673	0.0596171	NA	NA	NA	0.496234	0.474812	0.686594
tag76302	Triticum_aestivum_tRNA-His-ATG-1-1	TGGTCCGAAAGGGCGTGGG	19	12	0	0	0	0	0	0	10	0	0	0	0	4	0	3.33333	0	NA	NA	NA	0.833333	NA	0.373901	0.499409	NA	0.373901	0.532224	NA	NA	NA	-0.263034	0.904299	0.976292
tag173852	Triticum_aestivum_tRNA-His-ATG-1-1	AGGGCGTGGGTTCAAATCCC	20	25	33	10	12	13	0	11	20	24	0	0	0	22.6667	8.33333	18.3333	0	2.72	NA	0	0.808824	1.44361	0.144981	0.245286	NA	0.00884588	0.0516735	NA	0.116753	0.736949	-0.306103	0.606352	0.788612
tag76234	Triticum_aestivum_tRNA-His-ATG-1-1	CCGAAAGGGCGTGGGTTC	18	23	19	12	0	0	0	14	13	0	0	0	0	18	0	9	0	NA	NA	NA	0.5	NA	0.00499363	0.0223636	NA	0.116662	0.261999	NA	NA	NA	-1	0.179444	0.505168
tag172422	Triticum_aestivum_tRNA-His-GTG-1-1	AGAATTCCACGTTGTGGC	18	0	0	0	30	19	0	12	10	0	17	30	15	0	16.3333	7.33333	20.6667	0	0.354839	1.26531	NA	NA	0.135763	0.235625	-1.49476	0.090044	0.226487	0.339486	0.685495	0.859282	NA	0.119393	0.456239
tag78406	Triticum_aestivum_tRNA-His-GTG-1-1	GTGGCCGTGGAGACCTGGG	19	11	0	11	21	21	0	0	17	0	15	19	13	7.33333	14	5.66667	15.6667	0.52381	0.361702	1.11905	0.772727	-0.932886	0.446364	0.506707	-1.46713	0.167277	0.293146	0.162271	0.828738	0.951711	-0.371969	0.817116	0.925288
tag30057	Triticum_aestivum_tRNA-His-GTG-1-1	GAATTCCACGTTGTGGCCG	19	10	17	0	15	11	0	14	0	11	16	19	15	9	8.66667	8.33333	16.6667	1.03846	0.5	1.92308	0.925926	0.0544478	0.96252	0.972741	-1	0.132598	0.253121	0.943416	0.159969	0.715438	-0.111031	0.92342	0.981686
tag190576	Triticum_aestivum_tRNA-His-GTG-1-1	ACGTTGTGGCCGTGGAGA	18	21	53	31	69	64	32	35	21	30	45	55	56	35	55	28.6667	52	0.636364	0.551282	0.945455	0.819048	-0.652077	0.252104	0.384897	-0.859137	0.0124022	0.0610966	-0.08092	0.81655	0.946262	-0.287981	0.571923	0.762564
tag229854	Triticum_aestivum_tRNA-His-GTG-1-1	TTCCACGTTGTGGCCGTG	18	15	23	32	26	30	19	29	18	17	19	53	19	23.3333	25	21.3333	30.3333	0.933333	0.703297	1.21333	0.914286	-0.0995357	0.790519	0.832816	-0.507795	0.493863	0.570129	0.278976	0.674212	0.851133	-0.129283	0.764484	0.890163
tag210591	Triticum_aestivum_tRNA-His-GTG-1-1	CGTTGTGGCCGTGGAGAC	18	29	57	19	52	67	39	40	29	42	30	58	61	35	52.6667	37	49.6667	0.664557	0.744966	0.943038	1.05714	-0.589535	0.274271	0.413215	-0.424753	0.300728	0.47839	-0.0846122	0.825707	0.951916	0.0801703	0.876423	0.961127
tag67268	Triticum_aestivum_tRNA-His-GTG-1-1	GAATTCCACGTTGTGGCC	18	0	12	0	20	25	11	14	14	13	0	35	18	4	18.6667	13.6667	17.6667	0.214286	0.773585	0.946429	3.41667	-2.22239	0.0625202	0.140547	-0.370368	0.712573	0.775703	-0.0794345	0.931336	0.972874	1.77259	0.0736889	0.418071
tag209024	Triticum_aestivum_tRNA-His-GTG-1-1	TGTGGCCGTGGAGACCTGG	19	13	12	0	16	20	11	13	13	13	14	19	15	8.33333	15.6667	13	16	0.531915	0.8125	1.02128	1.56	-0.910733	0.210465	0.329249	-0.29956	0.121004	0.246857	0.0303736	0.917386	0.973151	0.641546	0.326435	0.702119
tag87159	Triticum_aestivum_tRNA-His-GTG-1-1	TGTGGCCGTGGAGACCTG	18	40	38	21	54	35	23	31	34	43	40	40	46	33	37.3333	36	42	0.883929	0.857143	1.125	1.09091	-0.177998	0.710079	0.76285	-0.222392	0.219307	0.360676	0.169925	0.640207	0.833017	0.125531	0.691278	0.844727
tag142234	Triticum_aestivum_tRNA-His-GTG-1-1	TGTGGCCGTGGAGACCTGGG	20	16	25	11	29	32	0	20	25	16	28	24	16	17.3333	20.3333	20.3333	22.6667	0.852459	0.897059	1.11475	1.17308	-0.230298	0.798474	0.838104	-0.156726	0.622775	0.69566	0.156726	0.839463	0.952961	0.230298	0.569952	0.76268
tag66758	Triticum_aestivum_tRNA-His-GTG-1-1	ATTCCACGTTGTGGCCGTG	19	24	35	46	56	57	32	44	18	53	20	64	39	35	48.3333	38.3333	41	0.724138	0.934959	0.848276	1.09524	-0.465664	0.267108	0.403488	-0.0970245	0.879486	0.908377	-0.237395	0.653377	0.837904	0.131245	0.799254	0.914373
tag181755	Triticum_aestivum_tRNA-His-GTG-1-1	AATTCCACGTTGTGGCCGTG	20	13	37	33	27	27	17	30	21	26	21	34	27	27.6667	23.6667	25.6667	27.3333	1.16901	0.939024	1.15493	0.927711	0.225292	0.648797	0.702299	-0.0907655	0.733825	0.793986	0.207805	0.505791	0.749008	-0.108253	0.811853	0.923089
tag88615	Triticum_aestivum_tRNA-His-GTG-1-1	ATTCCACGTTGTGGCCGT	18	33	65	40	45	40	0	55	25	51	35	54	37	46	28.3333	43.6667	42	1.62353	1.03968	1.48235	0.949275	0.699134	0.36333	0.522573	0.0561431	0.888613	0.915152	0.567889	0.426717	0.690506	-0.0751015	0.871355	0.958404
tag107798	Triticum_aestivum_tRNA-His-GTG-1-1	GTTGTGGCCGTGGAGACC	18	23	26	14	15	16	0	21	20	18	20	23	10	21	10.3333	19.6667	17.6667	2.03226	1.11321	1.70968	0.936508	1.02308	0.166049	0.271673	0.154723	0.645547	0.718096	0.773724	0.32218	0.898873	-0.0946369	0.737597	0.874422
tag160240	Triticum_aestivum_tRNA-His-GTG-1-1	ACGTTGTGGCCGTGGAGAC	19	32	72	30	50	44	31	57	34	53	31	53	35	44.6667	41.6667	48	39.6667	1.072	1.21008	0.952	1.07463	0.100305	0.849096	0.881516	0.275107	0.443197	0.521207	-0.0709665	0.831123	0.951994	0.103836	0.839322	0.938016
tag88631	Triticum_aestivum_tRNA-His-GTG-1-1	GTGGCTGTAGTTTAGTGGT	19	212	207	248	451	642	262	273	242	127	178	215	128	222.333	451.667	214	173.667	0.492251	1.23225	0.384502	0.962519	-1.02253	0.106472	0.214446	0.30129	0.473818	0.55296	-1.37894	0.0689558	0.674403	-0.0551135	0.865773	0.956997
tag74993	Triticum_aestivum_tRNA-His-GTG-1-1	AATTCCACGTTGTGGCCGT	19	45	68	47	39	36	20	55	27	69	28	53	40	53.3333	31.6667	50.3333	40.3333	1.68421	1.24793	1.27368	0.94375	0.752072	0.0831129	0.174797	0.319542	0.522956	0.598544	0.349008	0.405126	0.673948	-0.0835234	0.844851	0.940415
tag108564	Triticum_aestivum_tRNA-His-GTG-1-1	AATTCCACGTTGTGGCCG	18	42	67	39	25	28	21	48	24	37	17	35	26	49.3333	24.6667	36.3333	26	2	1.39744	1.05405	0.736486	1	0.0535743	0.124607	0.482782	0.299037	0.477121	0.0759489	0.822819	0.949816	-0.441269	0.312731	0.687267
tag133715	Triticum_aestivum_tRNA-His-GTG-1-1	GTGGCTGTAGTTTAGTGG	18	1230	761	1354	978	1189	749	1200	926	688	620	676	432	1115	972	938	576	1.14712	1.62847	0.592593	0.841256	0.198015	0.552511	0.61022	0.703519	0.0937073	0.230283	-0.754888	0.0543636	0.636626	-0.249384	0.490525	0.697525
tag40749	Triticum_aestivum_tRNA-His-GTG-1-1	TGGCCGTGGAGACCTGGG	18	37	39	41	30	25	0	32	30	32	18	19	14	39	18.3333	31.3333	17	2.12727	1.84314	0.927273	0.803419	1.08901	0.0916199	0.188863	0.882164	0.00100459	0.0162714	-0.108934	0.894111	0.97759	-0.315776	0.00453542	0.100868
tag185397	Triticum_aestivum_tRNA-His-GTG-1-1	CGTGGAGACCTGGGCTCG	18	496	372	601	17	41	43	36	72	44	40	35	0	489.667	33.6667	50.6667	25	14.5446	2.02667	0.742574	0.103472	3.86241	0.00239573	0.0134114	1.01911	0.198186	0.33207	-0.429393	0.59681	0.808464	-3.27269	0.00281726	0.0824419
tag25501	Triticum_aestivum_tRNA-His-GTG-1-1	GGCCGTGGAGACCTGGGC	18	86	94	81	31	25	46	109	348	112	28	50	16	87	34	189.667	31.3333	2.55882	6.05319	0.921569	2.18008	1.35548	0.00191417	0.0116897	2.5977	0.118225	0.251257	-0.117836	0.831618	0.950116	1.12438	0.264921	0.625461
tag193538	Triticum_aestivum_tRNA-His-GTG-1-1	CCGTGGAGACCTGGGCTC	18	362	158	263	31	31	20	103	146	106	13	14	16	261	27.3333	118.333	14.3333	9.54878	8.25581	0.52439	0.453384	3.25532	0.0166828	0.0498737	3.04541	0.00170093	0.0206624	-0.931287	0.0261225	0.516645	-1.14119	0.0778454	0.426424
tag214492	Triticum_aestivum_tRNA-His-GTG-1-1	GCCGTGGAGACCTGGGCT	18	17398	15804	18303	1617	1727	1433	12276	11615	12700	1406	1135	961	17168.3	1592.33	12197	1167.33	10.7819	10.4486	0.733096	0.710436	3.43054	2.93919e-05	0.00134262	3.38524	5.46052e-06	0.00145932	-0.447926	0.0520869	0.618098	-0.493224	0.00334703	0.0886167
tag35919	Triticum_aestivum_tRNA-His-GTG-1-1	CGAATCCCAGCAGCCACA	18	367	425	354	15	17	0	289	134	159	27	11	0	382	10.6667	194	12.6667	35.8125	15.3158	1.1875	0.507853	5.16239	7.85845e-05	0.00195095	3.93695	0.0203858	0.080415	0.247928	0.843523	0.95392	-0.977516	0.0235304	0.242276
tag82825	Triticum_aestivum_tRNA-His-GTG-1-1	GTGGCCGTGGAGACCTGG	18	0	0	0	0	12	0	12	0	0	0	0	0	0	4	4	0	0	NA	0	NA	NA	0.373901	0.498826	NA	0.373901	0.531516	NA	0.373901	0.823693	NA	0.373901	0.690661
tag24407	Triticum_aestivum_tRNA-His-GTG-1-1	CACGTTGTGGCCGTGGAG	18	0	14	14	0	0	0	0	0	0	14	24	0	9.33333	0	0	12.6667	NA	0	NA	0	NA	0.116117	0.231019	NA	0.142899	0.264746	NA	0.142899	0.694972	NA	0.116117	0.489097
tag184515	Triticum_aestivum_tRNA-His-GTG-1-1	GAATTCCACGTTGTGGCCGT	20	0	0	0	0	11	0	0	0	0	0	0	0	0	3.66667	0	0	0	NA	0	NA	NA	0.373901	0.498244	NA	NA	NA	NA	0.373901	0.821659	NA	NA	NA
tag5510	Triticum_aestivum_tRNA-His-GTG-1-1	TGGCTGTAGTTTAGTGGT	18	41	20	23	14	0	0	31	36	22	0	0	0	28	4.66667	29.6667	0	6	NA	0	1.05952	2.58496	0.0441576	0.106613	NA	0.00192874	0.0219342	NA	0.373901	0.819635	0.083416	0.839872	0.937689
tag63539	Triticum_aestivum_tRNA-His-GTG-1-1	CACGTTGTGGCCGTGGAGA	19	0	0	0	0	11	0	0	0	0	0	13	0	0	3.66667	0	4.33333	0	0	1.18182	NA	NA	0.373901	0.497663	NA	0.373901	0.53081	0.241008	0.912169	0.975758	NA	NA	NA
tag223000	Triticum_aestivum_tRNA-Ile-AAT-10-1	GGCCTATTAGCTCAGCTG	18	1600	1737	2450	496	551	498	1120	1059	1197	405	566	324	1929	515	1125.33	431.667	3.74563	2.60695	0.838188	0.583377	1.90521	0.00586972	0.024287	1.38236	0.00104828	0.0157833	-0.254655	0.31945	0.902573	-0.777501	0.0393286	0.326368
tag95070	Triticum_aestivum_tRNA-Ile-AAT-10-1	GGCCTATTAGCTCAGCTGG	19	6580	3878	8820	2205	3182	1695	4162	7468	7659	2092	1905	2355	6426	2360.67	6429.67	2117.33	2.72211	3.03668	0.896922	1.00057	1.44473	0.0529095	0.123312	1.6025	0.0195373	0.0773533	-0.156946	0.621405	0.82792	0.000822965	0.998493	1.01399
tag169057	Triticum_aestivum_tRNA-Ile-AAT-10-1	CCTATTAGCTCAGCTGGT	18	51	46	59	11	0	0	50	51	44	0	0	0	52	3.66667	48.3333	0	14.1818	NA	0	0.929487	3.82597	0.000785043	0.00772861	NA	2.47581e-05	0.00330831	NA	0.373901	0.817621	-0.105493	0.448813	0.669008
tag103017	Triticum_aestivum_tRNA-Ile-AAT-10-1	GCCTATTAGCTCAGCTGG	18	36	25	65	0	0	0	22	26	45	0	0	0	42	0	31	0	NA	NA	NA	0.738095	NA	0.0244405	0.0672556	NA	0.0119726	0.0600876	NA	NA	NA	-0.438121	0.47243	0.684932
tag164027	Triticum_aestivum_tRNA-Ile-AAT-1-1	GGCCCATTAGCTCAGTTGG	19	176	113	216	50	63	35	0	0	0	0	0	0	168.333	49.3333	0	0	3.41216	NA	0	0	1.77069	0.0185816	0.0541333	NA	NA	NA	NA	0.0036579	0.20347	NA	0.00494425	0.105731
tag6562	Triticum_aestivum_tRNA-Ile-AAT-1-1	GGCCCATTAGCTCAGTTG	18	14	31	26	0	0	0	0	0	0	0	0	0	23.6667	0	0	0	NA	NA	NA	0	NA	0.00936513	0.0327064	NA	NA	NA	NA	NA	NA	NA	0.00936513	0.153147
tag6081	Triticum_aestivum_tRNA-Ile-AAT-1-1	AACGCCAAGGTCGCAGGTT	19	15	11	0	0	0	0	0	0	0	0	0	0	8.66667	0	0	0	NA	NA	NA	0	NA	0.125445	0.224895	NA	NA	NA	NA	NA	NA	NA	0.125445	0.451439
tag9994	Triticum_aestivum_tRNA-Ile-AAT-13-1	AACGCGAAGGTCGCAGGT	18	0	25	27	0	0	0	0	13	11	0	0	0	17.3333	0	8	0	NA	NA	NA	0.461538	NA	0.116705	0.224371	NA	0.118871	0.250638	NA	NA	NA	-1.11548	0.385101	0.603995
tag64800	Triticum_aestivum_tRNA-Ile-AAT-15-1	CGCGAAGGTCGCAGGTTC	18	90	127	152	10	39	12	18	15	0	20	32	0	123	20.3333	11	17.3333	6.04918	0.634615	0.852459	0.0894309	2.59674	0.00718362	0.0272548	-0.656046	0.591329	0.664003	-0.230298	0.831504	0.951207	-3.48308	0.00402425	0.0952119
tag224448	Triticum_aestivum_tRNA-Ile-AAT-15-1	GCGAAGGTCGCAGGTTCG	18	35	16	44	0	0	0	0	0	0	0	13	0	31.6667	0	0	4.33333	NA	0	NA	0	NA	0.0185067	0.0540529	NA	0.373901	0.530106	NA	0.373901	0.815617	NA	0.0185067	0.212159
tag198816	Triticum_aestivum_tRNA-Ile-AAT-17-1	GGCCTATTAGCTCAGTTGG	19	87	74	146	23	35	30	106	161	282	47	43	35	102.333	29.3333	183	41.6667	3.48864	4.392	1.42045	1.78827	1.80266	0.0312199	0.0806633	2.13488	0.0533964	0.152215	0.506353	0.0675647	0.691179	0.838567	0.226602	0.562459
tag55886	Triticum_aestivum_tRNA-Ile-AAT-17-1	GGCCTATTAGCTCAGTTG	18	0	0	10	0	0	0	0	0	10	0	0	0	3.33333	0	3.33333	0	NA	NA	NA	1	NA	0.373901	0.497084	NA	0.373901	0.529404	NA	NA	NA	0	1	1.01091
tag111396	Triticum_aestivum_tRNA-Ile-AAT-17-1	AAGGCCAAGGTCGCAGGTT	19	32	41	26	0	0	0	13	0	15	0	0	0	33	0	9.33333	0	NA	NA	NA	0.282828	NA	0.00163194	0.0107727	NA	0.118142	0.252083	NA	NA	NA	-1.822	0.0209982	0.228922
tag100339	Triticum_aestivum_tRNA-Ile-AAT-17-1	AAGGCCAAGGTCGCAGGT	18	13	25	22	0	0	0	0	10	0	0	0	0	20	0	3.33333	0	NA	NA	NA	0.166667	NA	0.00516687	0.0226075	NA	0.373901	0.528704	NA	NA	NA	-2.58496	0.027423	0.274724
tag162396	Triticum_aestivum_tRNA-Ile-AAT-2-1	GGCCCATTAGCTCAGCTG	18	73	65	84	0	19	11	47	42	44	0	16	0	74	10	44.3333	5.33333	7.4	8.3125	0.533333	0.599099	2.88753	0.0011957	0.00928902	3.05528	0.00212832	0.0227518	-0.906891	0.575599	0.796708	-0.739133	0.00647903	0.116204
tag215696	Triticum_aestivum_tRNA-Ile-AAT-5-1	AAGGCCAAGGTCGCAGGTTCG	21	13	18	12	0	0	0	12	0	0	0	0	0	14.3333	0	4	0	NA	NA	NA	0.27907	NA	0.0015134	0.0104746	NA	0.373901	0.528005	NA	NA	NA	-1.8413	0.0790855	0.431093
tag194372	Triticum_aestivum_tRNA-Ile-GAT-1-1	GGGGTGGTGGCGCAGTTGGC	20	393	178	287	624	917	103	338	331	111	445	281	267	286	548	260	331	0.521898	0.785498	0.604015	0.909091	-0.938161	0.346865	0.502053	-0.34832	0.491719	0.568883	-0.727345	0.425456	0.689719	-0.137504	0.801899	0.915515
tag172818	Triticum_aestivum_tRNA-Ile-GAT-1-1	GGGGTGGTGGCGCAGTTGG	19	612	220	629	791	609	127	716	486	251	641	472	471	487	509	484.333	528	0.956778	0.917298	1.03733	0.994524	-0.0637439	0.931064	0.94766	-0.124538	0.779249	0.827226	0.0528723	0.930946	0.973609	-0.00792148	0.98944	1.00664
tag116805	Triticum_aestivum_tRNA-Ile-GAT-1-1	GGGGTGGTGGCGCAGTTG	18	317	277	316	301	214	89	520	284	236	190	146	166	303.333	201.333	346.667	167.333	1.50662	2.07171	0.831126	1.14286	0.591318	0.18031	0.290429	1.05082	0.113219	0.263685	-0.266861	0.617122	0.823446	0.192645	0.650921	0.8142
tag31549	Triticum_aestivum_tRNA-Ile-GAT-1-1	AGTTCGAGCCTCTCTCACCCC	21	0	0	0	0	0	0	0	0	14	0	0	0	0	0	4.66667	0	NA	NA	NA	NA	NA	NA	NA	NA	0.373901	0.527309	NA	NA	NA	NA	0.373901	0.689516
tag108710	Triticum_aestivum_tRNA-Ile-GAT-1-1	GTCGAGAGTTCGAGCCTC	18	0	12	0	0	0	0	0	0	0	0	0	0	4	0	0	0	NA	NA	NA	0	NA	0.373901	0.496506	NA	NA	NA	NA	NA	NA	NA	0.373901	0.688374
tag119711	Triticum_aestivum_tRNA-Ile-GAT-1-1	AGTTCGAGCCTCTCTCACCCCA	22	0	10	0	0	0	0	0	0	0	0	0	0	3.33333	0	0	0	NA	NA	NA	0	NA	0.373901	0.495929	NA	NA	NA	NA	NA	NA	NA	0.373901	0.687236
tag21521	Triticum_aestivum_tRNA-Ile-GAT-1-1	GGGTGGTGGCGCAGTTGGC	19	0	0	0	11	0	0	0	0	0	0	0	0	0	3.66667	0	0	0	NA	0	NA	NA	0.373901	0.495354	NA	NA	NA	NA	0.373901	0.813623	NA	NA	NA
tag142955	Triticum_aestivum_tRNA-Ile-GAT-1-1	GGGTGGTGGCGCAGTTGG	18	17	0	0	17	0	0	10	0	0	0	0	0	5.66667	5.66667	3.33333	0	1	NA	0	0.588235	0	1	1.00528	NA	0.373901	0.526614	NA	0.373901	0.811639	-0.765535	0.740576	0.877019
tag51257	Triticum_aestivum_tRNA-Ile-GAT-1-1	CGAGCCTCTCTCACCCCA	18	23	32	25	0	0	0	10	0	0	0	0	0	26.6667	0	3.33333	0	NA	NA	NA	0.125	NA	0.000614077	0.00643372	NA	0.373901	0.525921	NA	NA	NA	-3	0.0056291	0.106094
tag128733	Triticum_aestivum_tRNA-Ile-GAT-1-1	GGGGTGGTGGCGCAGTTGGCT	21	0	0	0	12	12	0	0	0	0	0	12	0	0	8	0	4	0	0	0.5	NA	NA	0.116117	0.230618	NA	0.373901	0.52523	-1	0.518519	0.755289	NA	NA	NA
tag49895	Triticum_aestivum_tRNA-Ile-TAT-1-1	TTGGTTAGAGCGTTGGTCTTA	21	27	0	65	138	319	36	34	62	17	61	109	171	30.6667	164.333	37.6667	113.667	0.186613	0.331378	0.691684	1.22826	-2.42188	0.190385	0.303659	-1.59345	0.0919383	0.228563	-0.531816	0.598273	0.809214	0.296617	0.775745	0.898571
tag125237	Triticum_aestivum_tRNA-Ile-TAT-1-1	TGGTTAGAGCGTTGGTCTTA	20	25	15	85	166	353	39	37	65	30	75	105	190	41.6667	186	44	123.333	0.224014	0.356757	0.663082	1.056	-2.15834	0.19861	0.315018	-1.48699	0.0926594	0.229289	-0.59274	0.55531	0.783242	0.0786098	0.92822	0.983029
tag78558	Triticum_aestivum_tRNA-Ile-TAT-1-1	GCTCCCGTAGCTCAGTTGGTT	21	436	409	613	820	624	576	347	393	359	312	559	420	486	673.333	366.333	430.333	0.721782	0.851278	0.639109	0.753772	-0.470365	0.129379	0.228364	-0.232298	0.429006	0.507309	-0.645866	0.0784033	0.704838	-0.407799	0.141463	0.462667
tag56281	Triticum_aestivum_tRNA-Ile-TAT-1-1	GCTCCCGTAGCTCAGTTGGTTA	22	28	43	33	49	46	13	32	20	44	22	35	49	34.6667	36	32	35.3333	0.962963	0.90566	0.981481	0.923077	-0.0544478	0.919204	0.936423	-0.142958	0.765267	0.81807	-0.026967	0.964099	0.98513	-0.115477	0.761673	0.890621
tag70090	Triticum_aestivum_tRNA-Ile-TAT-1-1	TGGTCTTATGAGCCGAAG	18	0	20	0	12	0	0	0	0	12	0	13	0	6.66667	4	4	4.33333	1.66667	0.923077	1.08333	0.6	0.736966	0.748868	0.796283	-0.115477	0.957636	0.963948	0.115477	0.957636	0.98304	-0.736966	0.748868	0.882142
tag85125	Triticum_aestivum_tRNA-Ile-TAT-1-1	GCTCCCGTAGCTCAGTTGG	19	1311	1221	1953	152	214	200	216	205	180	179	302	38	1495	188.667	200.333	173	7.92403	1.158	0.916961	0.134002	2.98623	0.00483564	0.0219139	0.21163	0.740562	0.799657	-0.125068	0.851633	0.952203	-2.89967	0.00495506	0.103963
tag158143	Triticum_aestivum_tRNA-Ile-TAT-1-1	GCTCCCGTAGCTCAGTTGGTTAG	23	129	218	119	120	160	55	148	104	142	79	99	110	155.333	111.667	131.333	96	1.39104	1.36806	0.859701	0.845494	0.476169	0.376079	0.43558	0.452127	0.0988698	0.238582	-0.218092	0.6492	0.837374	-0.242134	0.523231	0.724574
tag102520	Triticum_aestivum_tRNA-Ile-TAT-1-1	GCTCCCGTAGCTCAGTTGGT	20	3427	3144	5001	2230	2919	2002	1878	1935	2106	1040	1603	1119	3857.33	2383.67	1973	1254	1.61824	1.57337	0.52608	0.511493	0.694421	0.0827133	0.1746	0.653854	0.018984	0.0774577	-0.926645	0.0259515	0.524929	-0.967213	0.0316912	0.298649
tag49120	Triticum_aestivum_tRNA-Ile-TAT-1-1	GCCGAAGGTCGCGGGTTC	18	61	54	58	0	24	16	21	12	0	0	15	0	57.6667	13.3333	11	5	4.325	2.2	0.375	0.190751	2.1127	0.00379087	0.0186602	1.1375	0.488514	0.567015	-1.41504	0.389779	0.655772	-2.39023	0.00189353	0.0658001
tag23169	Triticum_aestivum_tRNA-Ile-TAT-1-1	GCCGAAGGTCGCGGGTTCG	19	70	28	104	14	18	12	38	30	48	13	12	0	67.3333	14.6667	38.6667	8.33333	4.59091	4.64	0.568182	0.574257	2.19878	0.0752934	0.162236	2.21412	0.0104627	0.0556446	-0.815575	0.234958	0.829812	-0.80023	0.273224	0.64098
tag206632	Triticum_aestivum_tRNA-Ile-TAT-1-1	CCGAAGGTCGCGGGTTCG	18	364	285	385	0	0	10	68	31	95	0	10	0	344.667	3.33333	64.6667	3.33333	103.4	19.4	1	0.187621	6.69209	0.000368794	0.00467959	4.27798	0.031251	0.105719	0	1	1.00793	-2.41411	0.00141971	0.0607199
tag134140	Triticum_aestivum_tRNA-Ile-TAT-1-1	CTCCCGTAGCTCAGTTGG	18	703	710	920	28	30	19	250	172	497	0	15	10	777.667	25.6667	306.333	8.33333	30.2987	36.76	0.324675	0.393913	4.92118	0.000456534	0.00548802	5.20006	0.0384363	0.121563	-1.62293	0.0355695	0.536556	-1.34405	0.0176572	0.211127
tag221473	Triticum_aestivum_tRNA-Ile-TAT-1-1	GCTCCCGTAGCTCAGTTG	18	84	75	130	0	0	0	0	0	0	10	29	0	96.3333	0	0	13	NA	0	NA	0	NA	0.00481592	0.0219115	NA	0.201107	0.335912	NA	0.201107	0.771489	NA	0.00481592	0.105006
tag46264	Triticum_aestivum_tRNA-Ile-TAT-1-1	AGCCGAAGGTCGCGGGTTC	19	11	0	16	0	0	0	0	0	0	0	0	0	9	0	0	0	NA	NA	NA	0	NA	0.129575	0.227653	NA	NA	NA	NA	NA	NA	NA	0.129575	0.441985
tag88105	Triticum_aestivum_tRNA-Ile-TAT-1-1	TCCCGTAGCTCAGTTGGTTAGAG	23	0	27	0	0	0	0	0	0	0	0	0	0	9	0	0	0	NA	NA	NA	0	NA	0.373901	0.49478	NA	NA	NA	NA	NA	NA	NA	0.373901	0.686102
tag91147	Triticum_aestivum_tRNA-Ile-TAT-1-1	CCCGTAGCTCAGTTGGTTAGAG	22	0	14	0	0	0	0	0	0	0	0	0	0	4.66667	0	0	0	NA	NA	NA	0	NA	0.373901	0.494207	NA	NA	NA	NA	NA	NA	NA	0.373901	0.684972
tag92072	Triticum_aestivum_tRNA-Ile-TAT-1-1	AGCCGAAGGTCGCGGGTTCG	20	42	14	49	0	0	0	37	18	31	0	0	0	35	0	28.6667	0	NA	NA	NA	0.819048	NA	0.0306945	0.0794856	NA	0.00692371	0.0440562	NA	NA	NA	-0.287981	0.627622	0.794893
tag71885	Triticum_aestivum_tRNA-Ile-TAT-1-1	AGCCGAAGGTCGCGGGTT	18	18	12	15	0	0	0	0	20	15	0	0	0	15	0	11.6667	0	NA	NA	NA	0.777778	NA	0.000978089	0.00859213	NA	0.12417	0.248573	NA	NA	NA	-0.36257	0.622269	0.797192
tag98754	Triticum_aestivum_tRNA-Ile-TAT-1-1	GAGCCGAAGGTCGCGGGT	18	155	106	126	0	0	0	130	99	59	0	0	0	129	0	96	0	NA	NA	NA	0.744186	NA	0.000819444	0.00779838	NA	0.00950866	0.0534987	NA	NA	NA	-0.426265	0.2572	0.617724
tag206176	Triticum_aestivum_tRNA-Ile-TAT-1-1	TCCCGTAGCTCAGTTGGT	18	16	18	15	0	0	0	10	21	0	0	0	0	16.3333	0	10.3333	0	NA	NA	NA	0.632653	NA	5.00229e-05	0.00146477	NA	0.163603	0.28765	NA	NA	NA	-0.660514	0.382981	0.602368
tag88294	Triticum_aestivum_tRNA-Ile-TAT-1-1	CTCCCGTAGCTCAGTTGGT	19	92	122	102	15	0	0	38	31	71	0	0	0	105.333	5	46.6667	0	21.0667	NA	0	0.443038	4.39689	0.000585022	0.00636281	NA	0.0193724	0.0775623	NA	0.373901	0.809664	-1.1745	0.0180042	0.210744
tag209716	Triticum_aestivum_tRNA-Ile-TAT-1-1	TGGTTAGAGCGTTGGTCT	18	0	0	0	0	17	0	0	0	0	0	11	0	0	5.66667	0	3.66667	0	0	0.647059	NA	NA	0.373901	0.493636	NA	0.373901	0.524541	-0.628031	0.781735	0.920296	NA	NA	NA
tag24921	Triticum_aestivum_tRNA-Ile-TAT-1-1	GGTTAGAGCGTTGGTCTTA	19	0	0	13	22	43	0	0	0	0	0	15	20	4.33333	21.6667	0	11.6667	0.2	0	0.538462	0	-2.32193	0.257838	0.390519	NA	0.12417	0.248108	-0.893085	0.508563	0.749373	NA	0.373901	0.683845
tag100891	Triticum_aestivum_tRNA-iMet-CAT-10-1	GAAGCGTGGTGGGCCCATAACCC	23	0	11	0	17	0	14	11	0	0	15	15	20	3.66667	10.3333	3.66667	16.6667	0.354839	0.22	1.6129	1	-1.49476	0.35601	0.513987	-2.18442	0.0320465	0.106061	0.68966	0.313472	0.894199	0	1	1.00999
tag142338	Triticum_aestivum_tRNA-iMet-CAT-10-1	AGCGTGGTGGGCCCATAAC	19	0	18	0	0	14	10	11	0	0	15	11	15	6	8	3.66667	13.6667	0.75	0.268293	1.70833	0.611111	-0.415037	0.797751	0.838116	-1.89812	0.0624346	0.170697	0.77259	0.264623	0.838131	-0.710493	0.756675	0.886641
tag101652	Triticum_aestivum_tRNA-iMet-CAT-10-1	AAGCGTGGTGGGCCCATA	18	10	0	0	0	10	0	10	0	0	10	11	12	3.33333	3.33333	3.33333	11	1	0.30303	3.3	1	0	1	1.0044	-1.72247	0.0860829	0.217547	1.72247	0.0860829	0.702878	0	1	1.00907
tag59292	Triticum_aestivum_tRNA-iMet-CAT-10-1	CGTGGTGGGCCCATAACCCACA	22	0	13	0	13	23	17	11	13	16	24	30	20	4.33333	17.6667	13.3333	24.6667	0.245283	0.540541	1.39623	3.07692	-2.02748	0.062937	0.141206	-0.887525	0.025161	0.0911767	0.481533	0.163716	0.728536	1.62149	0.120283	0.453405
tag103234	Triticum_aestivum_tRNA-iMet-CAT-10-1	AGGTCCCAGGATCGAAAC	18	14	24	12	15	10	0	11	11	16	12	19	13	16.6667	8.33333	12.6667	14.6667	2	0.863636	1.76	0.76	1	0.221765	0.34363	-0.211504	0.507158	0.582958	0.815575	0.267571	0.844463	-0.395929	0.381227	0.602166
tag149084	Triticum_aestivum_tRNA-iMet-CAT-10-1	AAGCGTGGTGGGCCCATAACCC	22	0	10	0	12	14	0	11	0	10	0	10	14	3.33333	8.66667	7	8	0.384615	0.875	0.923077	2.1	-1.37851	0.386912	0.44722	-0.192645	0.863261	0.89769	-0.115477	0.917386	0.971992	1.07039	0.491046	0.696484
tag168196	Triticum_aestivum_tRNA-iMet-CAT-10-1	TGGTGGGCCCATAACCCACAGG	22	10	12	16	0	0	0	0	17	27	10	13	17	12.6667	0	14.6667	13.3333	NA	1.1	NA	1.15789	NA	0.00199149	0.0119072	0.137504	0.877798	0.90751	NA	0.00276796	0.175963	0.211504	0.816601	0.926592
tag87611	Triticum_aestivum_tRNA-iMet-CAT-10-1	CCATAACCCACAGGTCCCAGGATC	24	12	15	0	11	0	0	15	0	10	10	0	10	9	3.66667	8.33333	6.66667	2.45455	1.25	1.81818	0.925926	1.29546	0.414889	0.476663	0.321928	0.77805	0.827597	0.862496	0.577579	0.796969	-0.111031	0.921558	0.981583
tag148801	Triticum_aestivum_tRNA-iMet-CAT-10-1	CATAACCCACAGGTCCCAGGATC	23	35	36	33	22	15	17	24	18	31	13	22	23	34.6667	18	24.3333	19.3333	1.92593	1.25862	1.07407	0.701923	0.945552	0.00180429	0.0113214	0.331844	0.367117	0.563053	0.103093	0.743418	0.90142	-0.510615	0.055344	0.382251
tag229707	Triticum_aestivum_tRNA-iMet-CAT-10-1	AAGCGTGGTGGGCCCATAACCCACAGG	27	0	0	11	10	21	13	11	25	14	17	0	20	3.66667	14.6667	16.6667	12.3333	0.25	1.35135	0.840909	4.54545	-2	0.0891107	0.18469	0.434403	0.596379	0.668971	-0.249978	0.756936	0.905474	2.18442	0.0816526	0.438636
tag81540	Triticum_aestivum_tRNA-iMet-CAT-10-1	AAGCGTGGTGGGCCCATAAC	20	0	0	0	0	16	0	11	0	11	0	0	16	0	5.33333	7.33333	5.33333	0	1.375	1	NA	NA	0.373901	0.493066	0.459432	0.772736	0.824406	0	1	1.00679	NA	0.116117	0.487251
tag233051	Triticum_aestivum_tRNA-iMet-CAT-10-1	ACCCACAGGTCCCAGGATC	19	86	64	44	34	33	15	41	47	48	21	30	27	64.6667	27.3333	45.3333	26	2.36585	1.74359	0.95122	0.701031	1.24236	0.0517373	0.120826	0.802061	0.00488556	0.0360184	-0.0721498	0.852322	0.951778	-0.51245	0.191793	0.521452
tag87339	Triticum_aestivum_tRNA-iMet-CAT-10-1	ATAACCCACAGGTCCCAGGATC	22	71	78	71	19	17	17	59	30	57	19	13	35	73.3333	17.6667	48.6667	22.3333	4.15094	2.1791	1.26415	0.663636	2.05344	2.13971e-05	0.00122177	1.12374	0.0825145	0.21153	0.338169	0.518519	0.754055	-0.591535	0.0626816	0.398297
tag180032	Triticum_aestivum_tRNA-iMet-CAT-10-1	CAGCGGAAGCGTGGTGGG	18	57	65	42	36	23	22	53	39	52	16	20	12	54.6667	27	48	16	2.02469	3	0.592593	0.878049	1.0177	0.0269956	0.0723686	1.58496	0.00321361	0.0298726	-0.754888	0.0956772	0.767142	-0.187627	0.457253	0.67615
tag62079	Triticum_aestivum_tRNA-iMet-CAT-10-1	CATAACCCACAGGTCCCAGGATCG	24	38	61	31	15	12	0	28	24	36	10	0	15	43.3333	9	29.3333	8.33333	4.81481	3.52	0.925926	0.676923	2.26748	0.0277562	0.0737152	1.81558	0.0204965	0.0805541	-0.111031	0.921558	0.970635	-0.562936	0.223356	0.556886
tag152904	Triticum_aestivum_tRNA-iMet-CAT-10-1	CCCACAGGTCCCAGGATC	18	288	269	342	25	37	35	74	111	95	32	31	11	299.667	32.3333	93.3333	24.6667	9.26804	3.78378	0.762887	0.311457	3.21226	0.000271646	0.00373759	1.91983	0.0056832	0.0386964	-0.390459	0.380297	0.644694	-1.68289	0.00106301	0.0513943
tag212319	Triticum_aestivum_tRNA-iMet-CAT-10-1	CAGCGGAAGCGTGGTGGGC	19	40	48	32	15	13	12	40	29	41	0	11	15	40	13.3333	36.6667	8.66667	3	4.23077	0.65	0.916667	1.58496	0.00476911	0.0218728	2.08092	0.00903457	0.0522052	-0.621488	0.364956	0.94974	-0.125531	0.608653	0.787003
tag144883	Triticum_aestivum_tRNA-iMet-CAT-10-1	ATAACCCACAGGTCCCAGGATCG	23	134	141	179	16	15	10	72	54	115	13	18	21	151.333	13.6667	80.3333	17.3333	11.0732	4.63462	1.26829	0.530837	3.469	0.000616975	0.00640533	2.21245	0.0259843	0.0935258	0.342888	0.286146	0.863289	-0.913659	0.036048	0.315633
tag44204	Triticum_aestivum_tRNA-iMet-CAT-10-1	CCACAGGTCCCAGGATCG	18	176	133	116	20	25	16	67	64	83	15	22	0	141.667	20.3333	71.3333	12.3333	6.96721	5.78378	0.606557	0.503529	2.80058	0.00254695	0.0139838	2.53201	0.00254144	0.0256301	-0.721284	0.316375	0.896731	-0.989852	0.0201119	0.22143
tag166859	Triticum_aestivum_tRNA-iMet-CAT-10-1	TAACCCACAGGTCCCAGGATC	21	506	344	510	44	45	39	266	292	468	52	40	46	453.333	42.6667	342	46	10.625	7.43478	1.07812	0.754412	3.40939	0.0016856	0.0109373	2.89429	0.00960043	0.0537323	0.108524	0.444107	0.704555	-0.406576	0.254511	0.615253
tag72325	Triticum_aestivum_tRNA-iMet-CAT-10-1	AACCCACAGGTCCCAGGATC	20	641	368	432	61	65	55	304	267	683	84	33	47	480.333	60.3333	418	54.6667	7.96133	7.64634	0.906077	0.870229	2.99301	0.00702145	0.0269077	2.93477	0.0532312	0.15215	-0.142294	0.732993	0.897336	-0.200533	0.710606	0.857974
tag183784	Triticum_aestivum_tRNA-iMet-CAT-10-1	CCCACAGGTCCCAGGATCG	19	401	341	405	49	33	26	217	134	250	13	11	16	382.333	36	200.333	13.3333	10.6204	15.025	0.37037	0.523976	3.40876	9.15758e-05	0.00209159	3.90929	0.00563835	0.0386372	-1.43296	0.0311804	0.533665	-0.932428	0.0106347	0.157677
tag42048	Triticum_aestivum_tRNA-iMet-CAT-10-1	CGGAAGCGTGGTGGGCCC	18	82	68	134	14	13	14	63	39	103	0	12	0	94.6667	13.6667	68.3333	4	6.92683	17.0833	0.292683	0.721831	2.7922	0.0156844	0.0477641	4.09452	0.0280456	0.098621	-1.77259	0.0736889	0.676114	-0.470267	0.391168	0.608363
tag210375	Triticum_aestivum_tRNA-iMet-CAT-10-1	AACCCACAGGTCCCAGGATCG	21	940	663	797	33	25	41	491	243	1076	39	19	18	800	33	603.333	25.3333	24.2424	23.8158	0.767677	0.754167	4.59946	0.000664938	0.00678	4.57385	0.0793989	0.204524	-0.381429	0.405492	0.673299	-0.407045	0.490832	0.697069
tag162478	Triticum_aestivum_tRNA-iMet-CAT-10-1	TAACCCACAGGTCCCAGGATCG	22	1814	1532	1748	41	48	40	966	573	1479	28	32	32	1698	43	1006	30.6667	39.4884	32.8043	0.713178	0.592462	5.30336	4.13999e-05	0.00143269	5.03582	0.020505	0.0802925	-0.487665	0.0123446	0.422566	-0.755206	0.066111	0.401723
tag90038	Triticum_aestivum_tRNA-iMet-CAT-10-1	CAGGTCCCAGGATCGAAAC	19	0	11	0	0	12	0	0	0	0	0	0	0	3.66667	4	0	0	0.916667	NA	0	0	-0.125531	0.953964	0.965804	NA	NA	NA	NA	0.373901	0.807699	NA	0.373901	0.682722
tag190926	Triticum_aestivum_tRNA-iMet-CAT-10-1	GAAGCGTGGTGGGCCCATAACCCACA	26	0	0	0	0	0	0	0	0	0	14	0	16	0	0	0	10	NA	0	NA	NA	NA	NA	NA	NA	0.117881	0.253042	NA	0.117881	0.694797	NA	NA	NA
tag163309	Triticum_aestivum_tRNA-iMet-CAT-10-1	GCGTGGTGGGCCCATAACCCACAGG	25	0	0	0	0	0	0	0	0	0	12	10	0	0	0	0	7.33333	NA	0	NA	NA	NA	NA	NA	NA	0.119393	0.24928	NA	0.119393	0.685549	NA	NA	NA
tag231343	Triticum_aestivum_tRNA-iMet-CAT-10-1	GAAGCGTGGTGGGCCCATAACCCA	24	0	0	0	0	0	0	0	0	0	0	0	13	0	0	0	4.33333	NA	0	NA	NA	NA	NA	NA	NA	0.373901	0.523853	NA	0.373901	0.805743	NA	NA	NA
tag109543	Triticum_aestivum_tRNA-iMet-CAT-10-1	GAAGCGTGGTGGGCCCATAACCCACAGG	28	0	0	0	0	0	0	0	0	0	11	0	0	0	0	0	3.66667	NA	0	NA	NA	NA	NA	NA	NA	0.373901	0.523168	NA	0.373901	0.803797	NA	NA	NA
tag12664	Triticum_aestivum_tRNA-iMet-CAT-10-1	ACCCACAGGTCCCAGGATCGAAAC	24	11	0	0	0	0	0	0	0	0	0	0	0	3.66667	0	0	0	NA	NA	NA	0	NA	0.373901	0.492497	NA	NA	NA	NA	NA	NA	NA	0.373901	0.681603
tag166925	Triticum_aestivum_tRNA-iMet-CAT-10-1	AAGCGTGGTGGGCCCATAACCCA	23	0	0	0	12	12	0	0	0	0	0	0	0	0	8	0	0	0	NA	0	NA	NA	0.116117	0.230217	NA	NA	NA	NA	0.116117	0.788883	NA	NA	NA
tag191634	Triticum_aestivum_tRNA-iMet-CAT-10-1	AGCGTGGTGGGCCCATAACCCACAGG	26	0	0	0	0	0	11	0	0	0	0	0	0	0	3.66667	0	0	0	NA	0	NA	NA	0.373901	0.49193	NA	NA	NA	NA	0.373901	0.80186	NA	NA	NA
tag116602	Triticum_aestivum_tRNA-iMet-CAT-10-1	AAGCGTGGTGGGCCCATAACC	21	0	0	0	0	10	0	0	0	0	0	0	0	0	3.33333	0	0	0	NA	0	NA	NA	0.373901	0.491364	NA	NA	NA	NA	0.373901	0.799932	NA	NA	NA
tag29129	Triticum_aestivum_tRNA-iMet-CAT-10-1	ATAACCCACAGGTCCCAGGA	20	0	13	10	0	0	0	0	20	18	0	0	0	7.66667	0	12.6667	0	NA	NA	NA	1.65217	NA	0.122839	0.222318	NA	0.117217	0.253654	NA	NA	NA	0.724366	0.540231	0.738007
tag26043	Triticum_aestivum_tRNA-iMet-CAT-10-1	TAACCCACAGGTCCCAGGA	19	85	94	102	0	12	0	85	181	150	0	0	0	93.6667	4	138.667	0	23.4167	NA	0	1.48043	4.54946	0.000144494	0.00270511	NA	0.0080309	0.0487786	NA	0.373901	0.798014	0.566013	0.192082	0.520963
tag130399	Triticum_aestivum_tRNA-iMet-CAT-10-1	TAACCCACAGGTCCCAGGAT	20	22	13	11	0	0	0	18	17	33	0	0	0	15.3333	0	22.6667	0	NA	NA	NA	1.47826	NA	0.0105571	0.0353554	NA	0.0118725	0.0598663	NA	NA	NA	0.563901	0.3012	0.67256
tag5400	Triticum_aestivum_tRNA-iMet-CAT-10-1	AACCCACAGGTCCCAGGAT	19	25	28	13	0	0	0	14	15	64	0	0	0	22	0	31	0	NA	NA	NA	1.40909	NA	0.00864315	0.0308452	NA	0.133512	0.253959	NA	NA	NA	0.494765	0.627027	0.795045
tag166698	Triticum_aestivum_tRNA-iMet-CAT-10-1	CATAACCCACAGGTCCCAGG	20	13	20	0	0	0	0	12	12	19	0	0	0	11	0	14.3333	0	NA	NA	NA	1.30303	NA	0.133697	0.232393	NA	0.00356114	0.0322615	NA	NA	NA	0.381871	0.625106	0.796241
tag63797	Triticum_aestivum_tRNA-iMet-CAT-10-1	ATAACCCACAGGTCCCAGG	19	0	11	10	0	0	0	0	14	13	0	0	0	7	0	9	0	NA	NA	NA	1.28571	NA	0.117018	0.220883	NA	0.116662	0.26145	NA	NA	NA	0.36257	0.744041	0.87925
tag163022	Triticum_aestivum_tRNA-iMet-CAT-10-1	AACCCACAGGTCCCAGGA	18	133	156	95	0	0	0	133	155	186	0	0	0	128	0	158	0	NA	NA	NA	1.23438	NA	0.00197547	0.0119999	NA	0.000505415	0.0114955	NA	NA	NA	0.303781	0.270976	0.637052
tag206996	Triticum_aestivum_tRNA-iMet-CAT-10-1	ATCAGAGTGGCACAGCGGA	19	0	0	20	0	37	0	0	13	11	0	0	0	6.66667	12.3333	8	0	0.540541	NA	0	1.2	-0.887525	0.706751	0.759991	NA	0.118871	0.250145	NA	0.373901	0.796105	0.263034	0.872505	0.958721
tag30325	Triticum_aestivum_tRNA-iMet-CAT-10-1	CATAACCCACAGGTCCCAG	19	0	10	0	0	0	0	0	0	10	0	0	0	3.33333	0	3.33333	0	NA	NA	NA	1	NA	0.373901	0.490799	NA	0.373901	0.522484	NA	NA	NA	0	1	1.00816
tag209209	Triticum_aestivum_tRNA-iMet-CAT-10-1	AGCGGAAGCGTGGTGGGC	18	14	29	15	0	12	0	16	19	17	0	0	0	19.3333	4	17.3333	0	4.83333	NA	0	0.896552	2.27302	0.071099	0.15407	NA	3.95253e-05	0.00384114	NA	0.373901	0.794205	-0.157541	0.705272	0.856181
tag197856	Triticum_aestivum_tRNA-iMet-CAT-10-1	CATAACCCACAGGTCCCAGGA	21	0	20	0	0	0	0	0	0	17	0	0	0	6.66667	0	5.66667	0	NA	NA	NA	0.85	NA	0.373901	0.490235	NA	0.373901	0.521802	NA	NA	NA	-0.234465	0.914514	0.979711
tag178556	Triticum_aestivum_tRNA-iMet-CAT-10-1	AGCGGAAGCGTGGTGGGCC	19	14	18	14	0	0	0	13	0	19	0	0	0	15.3333	0	10.6667	0	NA	NA	NA	0.695652	NA	0.000326421	0.00433457	NA	0.129908	0.252036	NA	NA	NA	-0.523562	0.463559	0.680049
tag176605	Triticum_aestivum_tRNA-iMet-CAT-10-1	TAACCCACAGGTCCCAGG	18	54	87	50	0	0	0	29	52	50	0	0	0	63.6667	0	43.6667	0	NA	NA	NA	0.685864	NA	0.00557762	0.0234178	NA	0.0040376	0.032948	NA	NA	NA	-0.544006	0.221958	0.554646
tag95875	Triticum_aestivum_tRNA-iMet-CAT-10-1	ACCCACAGGTCCCAGGATCG	20	42	33	33	15	0	0	18	17	37	0	0	0	36	5	24	0	7.2	NA	0	0.666667	2.848	0.00601993	0.0246407	NA	0.0210432	0.0812101	NA	0.373901	0.792314	-0.584963	0.16927	0.496646
tag183245	Triticum_aestivum_tRNA-iMet-CAT-10-1	CAGCGGAAGCGTGGTGGGCC	20	83	86	61	0	0	10	49	20	82	0	0	0	76.6667	3.33333	50.3333	0	23	NA	0	0.656522	4.52356	0.00101813	0.00874214	NA	0.0483019	0.142637	NA	0.373901	0.790432	-0.607085	0.249596	0.606007
tag20279	Triticum_aestivum_tRNA-iMet-CAT-10-1	ACAGGTCCCAGGATCGAAAC	20	10	12	0	0	0	0	13	0	0	0	0	0	7.33333	0	4.33333	0	NA	NA	NA	0.590909	NA	0.119393	0.219208	NA	0.373901	0.521121	NA	NA	NA	-0.758992	0.626838	0.795712
tag100904	Triticum_aestivum_tRNA-iMet-CAT-10-1	GCGGAAGCGTGGTGGGCCCA	20	23	11	22	0	0	0	0	10	17	0	0	0	18.6667	0	9	0	NA	NA	NA	0.482143	NA	0.00830439	0.0298227	NA	0.142134	0.264245	NA	NA	NA	-1.05247	0.197071	0.528055
tag201883	Triticum_aestivum_tRNA-iMet-CAT-10-1	CAGCGGAAGCGTGGTGGGCCCA	22	12	15	10	0	0	0	0	0	17	0	0	0	12.3333	0	5.66667	0	NA	NA	NA	0.459459	NA	0.00105609	0.0088033	NA	0.373901	0.520443	NA	NA	NA	-1.12199	0.31806	0.693496
tag101463	Triticum_aestivum_tRNA-iMet-CAT-10-1	CAGCGGAAGCGTGGTGGGCCC	21	32	32	28	0	0	0	13	0	29	0	0	0	30.6667	0	14	0	NA	NA	NA	0.456522	NA	2.11732e-05	0.00127262	NA	0.170371	0.296141	NA	NA	NA	-1.13124	0.121183	0.452199
tag216140	Triticum_aestivum_tRNA-iMet-CAT-10-1	CCATAACCCACAGGTCCCAGGATCG	25	16	28	0	11	0	0	0	0	15	0	0	0	14.6667	3.66667	5	0	4	NA	0	0.340909	2	0.284127	0.423042	NA	0.373901	0.519766	NA	0.373901	0.788559	-1.55254	0.367686	0.750215
tag184945	Triticum_aestivum_tRNA-iMet-CAT-10-1	TAACCCACAGGTCCCAGGATCGA	23	11	15	13	0	0	0	0	0	10	0	0	0	13	0	3.33333	0	NA	NA	NA	0.25641	NA	0.00035461	0.00460187	NA	0.373901	0.519091	NA	NA	NA	-1.96347	0.0518926	0.365219
tag137175	Triticum_aestivum_tRNA-iMet-CAT-10-1	GCGGAAGCGTGGTGGGCC	18	22	19	15	0	0	0	0	0	11	0	0	0	18.6667	0	3.66667	0	NA	NA	NA	0.196429	NA	0.000773378	0.00767998	NA	0.373901	0.518418	NA	NA	NA	-2.34792	0.0231675	0.240769
tag9536	Triticum_aestivum_tRNA-iMet-CAT-10-1	GAAGCGTGGTGGGCCCATA	19	0	0	0	0	10	0	0	0	0	12	10	14	0	3.33333	0	12	0	0	3.6	NA	NA	0.373901	0.489673	NA	0.000484128	0.0112507	1.848	0.069934	0.662141	NA	NA	NA
tag134448	Triticum_aestivum_tRNA-iMet-CAT-10-1	AAGCGTGGTGGGCCCATAACCCACA	25	0	0	0	11	13	0	0	0	0	16	13	15	0	8	0	14.6667	0	0	1.83333	NA	NA	0.118871	0.219662	NA	7.65843e-05	0.00454826	0.874469	0.182331	0.758293	NA	NA	NA
tag160658	Triticum_aestivum_tRNA-iMet-CAT-10-1	GCGTGGTGGGCCCATAACCCACA	23	0	0	0	11	14	0	0	0	0	25	0	14	0	8.33333	0	13	0	0	1.56	NA	NA	0.121813	0.221513	NA	0.146746	0.266787	0.641546	0.607837	0.81595	NA	NA	NA
tag125840	Triticum_aestivum_tRNA-iMet-CAT-10-1	AGCGTGGTGGGCCCATAACCC	21	0	0	0	0	15	0	0	0	0	0	0	10	0	5	0	3.33333	0	0	0.666667	NA	NA	0.373901	0.489112	NA	0.373901	0.517746	-0.584963	0.795255	0.932512	NA	NA	NA
tag131619	Triticum_aestivum_tRNA-iMet-CAT-10-1	GAAGCGTGGTGGGCCCATAAC	21	0	0	0	11	10	0	0	0	0	0	0	12	0	7	0	4	0	0	0.571429	NA	NA	0.117018	0.220518	NA	0.373901	0.517076	-0.807355	0.603122	0.814535	NA	NA	NA
tag162562	Triticum_aestivum_tRNA-iMet-CAT-10-1	GCGTGGTGGGCCCATAAC	18	0	0	0	12	13	12	0	0	0	0	0	17	0	12.3333	0	5.66667	0	0	0.459459	NA	NA	3.1859e-06	0.000454788	NA	0.373901	0.516408	-1.12199	0.305365	0.885259	NA	NA	NA
tag33509	Triticum_aestivum_tRNA-iMet-CAT-1-1	ATCAGAGTGGCGCAGCGGAAGCG	23	520	359	354	550	524	129	504	354	275	388	391	631	411	401	377.667	470	1.02494	0.803546	1.17207	0.918897	0.0355362	0.948929	0.963269	-0.315547	0.428207	0.50805	0.229059	0.685266	0.861422	-0.122025	0.719592	0.86227
tag123405	Triticum_aestivum_tRNA-iMet-CAT-1-1	ATCAGAGTGGCGCAGCGGAAGC	22	351	267	214	342	399	91	316	236	227	238	236	370	277.333	277.333	259.667	281.333	1	0.922986	1.01442	0.936298	0	1	1.00351	-0.11562	0.701476	0.766746	0.0206595	0.971296	0.986819	-0.0949602	0.736146	0.874567
tag76279	Triticum_aestivum_tRNA-iMet-CAT-1-1	ATCAGAGTGGCGCAGCGGAAG	21	882	802	553	732	783	266	635	500	666	568	631	736	745.667	593.667	600.333	645	1.25604	0.930749	1.08647	0.805096	0.328878	0.472897	0.532068	-0.103535	0.561812	0.635532	0.119646	0.779773	0.919203	-0.312767	0.262028	0.623929
tag137970	Triticum_aestivum_tRNA-iMet-CAT-1-1	ATCAGAGTGGCGCAGCGGAA	20	821	885	581	830	819	361	724	489	708	505	713	722	762.333	670	640.333	646.667	1.13781	0.990206	0.965174	0.839965	0.186261	0.63522	0.691536	-0.0141991	0.954267	0.961462	-0.0511388	0.897469	0.976463	-0.251599	0.365438	0.748374
tag95835	Triticum_aestivum_tRNA-iMet-CAT-1-1	ATCAGAGTGGCGCAGCGG	18	2407	2083	2399	1913	1972	674	1850	1716	1777	1441	2119	1507	2296.33	1519.67	1781	1689	1.51108	1.05447	1.11143	0.775584	0.595577	0.149748	0.25075	0.0765182	0.696378	0.762733	0.152414	0.739505	0.897898	-0.366645	0.0104957	0.15988
tag159898	Triticum_aestivum_tRNA-iMet-CAT-1-1	ATCAGAGTGGCGCAGCGGA	19	4964	4846	6480	3568	6577	2093	4391	3968	3315	2157	2574	2593	5430	4079.33	3891.33	2441.33	1.3311	1.59394	0.598464	0.716636	0.412619	0.395513	0.455778	0.672595	0.0135027	0.0638689	-0.740664	0.284651	0.861699	-0.480688	0.06581	0.402092
tag141725	Triticum_aestivum_tRNA-iMet-CAT-1-1	TCAGAGTGGCGCAGCGGA	18	289	168	221	80	103	46	210	150	122	57	42	32	226	76.3333	160.667	43.6667	2.9607	3.67939	0.572052	0.710914	1.56594	0.0180886	0.0532401	1.87947	0.012247	0.0606113	-0.805781	0.14509	0.690535	-0.492252	0.208294	0.538657
tag15911	Triticum_aestivum_tRNA-iMet-CAT-1-1	CGCAGCGGAAGCGTGGTGGG	20	98	73	92	51	46	27	68	73	66	17	28	10	87.6667	41.3333	69	18.3333	2.12097	3.76364	0.443548	0.787072	1.08472	0.0115713	0.0378638	1.91213	0.000848189	0.0148642	-1.17284	0.0628168	0.681792	-0.345432	0.0753437	0.418911
tag11065	Triticum_aestivum_tRNA-iMet-CAT-1-1	CGCAGCGGAAGCGTGGTG	18	583	183	205	48	58	63	110	188	154	23	75	17	323.667	56.3333	150.667	38.3333	5.74556	3.93043	0.680473	0.465499	2.52245	0.108694	0.218536	1.97469	0.0182166	0.0760686	-0.555389	0.39564	0.661879	-1.10315	0.259477	0.620512
tag225925	Triticum_aestivum_tRNA-iMet-CAT-1-1	GCGCAGCGGAAGCGTGGT	18	74	43	56	15	0	0	17	36	37	0	16	0	57.6667	5	30	5.33333	11.5333	5.625	1.06667	0.520231	3.52774	0.00688226	0.0266425	2.49185	0.042729	0.131257	0.0931094	0.965818	0.985754	-0.942775	0.0672327	0.40195
tag7345	Triticum_aestivum_tRNA-iMet-CAT-1-1	GCGCAGCGGAAGCGTGGTG	19	722	306	416	156	121	122	326	450	391	40	78	42	481.333	133	389	53.3333	3.61905	7.29375	0.401003	0.808172	1.85561	0.0494612	0.116224	2.86666	0.00089555	0.015441	-1.31832	0.00916557	0.370789	-0.307266	0.515241	0.71888
tag122655	Triticum_aestivum_tRNA-iMet-CAT-1-1	GGCGCAGCGGAAGCGTGGTGG	21	308	198	195	132	78	97	264	571	239	40	50	48	233.667	102.333	358	46	2.28339	7.78261	0.449511	1.5321	1.19118	0.0313531	0.0808245	2.96025	0.043171	0.132234	-1.15357	0.0249552	0.528813	0.615508	0.333094	0.710941
tag158416	Triticum_aestivum_tRNA-iMet-CAT-1-1	GGCGCAGCGGAAGCGTGGTG	20	1599	600	740	344	207	260	859	903	945	48	181	115	979.667	270.333	902.333	114.667	3.62392	7.86919	0.424168	0.921062	1.85755	0.0873475	0.18236	2.97621	6.6621e-05	0.00418929	-1.23729	0.0482273	0.604539	-0.11863	0.817174	0.924413
tag24815	Triticum_aestivum_tRNA-iMet-CAT-1-1	GCAGCGGAAGCGTGGTGG	18	21	20	17	13	0	0	29	83	26	0	13	0	19.3333	4.33333	46	4.33333	4.46154	10.6154	1	2.37931	2.15754	0.0289536	0.0758371	3.40808	0.0936269	0.230615	0	1	1.00565	1.25054	0.224122	0.557548
tag53512	Triticum_aestivum_tRNA-iMet-CAT-1-1	GCGCAGCGGAAGCGTGGTGG	20	139	84	89	40	36	44	116	278	81	0	17	23	104	40	158.333	13.3333	2.6	11.875	0.333333	1.52244	1.37851	0.0224836	0.0627782	3.56986	0.0764603	0.200333	-1.58496	0.0213789	0.514249	0.606381	0.438224	0.658521
tag148063	Triticum_aestivum_tRNA-iMet-CAT-1-1	CGCAGCGGAAGCGTGGTGG	19	100	76	70	29	24	30	70	173	99	0	21	0	82	27.6667	114	7	2.96386	16.2857	0.253012	1.39024	1.56748	0.00436627	0.0208631	4.02554	0.0272314	0.096392	-1.98272	0.0462188	0.596156	0.475338	0.373971	0.595782
tag95708	Triticum_aestivum_tRNA-iMet-CAT-1-1	GGCGCAGCGGAAGCGTGGT	19	141	69	84	26	24	11	109	164	98	0	19	0	98	20.3333	123.667	6.33333	4.81967	19.5263	0.311475	1.2619	2.26894	0.0257566	0.069867	4.28735	0.00536573	0.0372466	-1.68281	0.15059	0.694431	0.335603	0.439944	0.660213
tag75050	Triticum_aestivum_tRNA-iMet-CAT-1-1	CAGAGTGGCGCAGCGGAAG	19	0	0	0	0	0	0	0	0	10	0	0	0	0	0	3.33333	0	NA	NA	NA	NA	NA	NA	NA	NA	0.373901	0.515742	NA	NA	NA	NA	0.373901	0.680488
tag163053	Triticum_aestivum_tRNA-iMet-CAT-1-1	GGCGCAGCGGAAGCGTGG	18	38	0	18	0	0	0	0	0	0	0	0	0	18.6667	0	0	0	NA	NA	NA	0	NA	0.164186	0.26901	NA	NA	NA	NA	NA	NA	NA	0.164186	0.486866
tag56916	Triticum_aestivum_tRNA-iMet-CAT-1-1	TCAGAGTGGCGCAGCGGAAG	20	14	0	0	0	0	0	0	0	0	0	0	0	4.66667	0	0	0	NA	NA	NA	0	NA	0.373901	0.488553	NA	NA	NA	NA	NA	NA	NA	0.373901	0.679376
tag7754	Triticum_aestivum_tRNA-iMet-CAT-1-1	GCAGCGGAAGCGTGGTGGGCC	21	0	13	0	0	0	0	13	0	15	0	0	0	4.33333	0	9.33333	0	NA	NA	NA	2.15385	NA	0.373901	0.487994	NA	0.118142	0.251581	NA	NA	NA	1.10692	0.477952	0.688449
tag81623	Triticum_aestivum_tRNA-iMet-CAT-1-1	CAGAGTGGCGCAGCGGAA	18	12	0	0	0	0	0	0	0	20	0	0	0	4	0	6.66667	0	NA	NA	NA	1.66667	NA	0.373901	0.487437	NA	0.373901	0.515077	NA	NA	NA	0.736966	0.748868	0.881208
tag107815	Triticum_aestivum_tRNA-iMet-CAT-1-1	TCAGAGTGGCGCAGCGGAA	19	11	0	0	10	0	0	0	0	18	0	0	0	3.66667	3.33333	6	0	1.1	NA	0	1.63636	0.137504	0.949597	0.96309	NA	0.373901	0.514415	NA	0.373901	0.786695	0.710493	0.756675	0.885708
tag73012	Triticum_aestivum_tRNA-iMet-CAT-1-1	TGGCGCAGCGGAAGCGTGGT	20	50	13	10	0	0	0	17	44	43	0	0	0	24.3333	0	34.6667	0	NA	NA	NA	1.42466	NA	0.131477	0.229933	NA	0.0172123	0.0744939	NA	NA	NA	0.510615	0.54409	0.739644
tag199371	Triticum_aestivum_tRNA-iMet-CAT-1-1	GCAGCGGAAGCGTGGTGGG	19	17	26	0	0	0	0	21	16	19	0	0	0	14.3333	0	18.6667	0	NA	NA	NA	1.30233	NA	0.133241	0.231954	NA	0.000211624	0.00729762	NA	NA	NA	0.38109	0.606352	0.787691
tag86742	Triticum_aestivum_tRNA-iMet-CAT-1-1	GCAGCGGAAGCGTGGTGGGC	20	15	19	10	0	0	0	16	11	20	0	0	0	14.6667	0	15.6667	0	NA	NA	NA	1.06818	NA	0.00488504	0.0220503	NA	0.00384076	0.033111	NA	NA	NA	0.0951572	0.799366	0.913561
tag43315	Triticum_aestivum_tRNA-iMet-CAT-1-1	CGCAGCGGAAGCGTGGTGGGC	21	35	24	34	13	17	0	27	24	31	0	0	0	31	10	27.3333	0	3.1	NA	0	0.88172	1.63227	0.0278587	0.0736449	NA	0.0001752	0.0072034	NA	0.123139	0.680709	-0.181607	0.417026	0.639631
tag203280	Triticum_aestivum_tRNA-iMet-CAT-1-1	CGCAGCGGAAGCGTGGTGGGCC	22	56	43	54	10	10	0	50	18	40	0	0	0	51	6.66667	36	0	7.65	NA	0	0.705882	2.93546	0.00106845	0.0087782	NA	0.0189586	0.077949	NA	0.116117	0.782907	-0.5025	0.218269	0.554145
tag218932	Triticum_aestivum_tRNA-iMet-CAT-1-1	CGCAGCGGAAGCGTGGTGGGCCC	23	11	21	19	0	0	0	10	0	15	0	0	0	17	0	8.33333	0	NA	NA	NA	0.490196	NA	0.00510818	0.0226106	NA	0.131778	0.252456	NA	NA	NA	-1.02857	0.181493	0.505814
tag103066	Triticum_aestivum_tRNA-iMet-CAT-13-1	ATCAGAGTGGTGCAGCGGA	19	0	0	0	10	11	0	0	0	0	0	0	0	0	7	0	0	0	NA	0	NA	NA	0.117018	0.220155	NA	NA	NA	NA	0.117018	0.698965	NA	NA	NA
tag228414	Triticum_aestivum_tRNA-iMet-CAT-14-1	AACCCACAGGTCCCAAGATCG	21	0	0	0	0	0	0	39	33	93	0	0	0	0	0	55	0	NA	NA	NA	NA	NA	NA	NA	NA	0.0448873	0.135549	NA	NA	NA	NA	0.0448873	0.341881
tag183862	Triticum_aestivum_tRNA-iMet-CAT-14-1	TAACCCACAGGTCCCAAGATCG	22	0	0	0	0	0	0	34	13	58	0	0	0	0	0	35	0	NA	NA	NA	NA	NA	NA	NA	NA	0.0545274	0.154206	NA	NA	NA	NA	0.0545274	0.378965
tag26854	Triticum_aestivum_tRNA-iMet-CAT-14-1	CCCACAGGTCCCAAGATCG	19	0	0	0	0	0	0	16	0	30	0	0	0	0	0	15.3333	0	NA	NA	NA	NA	NA	NA	NA	NA	0.151576	0.273706	NA	NA	NA	NA	0.151576	0.4682
tag1586	Triticum_aestivum_tRNA-iMet-CAT-17-1	ATCAGAGTGGCGCAGCGGT	19	50	12	31	15	18	0	22	24	14	19	29	0	31	11	20	16	2.81818	1.25	1.45455	0.645161	1.49476	0.179322	0.290065	0.321928	0.680918	0.7481	0.540568	0.648583	0.837792	-0.632268	0.388746	0.606291
tag39466	Triticum_aestivum_tRNA-iMet-CAT-20-1	ATCAGAGTGGCGCAGTGG	18	0	0	0	0	0	0	11	16	0	10	22	22	0	0	9	18	NA	0.5	NA	NA	NA	NA	NA	-1	0.219718	0.360796	NA	0.0108226	0.418786	NA	0.129575	0.440633
tag49470	Triticum_aestivum_tRNA-iMet-CAT-20-1	ATCAGAGTGGCGCAGTGGA	19	0	0	0	0	11	0	26	28	13	19	13	19	0	3.66667	22.3333	17	0	1.31373	4.63636	NA	NA	0.373901	0.486881	0.393664	0.355537	0.547649	2.21299	0.0331419	0.546227	NA	0.00897418	0.148945
tag109850	Triticum_aestivum_tRNA-iMet-CAT-20-1	ATCAGAGTGGCGCAGTGGAA	20	0	0	0	0	0	0	0	0	0	0	0	18	0	0	0	6	NA	0	NA	NA	NA	NA	NA	NA	0.373901	0.513753	NA	0.373901	0.784839	NA	NA	NA
tag220719	Triticum_aestivum_tRNA-iMet-CAT-20-1	ATCAGAGTGGCGCAGTGGAAG	21	0	0	0	0	0	0	0	0	0	0	0	11	0	0	0	3.66667	NA	0	NA	NA	NA	NA	NA	NA	0.373901	0.513094	NA	0.373901	0.782993	NA	NA	NA
tag138069	Triticum_aestivum_tRNA-iMet-CAT-4-1	ATCAGAGTAGCGCAGCGG	18	290	279	306	154	147	82	52	79	60	62	79	68	291.667	127.667	63.6667	69.6667	2.2846	0.913876	0.545692	0.218286	1.19194	0.00248434	0.0137059	-0.12993	0.559113	0.633819	-0.873841	0.0687525	0.679886	-2.19571	3.44447e-05	0.00766051
tag163685	Triticum_aestivum_tRNA-iMet-CAT-4-1	ATCAGAGTAGCGCAGCGGA	19	564	729	903	414	777	295	219	195	179	138	152	142	732	495.333	197.667	144	1.47779	1.37269	0.290713	0.270036	0.563444	0.247447	0.3788	0.457001	0.0121897	0.0606081	-1.78233	0.0725574	0.672668	-1.88877	0.00561183	0.107592
tag13266	Triticum_aestivum_tRNA-iMet-CAT-4-1	AGCGCAGCGGAAGCGTGGTG	20	102	50	51	12	15	25	43	56	63	0	11	0	67.6667	17.3333	54	3.66667	3.90385	14.7273	0.211538	0.79803	1.9649	0.0460355	0.110215	3.88042	0.00188999	0.0219609	-2.24101	0.0637969	0.684087	-0.325486	0.493159	0.697701
tag38377	Triticum_aestivum_tRNA-iMet-CAT-4-1	AGCGCAGCGGAAGCGTGGT	19	0	12	0	0	0	0	0	0	0	0	0	0	4	0	0	0	NA	NA	NA	0	NA	0.373901	0.486327	NA	NA	NA	NA	NA	NA	NA	0.373901	0.678267
tag49530	Triticum_aestivum_tRNA-iMet-CAT-4-1	AGCGCAGCGGAAGCGTGGTGG	21	22	12	13	0	0	0	16	16	16	0	0	0	15.6667	0	16	0	NA	NA	NA	1.02128	NA	0.0078901	0.0289727	NA	NA	NA	NA	NA	NA	0.0303736	0.921558	0.980644
tag24214	Triticum_aestivum_tRNA-iMet-CAT-4-1	TCAGAGTAGCGCAGCGGA	18	29	24	32	0	0	0	14	10	0	0	0	0	28.3333	0	8	0	NA	NA	NA	0.282353	NA	0.000263926	0.00386415	NA	0.127046	0.249656	NA	NA	NA	-1.82443	0.0130492	0.174828
tag135768	Triticum_aestivum_tRNA-iMet-CAT-4-1	TAGCGCAGCGGAAGCGTGGTG	21	38	0	12	0	0	0	0	13	0	0	0	0	16.6667	0	4.33333	0	NA	NA	NA	0.26	NA	0.211446	0.329878	NA	0.373901	0.512436	NA	NA	NA	-1.94342	0.362966	0.75022
tag141189	Triticum_aestivum_tRNA-iMet-CAT-9-1	ATCAGAGTGGCGTAGCGGA	19	29	47	109	77	207	40	0	0	0	0	0	0	61.6667	108	0	0	0.570988	NA	0	0	-0.808469	0.455551	0.516111	NA	NA	NA	NA	0.0999004	0.773142	NA	0.0636411	0.402096
tag58045	Triticum_aestivum_tRNA-iMet-CAT-9-1	ATCAGAGTGGCGTAGCGG	18	22	0	25	29	27	0	0	0	0	0	0	0	15.6667	18.6667	0	0	0.839286	NA	0	0	-0.252766	0.818286	0.856538	NA	NA	NA	NA	0.116624	0.757628	NA	0.117735	0.459371
tag25432	Triticum_aestivum_tRNA-iMet-CAT-9-1	ATCAGAGTGGCGTAGCGGAA	20	10	0	10	0	0	0	0	0	0	0	0	0	6.66667	0	0	0	NA	NA	NA	0	NA	0.116117	0.229818	NA	NA	NA	NA	NA	NA	NA	0.116117	0.485419
tag233169	Triticum_aestivum_tRNA-iMet-CAT-9-1	ATCAGAGTGGCGTAGCGGAAG	21	0	10	0	0	0	0	0	0	0	0	0	0	3.33333	0	0	0	NA	NA	NA	0	NA	0.373901	0.485773	NA	NA	NA	NA	NA	NA	NA	0.373901	0.677163
tag204451	Triticum_aestivum_tRNA-Leu-AAG-10-1	GATCAGATGGCCGAGTTGGTCTAA	24	0	0	11	43	53	22	10	18	0	35	26	50	3.66667	39.3333	9.33333	37	0.0932203	0.252252	0.940678	2.54545	-3.42321	0.0222884	0.0623855	-1.98706	0.0338167	0.110214	-0.0882272	0.849226	0.953104	1.34792	0.423843	0.642993
tag142242	Triticum_aestivum_tRNA-Leu-AAG-10-1	GATCAGATGGCCGAGTTGGTCTAAG	25	0	13	23	163	142	48	38	46	29	90	39	197	12	117.667	37.6667	108.667	0.101983	0.346626	0.923513	3.13889	-3.2936	0.0425182	0.103752	-1.52855	0.203951	0.339601	-0.114796	0.885103	0.970125	1.65025	0.0361363	0.313934
tag205042	Triticum_aestivum_tRNA-Leu-AAG-10-1	GATCAGATGGCCGAGTTGGT	20	745	889	906	2672	2624	1935	788	686	796	1790	1882	2266	846.667	2410.33	756.667	1979.33	0.351265	0.382284	0.821187	0.893701	-1.50937	0.00302231	0.0159791	-1.38728	0.00123324	0.0166878	-0.284218	0.19748	0.777686	-0.162136	0.221121	0.555048
tag65616	Triticum_aestivum_tRNA-Leu-AAG-10-1	GATCAGATGGCCGAGTTGGTCTAAGG	26	13	32	0	303	214	100	49	80	41	98	0	297	15	205.667	56.6667	131.667	0.0729335	0.43038	0.640194	3.77778	-3.77727	0.0327257	0.0834213	-1.21632	0.442941	0.521481	-0.643418	0.52091	0.752613	1.91754	0.0508085	0.36451
tag165956	Triticum_aestivum_tRNA-Leu-AAG-10-1	GATCAGATGGCCGAGTTGGTCTA	23	14	14	39	76	180	63	18	27	23	34	43	81	22.3333	106.333	22.6667	52.6667	0.210031	0.43038	0.495298	1.01493	-2.25132	0.0912776	0.188839	-1.21632	0.109728	0.257802	-1.01363	0.248089	0.830074	0.0213737	0.971374	0.994629
tag21054	Triticum_aestivum_tRNA-Leu-AAG-10-1	GATCAGATGGCCGAGTTGG	19	1700	2170	2533	3784	3329	2559	1838	1766	1701	2388	2617	2920	2134.33	3224	1768.33	2641.67	0.662014	0.669401	0.819376	0.828518	-0.595066	0.0648755	0.14386	-0.579058	0.00536222	0.0374654	-0.287403	0.209013	0.788225	-0.271395	0.208531	0.536773
tag208748	Triticum_aestivum_tRNA-Leu-AAG-10-1	GATCAGATGGCCGAGTTG	18	992	1222	1505	1132	1042	811	1002	720	1055	749	887	902	1239.67	995	925.667	846	1.2459	1.09417	0.850251	0.746706	0.317184	0.237919	0.366177	0.129835	0.525912	0.601284	-0.234039	0.237213	0.831179	-0.421388	0.158069	0.47635
tag98626	Triticum_aestivum_tRNA-Leu-AAG-10-1	CTGGTCCGAAAGGGCGTGGG	20	16	12	0	0	0	12	0	11	30	0	12	0	9.33333	4	13.6667	4	2.33333	3.41667	1	1.46429	1.22239	0.441823	0.502052	1.77259	0.372364	0.570282	0	1	1.00451	0.550197	0.686956	0.842222
tag147329	Triticum_aestivum_tRNA-Leu-AAG-10-1	CTGGTCCGAAAGGGCGTGGGT	21	250	141	103	59	58	48	146	213	257	45	53	55	164.667	55	205.333	51	2.99394	4.02614	0.927273	1.24696	1.58205	0.0681029	0.148423	2.0094	0.00889822	0.0516967	-0.108934	0.438605	0.700823	0.318419	0.497838	0.702533
tag125166	Triticum_aestivum_tRNA-Leu-AAG-10-1	TCTGGTCCGAAAGGGCGTGGGT	22	71	94	55	13	13	14	57	77	96	11	20	13	73.3333	13.3333	76.6667	14.6667	5.5	5.22727	1.1	1.04545	2.45943	0.00609251	0.0248487	2.38606	0.00587953	0.0392826	0.137504	0.652994	0.838621	0.0641303	0.844816	0.941318
tag222375	Triticum_aestivum_tRNA-Leu-AAG-10-1	ATCAGATGGCCGAGTTGG	18	57	81	104	18	10	12	47	30	41	11	0	11	80.6667	13.3333	39.3333	7.33333	6.05	5.36364	0.55	0.487603	2.59694	0.00812364	0.0294514	2.42321	0.00662466	0.0426612	-0.862496	0.242977	0.82538	-1.03622	0.0459366	0.347493
tag173117	Triticum_aestivum_tRNA-Leu-AAG-10-1	CTGGTCCGAAAGGGCGTGGGTT	22	96	59	45	29	11	14	47	46	117	11	11	16	66.6667	18	70	12.6667	3.7037	5.52632	0.703704	1.05	1.88897	0.0397813	0.0983338	2.46632	0.0717156	0.190706	-0.50696	0.41072	0.678184	0.0703893	0.910964	0.977792
tag184932	Triticum_aestivum_tRNA-Leu-AAG-10-1	AAGGGCGTGGGTTCAAATCCCAC	23	42	23	33	12	11	0	28	42	36	12	0	0	32.6667	7.66667	35.3333	4	4.26087	8.83333	0.521739	1.08163	2.09115	0.0202723	0.0578775	3.14296	0.00532486	0.0374492	-0.938599	0.544785	0.774535	0.113211	0.715849	0.861498
tag154116	Triticum_aestivum_tRNA-Leu-AAG-10-1	TCTGGTCCGAAAGGGCGTGGGTT	23	71	46	37	12	13	18	33	32	93	13	0	0	51.3333	14.3333	52.6667	4.33333	3.5814	12.1538	0.302326	1.02597	1.84052	0.0231929	0.0644435	3.60334	0.07912	0.204298	-1.72583	0.101192	0.769747	0.0369942	0.955761	0.992349
tag117805	Triticum_aestivum_tRNA-Leu-AAG-10-1	AGGGCGTGGGTTCAAATCCCAC	22	98	42	64	0	0	0	23	198	85	16	0	0	68	0	102	5.33333	NA	19.125	NA	1.5	NA	0.0139793	0.0436186	4.25739	0.13377	0.253996	NA	0.373901	0.781155	0.584963	0.561416	0.75398
tag66287	Triticum_aestivum_tRNA-Leu-AAG-10-1	GGGCGTGGGTTCAAATCCCAC	21	24	0	17	0	0	0	0	0	0	0	0	0	13.6667	0	0	0	NA	NA	NA	0	NA	0.12758	0.226941	NA	NA	NA	NA	NA	NA	NA	0.12758	0.440586
tag118987	Triticum_aestivum_tRNA-Leu-AAG-10-1	AAAGGGCGTGGGTTCAAATCCCAC	24	20	14	0	0	14	0	15	17	18	0	0	0	11.3333	4.66667	16.6667	0	2.42857	NA	0	1.47059	1.28011	0.426686	0.488252	NA	4.61747e-05	0.00352576	NA	0.373901	0.779325	0.556393	0.423632	0.64355
tag130926	Triticum_aestivum_tRNA-Leu-AAG-10-1	TCTGGTCCGAAAGGGCGTGGGTTC	24	29	26	22	0	0	0	14	13	28	0	0	0	25.6667	0	18.3333	0	NA	NA	NA	0.714286	NA	0.000224252	0.00350816	NA	0.0193295	0.0779745	NA	NA	NA	-0.485427	0.234932	0.571651
tag50973	Triticum_aestivum_tRNA-Leu-AAG-10-1	CTGGTCCGAAAGGGCGTGGGTTC	23	37	48	27	0	10	0	18	12	36	0	0	0	37.3333	3.33333	22	0	11.2	NA	0	0.589286	3.48543	0.00796832	0.0290729	NA	0.0379966	0.120888	NA	0.373901	0.777504	-0.762961	0.178989	0.505168
tag143402	Triticum_aestivum_tRNA-Leu-AAG-10-1	ATCAGATGGCCGAGTTGGT	19	17	21	25	0	15	11	0	0	12	0	0	0	21	8.66667	4	0	2.42308	NA	0	0.190476	1.27684	0.0708235	0.153765	NA	0.373901	0.51178	NA	0.125445	0.676642	-2.39232	0.0211926	0.228798
tag567	Triticum_aestivum_tRNA-Leu-AAG-10-1	CGAAAGGGCGTGGGTTCAAATCCCAC	26	0	13	0	12	0	0	0	0	0	13	0	12	4.33333	4	0	8.33333	1.08333	0	2.08333	0	0.115477	0.957636	0.968662	NA	0.116753	0.260018	1.05889	0.495333	0.740919	NA	0.373901	0.676062
tag165446	Triticum_aestivum_tRNA-Leu-AAG-1-1	GATCGGATGGCCGAGTTGG	19	43	56	52	52	92	77	24	27	15	61	109	22	50.3333	73.6667	22	64	0.683258	0.34375	0.868778	0.437086	-0.549498	0.130308	0.22859	-1.54057	0.173783	0.30012	-0.20294	0.74499	0.902097	-1.19401	0.00578456	0.10545
tag173402	Triticum_aestivum_tRNA-Leu-AAG-12-1	GATCAGATGACCGAGTTGG	19	0	0	11	10	0	12	10	14	0	0	0	13	3.66667	7.33333	8	4.33333	0.5	1.84615	0.590909	2.18182	-1	0.520949	0.579283	0.884523	0.574713	0.647385	-0.758992	0.626838	0.827724	1.12553	0.478391	0.6873
tag224488	Triticum_aestivum_tRNA-Leu-AAG-2-1	GTTGATATGGCCGAGTTGGT	20	11	13	18	75	63	44	15	27	16	53	56	51	14	60.6667	19.3333	53.3333	0.230769	0.3625	0.879121	1.38095	-2.11548	0.00728868	0.0273805	-1.46395	0.00116487	0.0161721	-0.185867	0.46736	0.719637	0.465664	0.289477	0.65828
tag5763	Triticum_aestivum_tRNA-Leu-AAG-2-1	GTTGATATGGCCGAGTTGG	19	80	70	88	94	99	55	85	60	100	81	99	101	79.3333	82.6667	81.6667	93.6667	0.959677	0.871886	1.13306	1.02941	-0.0593785	0.833406	0.869972	-0.197788	0.417537	0.4976	0.18023	0.511759	0.752836	0.0418202	0.863966	0.958813
tag168441	Triticum_aestivum_tRNA-Leu-AAG-2-1	GTTGATATGGCCGAGTTG	18	61	82	71	45	52	20	59	40	95	41	53	44	71.3333	39	64.6667	46	1.82906	1.4058	1.17949	0.906542	0.871102	0.0476449	0.113592	0.491388	0.321823	0.506669	0.23816	0.536302	0.767377	-0.141554	0.718525	0.86285
tag127983	Triticum_aestivum_tRNA-Leu-AAG-2-1	GTTGATATGGCCGAGTTGGTCTAAG	25	0	0	0	0	0	0	0	0	0	0	0	11	0	0	0	3.66667	NA	0	NA	NA	NA	NA	NA	NA	0.373901	0.511125	NA	0.373901	0.775692	NA	NA	NA
tag19210	Triticum_aestivum_tRNA-Leu-AAG-2-1	GTTGATATGGCCGAGTTGGTCTAAGG	26	0	0	0	11	0	0	0	0	0	0	0	0	0	3.66667	0	0	0	NA	0	NA	NA	0.373901	0.485221	NA	NA	NA	NA	0.373901	0.773888	NA	NA	NA
tag152750	Triticum_aestivum_tRNA-Leu-AAG-2-1	GTTGATATGGCCGAGTTGGTC	21	0	0	0	11	11	0	0	0	0	13	10	11	0	7.33333	0	11.3333	0	0	1.54545	NA	NA	0.116117	0.229421	NA	0.000211398	0.0075328	0.628031	0.348641	0.931804	NA	NA	NA
tag208460	Triticum_aestivum_tRNA-Leu-AAG-4-1	GCTCTGGTCCGAAAGGTCG	19	26	12	14	0	0	0	0	0	0	0	0	0	17.3333	0	0	0	NA	NA	NA	0	NA	0.0166085	0.0497819	NA	NA	NA	NA	NA	NA	NA	0.0166085	0.202952
tag124127	Triticum_aestivum_tRNA-Leu-AAG-8-1	AAACAAATGGGGCTCAAAGAT	21	0	0	0	0	0	0	0	33	20	15	22	14	0	0	17.6667	17	NA	1.03922	NA	NA	NA	NA	NA	0.0554951	0.949654	0.961345	NA	0.00250433	0.185738	NA	0.139474	0.458863
tag90774	Triticum_aestivum_tRNA-Leu-AAG-8-1	AACAAATGGGGCTCAAAGATT	21	0	0	0	0	0	0	24	63	46	46	48	25	0	0	44.3333	39.6667	NA	1.11765	NA	NA	NA	NA	NA	0.160465	0.746539	0.802867	NA	0.00572108	0.242465	NA	0.0171451	0.207232
tag183963	Triticum_aestivum_tRNA-Leu-AAG-8-1	AAACAAATGGGGCTCAAAGATT	22	0	0	0	0	0	0	0	0	0	0	10	0	0	0	0	3.33333	NA	0	NA	NA	NA	NA	NA	NA	0.373901	0.510473	NA	0.373901	0.772092	NA	NA	NA
tag188354	Triticum_aestivum_tRNA-Leu-AAG-8-1	AACAAATGGGGCTCAAAGATTCTG	24	0	0	0	0	0	14	0	0	0	0	0	0	0	4.66667	0	0	0	NA	0	NA	NA	0.373901	0.484671	NA	NA	NA	NA	0.373901	0.770305	NA	NA	NA
tag129916	Triticum_aestivum_tRNA-Leu-CAA-10-1	GTCAGGATGGCCGAGTGGT	19	69	69	60	90	101	87	55	51	93	68	124	51	66	92.6667	66.3333	81	0.71223	0.81893	0.874101	1.00505	-0.489584	0.00687908	0.0267208	-0.288188	0.600056	0.672389	-0.194129	0.630869	0.828132	0.007268	0.981775	1.00159
tag17577	Triticum_aestivum_tRNA-Leu-CAA-10-1	GTCAGGATGGCCGAGTGG	18	77	97	111	28	55	40	59	78	90	39	69	15	95	41	75.6667	41	2.31707	1.84553	1	0.796491	1.2123	0.0127312	0.0404986	0.884034	0.12703	0.251008	0	1	1.00338	-0.32827	0.221725	0.555311
tag177077	Triticum_aestivum_tRNA-Leu-CAA-10-1	AGGGCGTGGGTTCAAACCCCAC	22	0	0	0	0	0	0	0	12	10	0	0	0	0	0	7.33333	0	NA	NA	NA	NA	NA	NA	NA	NA	0.119393	0.24831	NA	NA	NA	NA	0.119393	0.454676
tag51402	Triticum_aestivum_tRNA-Leu-CAA-10-1	AACGAGGGCGTGGGTTCA	18	0	0	0	0	0	0	0	0	11	0	0	0	0	0	3.66667	0	NA	NA	NA	NA	NA	NA	NA	NA	0.373901	0.509822	NA	NA	NA	NA	0.373901	0.674964
tag189074	Triticum_aestivum_tRNA-Leu-CAA-10-1	AAGTTCTGGTCCTCTAAC	18	0	0	0	0	14	0	0	0	0	0	0	0	0	4.66667	0	0	0	NA	0	NA	NA	0.373901	0.484121	NA	NA	NA	NA	0.373901	0.768526	NA	NA	NA
tag235031	Triticum_aestivum_tRNA-Leu-CAA-10-1	TCAGGATGGCCGAGTGGT	18	13	15	14	0	0	0	0	12	0	0	0	0	14	0	4	0	NA	NA	NA	0.285714	NA	1.71589e-05	0.00139967	NA	0.373901	0.509172	NA	NA	NA	-1.80735	0.068625	0.399534
tag176066	Triticum_aestivum_tRNA-Leu-CAA-1-1	GTCAGGATGGCCGAGTGGTCTA	22	13	13	15	49	56	50	11	19	15	43	54	39	13.6667	51.6667	15	45.3333	0.264516	0.330882	0.877419	1.09756	-1.91857	7.66176e-05	0.00194438	-1.59561	0.0038508	0.032932	-0.188662	0.273099	0.849855	0.134301	0.608653	0.786089
tag142673	Triticum_aestivum_tRNA-Leu-CAA-1-1	GTCAGGATGGCCGAGTGGTCTAAG	24	0	0	0	25	25	22	0	15	11	23	25	25	0	24	8.66667	24.3333	0	0.356164	1.01389	NA	NA	1.78771e-05	0.00120092	-1.48938	0.0259238	0.0936233	0.0198996	0.795255	0.931285	NA	0.125445	0.449983
tag149633	Triticum_aestivum_tRNA-Leu-CAA-1-1	GTCAGGATGGCCGAGTGGTCT	21	15	14	21	47	52	55	15	24	21	43	70	40	16.6667	51.3333	20	51	0.324675	0.392157	0.993506	1.2	-1.62293	0.000410543	0.00509609	-1.3505	0.0351353	0.113473	-0.0093987	0.974549	0.985624	0.263034	0.386406	0.604337
tag156098	Triticum_aestivum_tRNA-Leu-CAA-1-1	GTCAGGATGGCCGAGTGGTC	20	126	147	153	384	499	364	126	189	207	346	499	302	142	415.667	174	382.333	0.34162	0.4551	0.919808	1.22535	-1.54954	0.00308575	0.0160179	-1.13574	0.0320571	0.105769	-0.120596	0.671768	0.85046	0.293196	0.283991	0.659286
tag139830	Triticum_aestivum_tRNA-Leu-CAA-1-1	GTCAGGATGGCCGAGTGGTCTAAGG	25	0	0	0	34	28	28	0	15	16	33	16	19	0	30	10.3333	22.6667	0	0.455882	0.755556	NA	NA	0.000115087	0.0024798	-1.13327	0.169263	0.295656	-0.40439	0.261049	0.838751	NA	0.11653	0.481716
tag105335	Triticum_aestivum_tRNA-Leu-CAA-1-1	GTCAGGATGGCCGAGTGGTCTAAGGC	26	10	12	12	37	61	44	20	29	23	39	0	38	11.3333	47.3333	24	25.6667	0.239437	0.935065	0.542254	2.11765	-2.06228	0.00733317	0.0273676	-0.0968615	0.904947	0.928395	-0.882961	0.214047	0.793759	1.08246	0.00971625	0.156587
tag146748	Triticum_aestivum_tRNA-Leu-CAA-1-1	CAAGTTCAGGTCCTCGTT	18	0	0	12	0	0	0	0	0	0	0	0	0	4	0	0	0	NA	NA	NA	0	NA	0.373901	0.483573	NA	NA	NA	NA	NA	NA	NA	0.373901	0.67387
tag100371	Triticum_aestivum_tRNA-Leu-CAA-1-1	TTTGAGGGCGTGGGTTCG	18	12	0	0	0	0	0	0	0	0	0	0	0	4	0	0	0	NA	NA	NA	0	NA	0.373901	0.483026	NA	NA	NA	NA	NA	NA	NA	0.373901	0.67278
tag4451	Triticum_aestivum_tRNA-Leu-CAA-1-1	CAGGATGGCCGAGTGGTC	18	0	0	11	0	0	0	0	0	0	0	0	0	3.66667	0	0	0	NA	NA	NA	0	NA	0.373901	0.48248	NA	NA	NA	NA	NA	NA	NA	0.373901	0.671693
tag123732	Triticum_aestivum_tRNA-Leu-CAA-1-1	GTCAGGATGGCCGAGTGGTCTAA	23	0	0	0	18	15	18	0	0	0	12	24	0	0	17	0	12	0	0	0.705882	NA	NA	7.02107e-05	0.00186466	NA	0.158302	0.281105	-0.5025	0.514519	0.751924	NA	NA	NA
tag76819	Triticum_aestivum_tRNA-Leu-CAA-11-1	CAAGTTCTGGTCCTCTTA	18	0	0	15	0	23	0	10	13	0	0	14	0	5	7.66667	7.66667	4.66667	0.652174	1.64286	0.608696	1.53333	-0.616671	0.785273	0.828818	0.716207	0.648678	0.72008	-0.716207	0.75498	0.905569	0.616671	0.696526	0.847415
tag8111	Triticum_aestivum_tRNA-Leu-CAA-11-1	TCTAAGGCGCCAGACTCA	18	14	16	19	0	0	0	0	0	0	0	0	0	16.3333	0	0	0	NA	NA	NA	0	NA	0.0003567	0.00457698	NA	NA	NA	NA	NA	NA	NA	0.0003567	0.0247906
tag10175	Triticum_aestivum_tRNA-Leu-CAA-11-1	TCAAGTTCTGGTCCTCTTA	19	0	0	0	0	11	0	0	0	0	0	0	0	0	3.66667	0	0	0	NA	0	NA	NA	0.373901	0.481936	NA	NA	NA	NA	0.373901	0.766755	NA	NA	NA
tag201038	Triticum_aestivum_tRNA-Leu-CAA-11-1	CTAAGGCGCCAGACTCAAGTTCT	23	0	0	0	0	10	0	0	0	0	0	0	0	0	3.33333	0	0	0	NA	0	NA	NA	0.373901	0.481392	NA	NA	NA	NA	0.373901	0.764993	NA	NA	NA
tag201294	Triticum_aestivum_tRNA-Leu-CAA-12-1	CTCTTACGAGGGCGTGGGT	19	10	22	11	0	18	11	11	0	0	11	20	10	14.3333	9.66667	3.66667	13.6667	1.48276	0.268293	1.41379	0.255814	0.568284	0.512356	0.57084	-1.89812	0.108402	0.256376	0.499571	0.549553	0.776353	-1.96683	0.11508	0.492187
tag1988	Triticum_aestivum_tRNA-Leu-CAA-12-1	TCTTACGAGGGCGTGGGT	18	10	29	15	12	25	13	12	10	17	14	23	14	18	16.6667	13	17	1.08	0.764706	1.02	0.722222	0.111031	0.859308	0.888886	-0.387023	0.334852	0.521803	0.0285692	0.951427	0.984617	-0.469485	0.455363	0.675152
tag227952	Triticum_aestivum_tRNA-Leu-CAA-12-1	CTTACGAGGGCGTGGGTTCA	20	0	18	0	0	0	0	0	0	0	0	0	0	6	0	0	0	NA	NA	NA	0	NA	0.373901	0.48085	NA	NA	NA	NA	NA	NA	NA	0.373901	0.670609
tag143438	Triticum_aestivum_tRNA-Leu-CAA-12-1	TTACGAGGGCGTGGGTTC	18	0	14	0	0	0	0	13	0	0	0	0	0	4.66667	0	4.33333	0	NA	NA	NA	0.928571	NA	0.373901	0.480309	NA	0.373901	0.508524	NA	NA	NA	-0.106915	0.960766	0.99015
tag171965	Triticum_aestivum_tRNA-Leu-CAA-12-1	TACGAGGGCGTGGGTTCA	18	20	29	14	12	0	0	23	10	17	0	0	0	21	4	16.6667	0	5.25	NA	0	0.793651	2.39232	0.0453075	0.108929	NA	0.0113622	0.0586772	NA	0.373901	0.763238	-0.333424	0.493305	0.69702
tag100766	Triticum_aestivum_tRNA-Leu-CAA-12-1	CTTACGAGGGCGTGGGTTC	19	11	10	0	0	0	0	0	0	16	0	0	0	7	0	5.33333	0	NA	NA	NA	0.761905	NA	0.117018	0.219793	NA	0.373901	0.507878	NA	NA	NA	-0.392317	0.806981	0.919429
tag190209	Triticum_aestivum_tRNA-Leu-CAA-12-1	TTACGAGGGCGTGGGTTCA	19	0	10	0	0	11	0	0	0	0	10	11	0	3.33333	3.66667	0	7	0.909091	0	1.90909	0	-0.137504	0.949597	0.962236	NA	0.117018	0.256862	0.932886	0.547333	0.776916	NA	0.373901	0.66953
tag67887	Triticum_aestivum_tRNA-Leu-CAA-16-1	GGGGCGGTGGCGCAGTTGG	19	92	31	62	11	28	0	80	94	34	21	13	11	61.6667	13	69.3333	15	4.74359	4.62222	1.15385	1.12432	2.24598	0.0661766	0.145895	2.20859	0.0417067	0.128857	0.206451	0.829433	0.951282	0.169058	0.776715	0.898759
tag71687	Triticum_aestivum_tRNA-Leu-CAA-16-1	GGGGCGGTGGCGCAGTTG	18	19	19	18	0	12	0	10	0	0	0	0	0	18.6667	4	3.33333	0	4.66667	NA	0	0.178571	2.22239	0.0216947	0.0610231	NA	0.373901	0.507234	NA	0.373901	0.761492	-2.48543	0.0102053	0.157615
tag124084	Triticum_aestivum_tRNA-Leu-CAA-2-1	CGAGGGCGTGGGTTCGAACCCCAC	24	0	0	0	0	0	0	0	0	10	0	0	0	0	0	3.33333	0	NA	NA	NA	NA	NA	NA	NA	NA	0.373901	0.506591	NA	NA	NA	NA	0.373901	0.668453
tag183869	Triticum_aestivum_tRNA-Leu-CAA-2-1	TTACGAGGGCGTGGGTTCG	19	0	0	0	11	0	0	0	0	0	0	0	0	0	3.66667	0	0	0	NA	0	NA	NA	0.373901	0.47977	NA	NA	NA	NA	0.373901	0.759753	NA	NA	NA
tag111195	Triticum_aestivum_tRNA-Leu-CAA-2-1	TACGAGGGCGTGGGTTCG	18	24	27	22	0	10	0	17	0	30	0	0	0	24.3333	3.33333	15.6667	0	7.3	NA	0	0.643836	2.8679	0.00446379	0.0212402	NA	0.145611	0.265629	NA	0.373901	0.758022	-0.635236	0.380775	0.602307
tag57693	Triticum_aestivum_tRNA-Leu-CAA-6-1	AAGTTCTGGTCCTCTTCC	18	0	0	0	0	11	0	0	0	0	0	0	0	0	3.66667	0	0	0	NA	0	NA	NA	0.373901	0.479231	NA	NA	NA	NA	0.373901	0.7563	NA	NA	NA
tag173704	Triticum_aestivum_tRNA-Leu-CAA-7-1	GTCAGAATGGCCGAGTGG	18	0	14	10	0	0	0	0	0	0	0	0	0	8	0	0	0	NA	NA	NA	0	NA	0.127046	0.226698	NA	NA	NA	NA	NA	NA	NA	0.127046	0.444263
tag143133	Triticum_aestivum_tRNA-Leu-CAA-8-1	TTCAGGATGGCCGAGTGGTCT	21	0	0	0	27	19	17	14	0	0	13	19	19	0	21	4.66667	17	0	0.27451	0.809524	NA	NA	0.00234654	0.0133321	-1.86507	0.0720456	0.190635	-0.304855	0.334852	0.914167	NA	0.373901	0.66738
tag32912	Triticum_aestivum_tRNA-Leu-CAA-8-1	TTCAGGATGGCCGAGTGGTC	20	0	0	0	0	10	0	0	0	0	0	12	0	0	3.33333	0	4	0	0	1.2	NA	NA	0.373901	0.478694	NA	0.373901	0.50595	0.263034	0.904299	0.977917	NA	NA	NA
tag130409	Triticum_aestivum_tRNA-Leu-CAG-10-1	GTCAAGATGGCCGAGTTG	18	240	318	243	175	199	149	212	138	217	112	193	130	267	174.333	189	145	1.53155	1.30345	0.83174	0.707865	0.614991	0.0341536	0.0866743	0.382333	0.282129	0.452167	-0.265796	0.361318	0.945802	-0.498454	0.096828	0.474329
tag133686	Triticum_aestivum_tRNA-Leu-CAG-10-1	AGGCGCCAGTTTCAGGTA	18	0	0	0	0	12	0	0	0	0	0	0	0	0	4	0	0	0	NA	0	NA	NA	0.373901	0.478158	NA	NA	NA	NA	0.373901	0.754585	NA	NA	NA
tag121389	Triticum_aestivum_tRNA-Leu-CAG-10-1	TCTAAGGCGCCAGTTTCA	18	0	0	0	0	10	0	0	0	0	0	0	0	0	3.33333	0	0	0	NA	0	NA	NA	0.373901	0.477623	NA	NA	NA	NA	0.373901	0.752878	NA	NA	NA
tag77733	Triticum_aestivum_tRNA-Leu-CAG-10-1	TCAAGATGGCCGAGTTGGT	19	12	15	12	0	0	0	10	12	0	0	0	0	13	0	7.33333	0	NA	NA	NA	0.564103	NA	0.00020204	0.00334391	NA	0.119393	0.248794	NA	NA	NA	-0.825971	0.214468	0.54825
tag178054	Triticum_aestivum_tRNA-Leu-CAG-10-1	CAAGATGGCCGAGTTGGT	18	41	47	28	0	0	0	24	16	17	0	0	0	38.6667	0	19	0	NA	NA	NA	0.491379	NA	0.00231914	0.0132423	NA	0.00164907	0.0202628	NA	NA	NA	-1.02509	0.0329095	0.307524
tag114663	Triticum_aestivum_tRNA-Leu-CAG-1-1	TTTCAGGTACTGGTCCGA	18	0	14	0	0	14	0	0	0	12	0	14	0	4.66667	4.66667	4	4.66667	1	0.857143	1	0.857143	0	1	1.00263	-0.222392	0.91885	0.938157	0	1	1.00225	-0.222392	0.91885	0.980577
tag152682	Triticum_aestivum_tRNA-Leu-CAG-1-1	AGTTTCAGGTACTGGTCCG	19	14	20	0	11	0	0	0	0	17	0	0	12	11.3333	3.66667	5.66667	4	3.09091	1.41667	1.09091	0.5	1.62803	0.332991	0.483811	0.5025	0.821922	0.864798	0.125531	0.953964	0.984951	-1	0.52749	0.728657
tag202307	Triticum_aestivum_tRNA-Leu-CAG-1-1	AGTTTCAGGTACTGGTCC	18	0	13	0	0	13	0	0	0	0	0	0	0	4.33333	4.33333	0	0	1	NA	0	0	0	1	1.00175	NA	NA	NA	NA	0.373901	0.751178	NA	0.373901	0.666311
tag65421	Triticum_aestivum_tRNA-Leu-CAG-1-1	GTTTCAGGTACTGGTCCG	18	0	12	0	0	0	0	0	0	0	0	10	0	4	0	0	3.33333	NA	0	NA	0	NA	0.373901	0.477089	NA	0.373901	0.50531	NA	0.373901	0.749486	NA	0.373901	0.665245
tag182084	Triticum_aestivum_tRNA-Leu-CAG-9-1	GTTGGGATGGCCGAGTGG	18	0	0	0	0	0	0	0	11	0	0	0	0	0	0	3.66667	0	NA	NA	NA	NA	NA	NA	NA	NA	0.373901	0.504672	NA	NA	NA	NA	0.373901	0.664182
tag210993	Triticum_aestivum_tRNA-Leu-CAG-9-1	GTTGGGATGGCCGAGTGGTC	20	0	0	0	0	0	0	0	0	0	0	13	16	0	0	0	9.66667	NA	0	NA	NA	NA	NA	NA	NA	0.120356	0.247424	NA	0.120356	0.677953	NA	NA	NA
tag51093	Triticum_aestivum_tRNA-Leu-TAA-1-1	ACTTAAGATCTTCTGCACATA	21	15	0	13	16	0	0	27	0	0	15	0	0	9.33333	5.33333	9	5	1.75	1.8	0.9375	0.964286	0.807355	0.603762	0.659175	0.847997	0.717428	0.77861	-0.0931094	0.965818	0.984625	-0.0524674	0.975386	0.996901
tag79362	Triticum_aestivum_tRNA-Leu-TAA-1-1	TAAGTGCGCGTGGGTTCG	18	30	55	60	0	10	0	29	18	34	0	0	12	48.3333	3.33333	27	4	14.5	6.75	1.2	0.558621	3.85798	0.0103088	0.0349338	2.75489	0.020567	0.0802413	0.263034	0.904299	0.976731	-0.840059	0.109866	0.48289
tag145354	Triticum_aestivum_tRNA-Leu-TAA-1-1	GTTAAGGGGGAAGACTTA	18	13	0	12	0	0	0	0	13	0	0	0	0	8.33333	0	4.33333	0	NA	NA	NA	0.52	NA	0.116753	0.22371	NA	0.373901	0.504035	NA	NA	NA	-0.943416	0.542651	0.739495
tag182006	Triticum_aestivum_tRNA-Leu-TAA-1-2	ATCCGATCCTACATGACATGCGAG	24	130	88	117	166	119	123	116	115	104	151	122	184	111.667	136	111.667	152.333	0.821078	0.733042	1.1201	1	-0.284408	0.280248	0.418358	-0.448033	0.0906105	0.226845	0.163625	0.52346	0.755073	0	1	1.00725
tag11616	Triticum_aestivum_tRNA-Leu-TAA-1-2	TCCGATCCTACATGACATGCGAGG	24	10	10	10	15	10	0	12	14	0	12	10	11	10	8.33333	8.66667	11	1.2	0.787879	1.32	0.866667	0.263034	0.724659	0.774869	-0.343954	0.624705	0.697087	0.400538	0.581068	0.799305	-0.206451	0.77558	0.899317
tag735	Triticum_aestivum_tRNA-Leu-TAA-1-2	CCGATCCTACATGACATGCGAGG	23	0	0	10	0	0	0	10	0	0	0	11	0	3.33333	0	3.33333	3.66667	NA	0.909091	NA	1	NA	0.373901	0.476557	-0.137504	0.949597	0.964942	NA	0.373901	0.747802	0	1	1.00633
tag85791	Triticum_aestivum_tRNA-Leu-TAA-1-2	ATATCCGATCCTACATGACATGCG	24	62	54	61	73	63	48	71	91	78	93	63	87	59	61.3333	80	81	0.961957	0.987654	1.32065	1.35593	-0.0559564	0.776648	0.821234	-0.0179219	0.931175	0.949834	0.401251	0.167939	0.729102	0.439285	0.0301288	0.291332
tag36241	Triticum_aestivum_tRNA-Leu-TAA-1-2	ATCCATATGCCACCATTGTACATG	24	53	42	39	70	36	41	63	51	72	56	47	52	44.6667	49	62	51.6667	0.911565	1.2	1.05442	1.38806	-0.133583	0.723666	0.775259	0.263034	0.193373	0.32605	0.0764521	0.81899	0.946625	0.47307	0.0798253	0.430902
tag19240	Triticum_aestivum_tRNA-Leu-TAA-1-2	TCCCTATCCGAACCTACTTTACGT	24	0	0	0	0	0	0	13	0	0	10	0	0	0	0	4.33333	3.33333	NA	1.3	NA	NA	NA	NA	NA	0.378512	0.863763	0.896469	NA	0.373901	0.746125	NA	0.373901	0.663123
tag78640	Triticum_aestivum_tRNA-Leu-TAA-1-2	ATATGCCACCATTGTACATGCCCT	24	0	0	0	0	0	0	11	0	0	0	0	0	0	0	3.66667	0	NA	NA	NA	NA	NA	NA	NA	NA	0.373901	0.503401	NA	NA	NA	NA	0.373901	0.662067
tag156127	Triticum_aestivum_tRNA-Leu-TAA-1-2	AGGTTCGGATAGGGAAGCGGGATC	24	0	0	0	0	0	12	0	0	10	0	0	0	0	4	3.33333	0	0	NA	0	NA	NA	0.373901	0.476026	NA	0.373901	0.502767	NA	0.373901	0.744456	NA	0.373901	0.661014
tag124846	Triticum_aestivum_tRNA-Leu-TAA-1-2	CCGATCCTACATGACATGCGAGGC	24	13	0	0	0	0	0	0	0	0	0	0	0	4.33333	0	0	0	NA	NA	NA	0	NA	0.373901	0.475495	NA	NA	NA	NA	NA	NA	NA	0.373901	0.659965
tag64887	Triticum_aestivum_tRNA-Leu-TAA-1-2	ACTAGTGGGCCTCATTAAGAAATA	24	0	0	0	10	0	0	0	0	0	0	0	0	0	3.33333	0	0	0	NA	0	NA	NA	0.373901	0.474967	NA	NA	NA	NA	0.373901	0.742794	NA	NA	NA
tag152488	Triticum_aestivum_tRNA-Leu-TAA-1-2	CAATGGTGGCATATGGATACATAT	24	0	0	0	0	10	0	0	0	0	0	0	0	0	3.33333	0	0	0	NA	0	NA	NA	0.373901	0.474439	NA	NA	NA	NA	0.373901	0.74114	NA	NA	NA
tag181518	Triticum_aestivum_tRNA-Leu-TAA-1-2	TATCCGAACCTACTTTACGT	20	0	0	0	10	0	0	0	0	0	0	0	0	0	3.33333	0	0	0	NA	0	NA	NA	0.373901	0.473912	NA	NA	NA	NA	0.373901	0.739493	NA	NA	NA
tag175269	Triticum_aestivum_tRNA-Leu-TAA-1-2	AATGAGGCCCACTAGTGATAGCTT	24	0	0	0	10	0	0	0	0	0	10	11	0	0	3.33333	0	7	0	0	2.1	NA	NA	0.373901	0.473387	NA	0.117018	0.256336	1.07039	0.491046	0.736984	NA	NA	NA
tag124271	Triticum_aestivum_tRNA-Leu-TAA-1-2	ATGTACAATGGTGGCATATGGATA	24	0	0	0	16	0	0	0	0	0	12	0	10	0	5.33333	0	7.33333	0	0	1.375	NA	NA	0.373901	0.472863	NA	0.119393	0.247828	0.459432	0.773601	0.914349	NA	NA	NA
tag31266	Triticum_aestivum_tRNA-Leu-TAG-1-1	TTAGGCTCTGGTCCGAAAG	19	0	11	0	11	11	0	10	0	0	0	19	17	3.66667	7.33333	3.33333	12	0.5	0.277778	1.63636	0.909091	-1	0.518519	0.577142	-1.848	0.276746	0.444874	0.710493	0.544489	0.775353	-0.137504	0.949597	0.996181
tag183361	Triticum_aestivum_tRNA-Leu-TAG-1-1	TTTAGGCTCTGGTCCGAAAG	20	0	0	0	0	0	0	0	0	10	0	0	0	0	0	3.33333	0	NA	NA	NA	NA	NA	NA	NA	NA	0.373901	0.502136	NA	NA	NA	NA	0.373901	0.658919
tag23479	Triticum_aestivum_tRNA-Leu-TAG-1-1	ATTTAGGCTCTGGTCCGAA	19	0	0	0	0	0	0	0	0	0	0	14	0	0	0	0	4.66667	NA	0	NA	NA	NA	NA	NA	NA	0.373901	0.501506	NA	0.373901	0.737853	NA	NA	NA
tag24286	Triticum_aestivum_tRNA-Leu-TAG-1-1	TAGGCTCTGGTCCGAAAG	18	0	0	0	0	0	0	0	0	0	0	14	0	0	0	0	4.66667	NA	0	NA	NA	NA	NA	NA	NA	0.373901	0.500877	NA	0.373901	0.736221	NA	NA	NA
tag220817	Triticum_aestivum_tRNA-Leu-TAG-1-1	GATTTAGGCTCTGGTCCG	18	0	0	0	0	0	0	0	0	0	0	10	0	0	0	0	3.33333	NA	0	NA	NA	NA	NA	NA	NA	0.373901	0.50025	NA	0.373901	0.734596	NA	NA	NA
tag162729	Triticum_aestivum_tRNA-Lys-CTT-10-1	GCTCTTAACCTTGTGGTCG	19	13	27	12	28	23	15	16	0	0	17	27	25	17.3333	22	5.33333	23	0.787879	0.231884	1.04545	0.307692	-0.343954	0.489982	0.549666	-2.10852	0.0452708	0.136322	0.0641303	0.847175	0.954412	-1.70044	0.171066	0.497973
tag103082	Triticum_aestivum_tRNA-Lys-CTT-10-1	GCTCTTAACCTTGTGGTCGT	20	0	0	0	27	26	12	10	0	11	13	27	12	0	21.6667	7	17.3333	0	0.403846	0.8	NA	NA	0.011034	0.0365241	-1.30812	0.159136	0.282116	-0.321928	0.561217	0.78535	NA	0.117018	0.46976
tag59500	Triticum_aestivum_tRNA-Lys-CTT-10-1	GGCTCTTAACCTTGTGGTCGT	21	0	10	0	17	23	25	10	0	13	19	19	13	3.33333	21.6667	7.66667	17	0.153846	0.45098	0.784615	2.3	-2.70044	0.0111509	0.0366985	-1.14886	0.101731	0.244933	-0.349942	0.209875	0.784827	1.20163	0.447734	0.669194
tag112732	Triticum_aestivum_tRNA-Lys-CTT-10-1	GCTCTTAACCTTGTGGTCGTG	21	15	32	22	86	93	61	29	37	44	60	79	73	23	80	36.6667	70.6667	0.2875	0.518868	0.883333	1.5942	-1.79837	0.00637273	0.0255356	-0.946561	0.00866284	0.0508823	-0.17897	0.452088	0.71088	0.672835	0.105848	0.478467
tag160507	Triticum_aestivum_tRNA-Lys-CTT-10-1	GCTCTTAACCTTGTGGTCGTGG	22	14	19	18	25	46	22	15	15	15	21	25	32	17	31	15	26	0.548387	0.576923	0.83871	0.882353	-0.866733	0.14329	0.24387	-0.793549	0.0267325	0.0952569	-0.253757	0.575216	0.797418	-0.180572	0.260575	0.6218
tag68081	Triticum_aestivum_tRNA-Lys-CTT-10-1	GGCTCTTAACCTTGTGGTCGTGGGT	25	0	0	0	12	15	12	0	10	11	18	0	18	0	13	7	12	0	0.583333	0.923077	NA	NA	0.00020204	0.00329614	-0.777608	0.511797	0.587659	-0.115477	0.87739	0.96763	NA	0.117018	0.468071
tag182725	Triticum_aestivum_tRNA-Lys-CTT-10-1	GGCTCTTAACCTTGTGGTCGTG	22	14	22	15	48	45	28	23	17	29	31	46	30	17	40.3333	23	35.6667	0.421488	0.64486	0.884298	1.35294	-1.24644	0.0254897	0.0693077	-0.632943	0.111691	0.260694	-0.177396	0.595244	0.807571	0.436099	0.233742	0.570002
tag194749	Triticum_aestivum_tRNA-Lys-CTT-10-1	TTAACCTTGTGGTCGTGG	18	15	38	31	25	38	20	14	18	18	27	26	21	28	27.6667	16.6667	24.6667	1.01205	0.675676	0.891566	0.595238	0.017278	0.971163	0.978014	-0.565597	0.024879	0.0907703	-0.165586	0.625118	0.829143	-0.748461	0.177611	0.506418
tag191921	Triticum_aestivum_tRNA-Lys-CTT-10-1	GGCTCTTAACCTTGTGGTCGTGGG	24	0	0	0	21	32	16	13	15	0	17	0	22	0	23	9.33333	13	0	0.717949	0.565217	NA	NA	0.0082382	0.0296783	-0.478047	0.676137	0.745145	-0.823122	0.287864	0.859728	NA	0.118142	0.457749
tag164967	Triticum_aestivum_tRNA-Lys-CTT-10-1	CTCTTAACCTTGTGGTCGTGG	21	42	54	49	65	62	36	30	41	33	28	57	54	48.3333	54.3333	34.6667	46.3333	0.889571	0.748201	0.852761	0.717241	-0.168819	0.575082	0.632092	-0.418501	0.298623	0.477172	-0.229787	0.572192	0.795705	-0.479469	0.0460872	0.346277
tag69947	Triticum_aestivum_tRNA-Lys-CTT-10-1	GGCTCTTAACCTTGTGGTCGTGG	23	0	18	16	40	43	26	24	35	15	41	27	30	11.3333	36.3333	24.6667	32.6667	0.311927	0.755102	0.899083	2.17647	-1.68072	0.031961	0.0820213	-0.405256	0.327635	0.514305	-0.153474	0.615814	0.824172	1.12199	0.17581	0.502572
tag113797	Triticum_aestivum_tRNA-Lys-CTT-10-1	CTCTTAACCTTGTGGTCGTG	20	51	48	50	64	62	38	42	45	51	44	69	47	49.6667	54.6667	46	53.3333	0.908537	0.8625	0.97561	0.926174	-0.138383	0.583714	0.640963	-0.213404	0.427534	0.507815	-0.0356239	0.913168	0.969833	-0.110644	0.258906	0.620481
tag41844	Triticum_aestivum_tRNA-Lys-CTT-10-1	CTTAACCTTGTGGTCGTGGG	20	19	27	23	19	20	13	11	17	14	10	16	21	23	17.3333	14	15.6667	1.32692	0.893617	0.903846	0.608696	0.408085	0.149321	0.250403	-0.162271	0.66922	0.738283	-0.145851	0.688053	0.861276	-0.716207	0.035606	0.314237
tag195889	Triticum_aestivum_tRNA-Lys-CTT-10-1	GGCTCTTAACCTTGTGGTCG	20	14	39	21	47	47	25	18	24	20	18	32	19	24.6667	39.6667	20.6667	23	0.621849	0.898551	0.579832	0.837838	-0.685364	0.224538	0.346985	-0.154328	0.655058	0.724903	-0.786293	0.124949	0.682239	-0.255257	0.62878	0.795453
tag196471	Triticum_aestivum_tRNA-Lys-CTT-10-1	CTTAACCTTGTGGTCGTGG	19	12	20	16	26	14	13	22	24	24	25	28	23	16	17.6667	23.3333	25.3333	0.90566	0.921053	1.43396	1.45833	-0.142958	0.744537	0.793154	-0.118644	0.279083	0.447957	0.520007	0.157999	0.710199	0.544321	0.0379966	0.322536
tag106801	Triticum_aestivum_tRNA-Lys-CTT-10-1	AGGCTCTTAACCTTGTGG	18	242	476	369	379	436	210	297	257	339	215	369	237	362.333	341.667	297.667	273.667	1.06049	1.0877	0.800976	0.821527	0.084728	0.839765	0.875011	0.121278	0.677502	0.74588	-0.32017	0.459486	0.716187	-0.28362	0.417842	0.63912
tag141108	Triticum_aestivum_tRNA-Lys-CTT-10-1	GCTCTTAACCTTGTGGTCGTGGG	23	0	0	0	0	15	0	10	0	12	0	10	10	0	5	7.33333	6.66667	0	1.1	1.33333	NA	NA	0.373901	0.472339	0.137504	0.900148	0.92436	0.415037	0.795255	0.930062	NA	0.119393	0.453124
tag202182	Triticum_aestivum_tRNA-Lys-CTT-10-1	TCTTAACCTTGTGGTCGTGGGTT	23	13	12	0	0	0	0	0	0	11	0	0	10	8.33333	0	3.66667	3.33333	NA	1.1	NA	0.44	NA	0.116753	0.223336	0.137504	0.949597	0.964026	NA	0.373901	0.732978	-1.18442	0.448352	0.669217
tag62765	Triticum_aestivum_tRNA-Lys-CTT-10-1	AGGCTCTTAACCTTGTGGT	19	0	12	0	16	0	0	0	0	11	0	10	0	4	5.33333	3.66667	3.33333	0.75	1.1	0.625	0.916667	-0.415037	0.851237	0.882135	0.137504	0.949597	0.963111	-0.678072	0.766395	0.91067	-0.125531	0.953964	0.994197
tag207893	Triticum_aestivum_tRNA-Lys-CTT-10-1	CAAGGCTCTTAACCTTGTG	19	10	15	0	10	12	0	10	0	17	10	14	0	8.33333	7.33333	9	8	1.13636	1.125	1.09091	1.08	0.184425	0.870689	0.898217	0.169925	0.884388	0.911678	0.125531	0.910624	0.976452	0.111031	0.92459	0.981054
tag232287	Triticum_aestivum_tRNA-Lys-CTT-10-1	AAGGCTCTTAACCTTGTG	18	13	35	22	30	21	15	19	0	26	0	30	10	23.3333	22	15	13.3333	1.06061	1.125	0.606061	0.642857	0.0848889	0.871456	0.898197	0.169925	0.894079	0.91901	-0.722466	0.428084	0.690207	-0.63743	0.453837	0.673788
tag192151	Triticum_aestivum_tRNA-Lys-CTT-10-1	TCTTAACCTTGTGGTCGTG	19	23	41	19	35	42	35	27	29	39	24	32	26	27.6667	37.3333	31.6667	27.3333	0.741071	1.15854	0.732143	1.14458	-0.432315	0.248156	0.379376	0.212304	0.382612	0.461119	-0.449803	0.0405334	0.563668	0.194816	0.631586	0.798095
tag85267	Triticum_aestivum_tRNA-Lys-CTT-10-1	TCTTAACCTTGTGGTCGTGG	20	0	20	0	15	16	13	0	10	17	0	11	12	6.66667	14.6667	9	7.66667	0.454545	1.17391	0.522727	1.35	-1.1375	0.299976	0.4426	0.231326	0.841596	0.880299	-0.93587	0.15059	0.690852	0.432959	0.792394	0.910271
tag79628	Triticum_aestivum_tRNA-Lys-CTT-10-1	CTCTTAACCTTGTGGTCGT	19	0	13	0	0	0	0	0	0	16	0	13	0	4.33333	0	5.33333	4.33333	NA	1.23077	NA	1.23077	NA	0.373901	0.471818	0.29956	0.891338	0.917074	NA	0.373901	0.731367	0.29956	0.891338	0.970781
tag165157	Triticum_aestivum_tRNA-Lys-CTT-10-1	CTCTTAACCTTGTGGTCGTGGG	22	10	19	0	21	15	0	13	14	23	0	21	16	9.66667	12	16.6667	12.3333	0.805556	1.35135	1.02778	1.72414	-0.311944	0.792879	0.833764	0.434403	0.573934	0.64719	0.0395284	0.971901	0.984063	0.785875	0.33164	0.709198
tag27373	Triticum_aestivum_tRNA-Lys-CTT-10-1	AAGGCTCTTAACCTTGTGG	19	77	178	96	79	91	60	84	50	97	36	67	61	117	76.6667	77	54.6667	1.52609	1.40854	0.713043	0.65812	0.609837	0.279566	0.417885	0.494197	0.257437	0.416339	-0.487938	0.168323	0.72722	-0.603578	0.304761	0.675087
tag140675	Triticum_aestivum_tRNA-Lys-CTT-10-1	TTAACCTTGTGGTCGTGGG	19	15	33	19	12	25	17	13	20	24	0	20	20	22.3333	18	19	13.3333	1.24074	1.425	0.740741	0.850746	0.311202	0.549706	0.608299	0.510962	0.486571	0.565374	-0.432959	0.575599	0.795471	-0.233199	0.626501	0.796194
tag105539	Triticum_aestivum_tRNA-Lys-CTT-10-1	CTTAACCTTGTGGTCGTG	18	35	36	19	23	35	16	26	32	28	12	27	17	30	24.6667	28.6667	18.6667	1.21622	1.53571	0.756757	0.955556	0.2824	0.532546	0.591602	0.61891	0.103002	0.246881	-0.402098	0.444872	0.703261	-0.0655883	0.828971	0.932069
tag215213	Triticum_aestivum_tRNA-Lys-CTT-10-1	GGCTCTTAACCTTGTGGTCGTGGGTTC	27	0	16	0	17	11	15	24	0	27	0	0	23	5.33333	14.3333	17	7.66667	0.372093	2.21739	0.534884	3.1875	-1.42626	0.18438	0.29615	1.14886	0.461813	0.541314	-0.902703	0.444485	0.7039	1.67243	0.311176	0.686563
tag111909	Triticum_aestivum_tRNA-Lys-CTT-10-1	CTCTTAACCTTGTGGTCGTGGGT	23	0	20	10	0	14	0	12	15	0	0	0	10	10	4.66667	9	3.33333	2.14286	2.7	0.714286	0.9	1.09954	0.512225	0.571251	1.43296	0.373901	0.499625	-0.485427	0.827565	0.951593	-0.152003	0.89864	0.972069
tag182419	Triticum_aestivum_tRNA-Lys-CTT-10-1	CTTGTGGTCGTGGGTTCG	18	69	48	42	22	27	21	31	32	45	10	20	10	53	23.3333	36	13.3333	2.27143	2.7	0.571429	0.679245	1.1836	0.0241295	0.0667212	1.43296	0.0155759	0.069668	-0.807355	0.0587308	0.661651	-0.557995	0.143025	0.463684
tag101417	Triticum_aestivum_tRNA-Lys-CTT-10-1	CTTAACCTTGTGGTCGTGGGT	21	28	38	30	12	22	11	35	21	37	0	15	12	32	15	31	9	2.13333	3.44444	0.6	0.96875	1.09311	0.0217295	0.0609708	1.78427	0.0319139	0.10628	-0.736966	0.357387	0.943841	-0.0458037	0.873379	0.958733
tag91242	Triticum_aestivum_tRNA-Lys-CTT-10-1	TTAACCTTGTGGTCGTGGGT	20	30	53	23	13	20	15	35	30	36	0	0	18	35.3333	16	33.6667	6	2.20833	5.61111	0.375	0.95283	1.14296	0.106095	0.214064	2.48829	0.0116441	0.0598442	-1.41504	0.190468	0.774049	-0.069709	0.865766	0.957942
tag53039	Triticum_aestivum_tRNA-Lys-CTT-10-1	TAACCTTGTGGTCGTGGG	18	74	67	60	17	27	10	49	55	49	0	15	12	67	18	51	9	3.72222	5.66667	0.5	0.761194	1.89616	0.00154287	0.0104258	2.5025	0.0010992	0.015879	-1	0.252283	0.837807	-0.393664	0.0238358	0.243168
tag33686	Triticum_aestivum_tRNA-Lys-CTT-10-1	TTAACCTTGTGGTCGTGGGTTC	22	33	52	37	0	10	0	17	23	26	0	11	0	40.6667	3.33333	22	3.66667	12.2	6	1.1	0.540984	3.60881	0.00501476	0.0222835	2.58496	0.0154165	0.0692445	0.137504	0.949597	0.985013	-0.886343	0.0425925	0.338306
tag159518	Triticum_aestivum_tRNA-Lys-CTT-10-1	TTAACCTTGTGGTCGTGGGTTCG	23	172	216	182	12	28	13	100	54	122	11	12	19	190	17.6667	92	14	10.7547	6.57143	0.792453	0.484211	3.4269	0.000270873	0.00377241	2.71621	0.0180986	0.0758721	-0.335603	0.558631	0.784199	-1.04629	0.0151741	0.198512
tag31184	Triticum_aestivum_tRNA-Lys-CTT-10-1	ACCTTGTGGTCGTGGGTTC	19	72	107	40	18	20	13	38	41	45	0	17	0	73	17	41.3333	5.66667	4.29412	7.29412	0.333333	0.56621	2.10236	0.0451132	0.10869	2.86673	0.00406257	0.0329006	-1.58496	0.133692	0.687781	-0.820591	0.178897	0.507484
tag235863	Triticum_aestivum_tRNA-Lys-CTT-10-1	TAACCTTGTGGTCGTGGGTTC	21	287	358	222	28	48	21	177	194	242	12	19	16	289	32.3333	204.333	15.6667	8.93814	13.0426	0.484536	0.707036	3.15998	0.00305895	0.0159513	3.70515	0.000647138	0.0133037	-1.04532	0.116329	0.761268	-0.500145	0.125572	0.44899
tag65139	Triticum_aestivum_tRNA-Lys-CTT-10-1	AACCTTGTGGTCGTGGGTTC	20	962	1225	795	64	122	65	711	565	789	34	51	46	994	83.6667	688.333	43.6667	11.8805	15.7634	0.521912	0.692488	3.57052	0.0019828	0.0119807	3.9785	0.000609844	0.0127828	-0.938121	0.113754	0.809931	-0.530138	0.0965867	0.475241
tag229322	Triticum_aestivum_tRNA-Lys-CTT-10-1	CCTTGTGGTCGTGGGTTC	18	954	990	970	74	81	83	704	645	677	49	46	32	971.333	79.3333	675.333	42.3333	12.2437	15.9528	0.533613	0.695264	3.61397	1.27161e-07	7.26089e-05	3.99573	3.76445e-06	0.0013414	-0.906133	0.0033137	0.196613	-0.524367	0.000120875	0.0112011
tag118995	Triticum_aestivum_tRNA-Lys-CTT-10-1	AACCTTGTGGTCGTGGGTT	19	256	313	180	17	21	22	186	129	239	0	23	10	249.667	20	184.667	11	12.4833	16.7879	0.55	0.739653	3.64193	0.00398632	0.0193718	4.06935	0.00587954	0.0390387	-0.862496	0.258078	0.841353	-0.43508	0.262876	0.623281
tag171696	Triticum_aestivum_tRNA-Lys-CTT-10-1	TAACCTTGTGGTCGTGGGTTCG	22	1799	1658	1379	57	73	42	920	515	1356	41	52	59	1612	57.3333	930.333	50.6667	28.1163	18.3618	0.883721	0.57713	4.81333	0.000230878	0.00356301	4.19864	0.0223234	0.0834394	-0.178337	0.555333	0.782035	-0.793032	0.066585	0.402405
tag61980	Triticum_aestivum_tRNA-Lys-CTT-10-1	AACCTTGTGGTCGTGGGTTCG	21	7206	6686	6993	304	258	342	4614	2069	6268	186	227	227	6961.67	301.333	4317	213.333	23.1029	20.2359	0.707965	0.62011	4.53	1.65923e-06	0.000270692	4.33885	0.0283017	0.098871	-0.498251	0.0342535	0.544386	-0.689404	0.0980629	0.474113
tag59656	Triticum_aestivum_tRNA-Lys-CTT-10-1	CCTTGTGGTCGTGGGTTCG	19	1704	1430	1407	76	65	67	936	694	1214	39	37	21	1513.67	69.3333	948	32.3333	21.8317	29.3196	0.466346	0.626294	4.44835	0.000111221	0.00244259	4.87379	0.00367458	0.0327344	-1.10053	0.0050408	0.236122	-0.675089	0.0335802	0.308605
tag21496	Triticum_aestivum_tRNA-Lys-CTT-10-1	TAACCTTGTGGTCGTGGGT	19	148	170	135	0	0	0	105	117	135	0	10	0	151	0	119	3.33333	NA	35.7	NA	0.788079	NA	0.000121887	0.00253081	5.15785	0.000243694	0.00744312	NA	0.373901	0.729763	-0.343587	0.0757472	0.419059
tag233895	Triticum_aestivum_tRNA-Lys-CTT-10-1	TAACCTTGTGGTCGTGGGTT	20	238	208	149	0	17	11	131	134	181	0	11	0	198.333	9.33333	148.667	3.66667	21.25	40.5455	0.392857	0.74958	4.40939	0.00207641	0.0122863	5.34147	0.000946397	0.0160587	-1.34792	0.411225	0.677759	-0.415846	0.181574	0.504775
tag67759	Triticum_aestivum_tRNA-Lys-CTT-10-1	CAAGGCTCTTAACCTTGTGG	20	0	0	0	0	0	0	0	0	0	0	14	0	0	0	0	4.66667	NA	0	NA	NA	NA	NA	NA	NA	0.373901	0.499001	NA	0.373901	0.728166	NA	NA	NA
tag227937	Triticum_aestivum_tRNA-Lys-CTT-10-1	CGTCTAGCTCAGTTGGTA	18	0	0	0	0	0	0	0	0	0	0	11	0	0	0	0	3.66667	NA	0	NA	NA	NA	NA	NA	NA	0.373901	0.498379	NA	0.373901	0.726576	NA	NA	NA
tag120266	Triticum_aestivum_tRNA-Lys-CTT-10-1	CGTCTAGCTCAGTTGGTAGA	20	10	10	0	0	0	0	0	0	0	0	0	0	6.66667	0	0	0	NA	NA	NA	0	NA	0.116117	0.229024	NA	NA	NA	NA	NA	NA	NA	0.116117	0.483601
tag156390	Triticum_aestivum_tRNA-Lys-CTT-10-1	CTCTTAACCTTGTGGTCG	18	0	19	0	0	0	0	0	0	0	0	0	0	6.33333	0	0	0	NA	NA	NA	0	NA	0.373901	0.471297	NA	NA	NA	NA	NA	NA	NA	0.373901	0.657876
tag88020	Triticum_aestivum_tRNA-Lys-CTT-10-1	CTCTTAACCTTGTGGTCGTGGGTT	24	0	13	0	0	0	0	0	0	0	0	0	0	4.33333	0	0	0	NA	NA	NA	0	NA	0.373901	0.470777	NA	NA	NA	NA	NA	NA	NA	0.373901	0.656837
tag166788	Triticum_aestivum_tRNA-Lys-CTT-10-1	GGTCGTGGGTTCGAGCCCCACGGTGGG	27	0	0	13	0	0	0	0	0	0	0	0	0	4.33333	0	0	0	NA	NA	NA	0	NA	0.373901	0.470259	NA	NA	NA	NA	NA	NA	NA	0.373901	0.655801
tag175366	Triticum_aestivum_tRNA-Lys-CTT-10-1	AGGCTCTTAACCTTGTGGTC	20	0	12	0	0	0	0	0	0	0	0	0	0	4	0	0	0	NA	NA	NA	0	NA	0.373901	0.469741	NA	NA	NA	NA	NA	NA	NA	0.373901	0.654768
tag205801	Triticum_aestivum_tRNA-Lys-CTT-10-1	GCTCTTAACCTTGTGGTCGTGGGTT	25	0	10	0	0	0	0	0	0	0	0	0	0	3.33333	0	0	0	NA	NA	NA	0	NA	0.373901	0.469225	NA	NA	NA	NA	NA	NA	NA	0.373901	0.653739
tag22195	Triticum_aestivum_tRNA-Lys-CTT-10-1	TAACCTTGTGGTCGTGGGTTCGA	23	10	0	0	0	0	0	0	0	0	0	0	0	3.33333	0	0	0	NA	NA	NA	0	NA	0.373901	0.46871	NA	NA	NA	NA	NA	NA	NA	0.373901	0.652713
tag204308	Triticum_aestivum_tRNA-Lys-CTT-10-1	TCTTAACCTTGTGGTCGT	18	0	10	0	0	0	0	0	0	0	0	0	0	3.33333	0	0	0	NA	NA	NA	0	NA	0.373901	0.468196	NA	NA	NA	NA	NA	NA	NA	0.373901	0.651689
tag93523	Triticum_aestivum_tRNA-Lys-CTT-10-1	GGCTCTTAACCTTGTGGT	18	0	0	0	0	11	0	0	0	0	0	0	0	0	3.66667	0	0	0	NA	0	NA	NA	0.373901	0.467683	NA	NA	NA	NA	0.373901	0.724993	NA	NA	NA
tag103171	Triticum_aestivum_tRNA-Lys-CTT-10-1	GCTCTTAACCTTGTGGTCGTGGGTTC	26	0	44	0	16	14	18	11	25	30	0	0	0	14.6667	16	22	0	0.916667	NA	0	1.5	-0.125531	0.932145	0.947915	NA	0.018009	0.0757936	NA	0.00015726	0.0699806	0.584963	0.665335	0.824808
tag114627	Triticum_aestivum_tRNA-Lys-CTT-10-1	TCTTAACCTTGTGGTCGTGGGT	22	15	29	12	10	16	0	20	16	16	0	0	0	18.6667	8.66667	17.3333	0	2.15385	NA	0	0.928571	1.10692	0.22719	0.35061	NA	0.00020204	0.00744761	NA	0.136852	0.692038	-0.106915	0.81732	0.923638
tag35974	Triticum_aestivum_tRNA-Lys-CTT-10-1	TTAACCTTGTGGTCGTGGGTT	21	18	20	17	0	0	0	11	15	21	0	0	0	18.3333	0	15.6667	0	NA	NA	NA	0.854545	NA	3.16393e-05	0.00129043	NA	0.00572541	0.0387371	NA	NA	NA	-0.226771	0.429463	0.649746
tag196134	Triticum_aestivum_tRNA-Lys-CTT-10-1	AACCTTGTGGTCGTGGGT	18	144	162	147	0	14	0	142	89	149	0	0	0	151	4.66667	126.667	0	32.3571	NA	0	0.838852	5.01601	3.58573e-05	0.00141204	NA	0.00260035	0.0252707	NA	0.373901	0.723417	-0.253512	0.285246	0.656715
tag52827	Triticum_aestivum_tRNA-Lys-CTT-10-1	ACCTTGTGGTCGTGGGTT	18	80	103	39	0	0	0	39	40	49	0	0	0	74	0	42.6667	0	NA	NA	NA	0.576577	NA	0.0167675	0.0499962	NA	0.000178436	0.00706473	NA	NA	NA	-0.794416	0.174207	0.501861
tag73161	Triticum_aestivum_tRNA-Lys-CTT-10-1	CTCTTAACCTTGTGGTCGTGGGTTC	25	13	44	14	0	0	0	0	16	16	0	0	0	23.6667	0	10.6667	0	NA	NA	NA	0.450704	NA	0.0805224	0.171561	NA	0.116117	0.262428	NA	NA	NA	-1.14975	0.320903	0.69425
tag206760	Triticum_aestivum_tRNA-Lys-CTT-10-1	TCTTAACCTTGTGGTCGTGGGTTC	24	12	25	13	0	11	0	0	0	18	0	0	0	16.6667	3.66667	6	0	4.54545	NA	0	0.36	2.18442	0.0794596	0.169613	NA	0.373901	0.497759	NA	0.373901	0.721848	-1.47393	0.218308	0.552981
tag174165	Triticum_aestivum_tRNA-Lys-CTT-10-1	CTTAACCTTGTGGTCGTGGGTT	22	20	11	10	0	0	0	0	0	14	0	0	0	13.6667	0	4.66667	0	NA	NA	NA	0.341463	NA	0.012666	0.0405169	NA	0.373901	0.497139	NA	NA	NA	-1.5502	0.186213	0.508769
tag123643	Triticum_aestivum_tRNA-Lys-CTT-10-1	ACCTTGTGGTCGTGGGTTCG	20	43	65	33	0	0	0	14	14	19	0	0	0	47	0	15.6667	0	NA	NA	NA	0.333333	NA	0.00763689	0.0281333	NA	0.000713778	0.0138732	NA	NA	NA	-1.58496	0.0309417	0.294079
tag107120	Triticum_aestivum_tRNA-Lys-CTT-10-1	GCTCGTCTAGCTCAGTTGGT	20	24	20	53	17	32	45	12	0	20	0	0	0	32.3333	31.3333	10.6667	0	1.03191	NA	0	0.329897	0.045324	0.943138	0.958242	NA	0.140357	0.261853	NA	0.0179446	0.48396	-1.59991	0.143053	0.462429
tag206826	Triticum_aestivum_tRNA-Lys-CTT-10-1	CTTAACCTTGTGGTCGTGGGTTC	23	24	42	22	0	13	0	0	13	11	0	0	0	29.3333	4.33333	8	0	6.76923	NA	0	0.272727	2.75899	0.031417	0.0808067	NA	0.118871	0.249653	NA	0.373901	0.720285	-1.87447	0.0472878	0.345947
tag175921	Triticum_aestivum_tRNA-Lys-CTT-10-1	AACCTTGTGGTCGTGGGTTCGA	22	16	18	15	0	0	0	0	0	10	0	0	0	16.3333	0	3.33333	0	NA	NA	NA	0.204082	NA	5.00229e-05	0.00142815	NA	0.373901	0.496522	NA	NA	NA	-2.29278	0.0195999	0.220152
tag68147	Triticum_aestivum_tRNA-Lys-CTT-10-1	TCTTAACCTTGTGGTCGTGGG	21	0	10	0	12	0	0	0	0	0	0	11	0	3.33333	4	0	3.66667	0.833333	0	0.916667	0	-0.263034	0.904299	0.927028	NA	0.373901	0.495906	-0.125531	0.953964	0.98381	NA	0.373901	0.65067
tag151939	Triticum_aestivum_tRNA-Lys-CTT-1-1	GCCCGTCTAGCTCAGTCGGTAGAG	24	533	666	472	586	587	423	559	434	676	421	349	773	557	532	556.333	514.333	1.04699	1.08166	0.966792	0.998803	0.0662511	0.767656	0.813231	0.113246	0.791291	0.839176	-0.0487226	0.906911	0.973643	-0.00172778	0.994466	1.01083
tag155760	Triticum_aestivum_tRNA-Lys-CTT-1-1	GCCCGTCTAGCTCAGTCGGTAG	22	571	763	502	575	494	388	690	439	836	391	535	725	612	485.667	655	550.333	1.26012	1.19019	1.13315	1.07026	0.333565	0.254416	0.386875	0.251189	0.526307	0.601093	0.180339	0.590936	0.804179	0.0979633	0.773713	0.898088
tag222997	Triticum_aestivum_tRNA-Lys-CTT-1-1	GCCCGTCTAGCTCAGTCGGTA	21	555	738	486	499	506	324	742	421	814	346	481	646	593	443	659	491	1.3386	1.34216	1.10835	1.1113	0.420725	0.192843	0.30715	0.424555	0.321784	0.507356	0.148416	0.6719	0.849419	0.152246	0.666876	0.825797
tag79129	Triticum_aestivum_tRNA-Lys-CTT-1-1	GCCCGTCTAGCTCAGTCGGTAGA	23	47	110	59	46	72	41	84	62	96	44	57	67	72	53	80.6667	56	1.35849	1.44048	1.0566	1.12037	0.442005	0.428174	0.488975	0.526546	0.10851	0.256065	0.0794345	0.810131	0.941275	0.163976	0.710367	0.858617
tag167882	Triticum_aestivum_tRNA-Lys-CTT-1-1	GCCCGTCTAGCTCAGTCGGTAGAGC	25	135	215	123	159	156	107	225	141	201	101	88	181	157.667	140.667	189	123.333	1.12085	1.53243	0.876777	1.19873	0.164597	0.637896	0.693788	0.615823	0.161863	0.286002	-0.189718	0.633234	0.828792	0.261509	0.457933	0.676257
tag211136	Triticum_aestivum_tRNA-Lys-CTT-1-1	GCCCGTCTAGCTCAGTCG	18	1492	1713	2300	564	558	419	1368	876	1195	418	866	458	1835	513.667	1146.33	580.667	3.57236	1.97417	1.13043	0.624705	1.83688	0.00577722	0.0240788	0.981244	0.049559	0.144356	0.176878	0.679741	0.855685	-0.678753	0.0703039	0.402979
tag54376	Triticum_aestivum_tRNA-Lys-CTT-1-1	GCCCGTCTAGCTCAGTCGG	19	4113	4564	6707	923	1024	754	4428	3383	4531	694	966	886	5128	900.333	4114	848.667	5.69567	4.8476	0.942614	0.802262	2.50987	0.00626259	0.0251827	2.27727	0.000962631	0.0158316	-0.0852612	0.670625	0.850223	-0.317854	0.313479	0.687552
tag162595	Triticum_aestivum_tRNA-Lys-CTT-1-1	GCCCGTCTAGCTCAGTCGGT	20	17663	19561	27049	5787	12528	6412	18799	17313	19275	3123	3737	4302	21424.3	8242.33	18462.3	3720.67	2.5993	4.9621	0.451409	0.861746	1.37813	0.0212107	0.0601057	2.31095	2.70863e-05	0.00321725	-1.14749	0.106404	0.789164	-0.214665	0.368578	0.749284
tag70336	Triticum_aestivum_tRNA-Lys-CTT-1-1	CCCGTCTAGCTCAGTCGGT	19	256	331	235	14	14	15	293	386	333	12	22	0	274	14.3333	337.333	11.3333	19.1163	29.7647	0.790698	1.23114	4.25673	0.000876611	0.0080733	4.89553	0.000297187	0.00882481	-0.338802	0.662125	0.843049	0.299999	0.185693	0.508599
tag175855	Triticum_aestivum_tRNA-Lys-CTT-1-1	GCCCGTCTAGCTCAGTCGGTAGAGCGCAAG	30	0	0	0	0	0	0	33	0	13	0	0	0	0	0	15.3333	0	NA	NA	NA	NA	NA	NA	NA	NA	0.185362	0.316537	NA	NA	NA	NA	0.185362	0.510206
tag226081	Triticum_aestivum_tRNA-Lys-CTT-1-1	CCCGTCTAGCTCAGTCGGTAGAGCGCAAG	29	0	0	0	0	0	0	10	0	0	0	0	0	0	0	3.33333	0	NA	NA	NA	NA	NA	NA	NA	NA	0.373901	0.495291	NA	NA	NA	NA	0.373901	0.649653
tag78183	Triticum_aestivum_tRNA-Lys-CTT-1-1	CCGTCTAGCTCAGTCGGT	18	14	11	10	0	0	0	14	24	0	0	0	0	11.6667	0	12.6667	0	NA	NA	NA	1.08571	NA	0.000630447	0.00648622	NA	0.142899	0.264288	NA	NA	NA	0.118644	0.894257	0.973008
tag7867	Triticum_aestivum_tRNA-Lys-CTT-1-1	CCCGTCTAGCTCAGTCGG	18	94	153	129	0	0	0	110	158	104	0	0	0	125.333	0	124	0	NA	NA	NA	0.989362	NA	0.00185651	0.0115225	NA	0.00191493	0.0220114	NA	NA	NA	-0.01543	0.958697	0.990772
tag86778	Triticum_aestivum_tRNA-Lys-CTT-11-1	AAGGCTCTTAACCTTGTGGTCTTGG	25	0	17	0	10	0	13	12	0	0	0	0	11	5.66667	7.66667	4	3.66667	0.73913	1.09091	0.478261	0.705882	-0.436099	0.786214	0.829045	0.125531	0.953964	0.962064	-1.06413	0.498093	0.740071	-0.5025	0.821922	0.927896
tag181861	Triticum_aestivum_tRNA-Lys-CTT-11-1	AGGCTCTTAACCTTGTGGTCTTG	23	19	18	16	14	14	13	14	10	0	0	0	13	17.6667	13.6667	8	4.33333	1.29268	1.84615	0.317073	0.45283	0.370368	0.0132356	0.0417543	0.884523	0.574713	0.646704	-1.65711	0.0982566	0.77388	-1.14296	0.08559	0.451071
tag52095	Triticum_aestivum_tRNA-Lys-CTT-11-1	AAGGCTCTTAACCTTGTGGTCTTG	24	12	26	10	0	10	10	12	14	11	0	0	16	16	6.66667	12.3333	5.33333	2.4	2.3125	0.8	0.770833	1.26303	0.196993	0.312887	1.20945	0.265036	0.427982	-0.321928	0.842472	0.953944	-0.375509	0.512702	0.717138
tag215638	Triticum_aestivum_tRNA-Lys-CTT-11-1	CTTGTGGTCTTGGGTTCG	18	0	0	0	0	10	0	10	11	0	0	0	0	0	3.33333	7	0	0	NA	0	NA	NA	0.373901	0.467172	NA	0.117018	0.255812	NA	0.373901	0.71873	NA	0.117018	0.466393
tag98354	Triticum_aestivum_tRNA-Lys-CTT-11-1	AAGGCTCTTAACCTTGTGGTCTTGGG	26	0	0	0	0	0	0	0	0	0	0	0	13	0	0	0	4.33333	NA	0	NA	NA	NA	NA	NA	NA	0.373901	0.494678	NA	0.373901	0.717181	NA	NA	NA
tag231971	Triticum_aestivum_tRNA-Lys-CTT-11-1	CTTAACCTTGTGGTCTTGGGTTCG	24	0	18	0	0	0	0	0	0	0	0	0	0	6	0	0	0	NA	NA	NA	0	NA	0.373901	0.466661	NA	NA	NA	NA	NA	NA	NA	0.373901	0.648639
tag165856	Triticum_aestivum_tRNA-Lys-CTT-11-1	AACCTTGTGGTCTTGGGTTC	20	22	37	21	0	0	0	17	12	27	0	0	0	26.6667	0	18.6667	0	NA	NA	NA	0.7	NA	0.00672931	0.0262282	NA	0.0133358	0.0633601	NA	NA	NA	-0.514573	0.304559	0.675987
tag19147	Triticum_aestivum_tRNA-Lys-CTT-11-1	CCTTGTGGTCTTGGGTTC	18	22	28	18	0	0	0	13	15	14	0	0	0	22.6667	0	14	0	NA	NA	NA	0.617647	NA	0.00145745	0.0102111	NA	1.71589e-05	0.0026204	NA	NA	NA	-0.695145	0.0430182	0.336875
tag167255	Triticum_aestivum_tRNA-Lys-CTT-11-1	TAACCTTGTGGTCTTGGGTTCG	22	148	141	130	14	0	0	71	32	129	0	0	0	139.667	4.66667	77.3333	0	29.9286	NA	0	0.553699	4.90345	4.29892e-05	0.00140268	NA	0.0516782	0.148906	NA	0.373901	0.715638	-0.852825	0.0953063	0.475249
tag159690	Triticum_aestivum_tRNA-Lys-CTT-11-1	CCTTGTGGTCTTGGGTTCG	19	96	106	84	0	0	0	43	38	72	0	0	0	95.3333	0	51	0	NA	NA	NA	0.534965	NA	0.000115376	0.00243998	NA	0.00857349	0.0506357	NA	NA	NA	-0.902483	0.0230286	0.241583
tag80593	Triticum_aestivum_tRNA-Lys-CTT-11-1	AACCTTGTGGTCTTGGGTTCG	21	97	100	107	0	0	0	54	29	74	0	0	0	101.333	0	52.3333	0	NA	NA	NA	0.516447	NA	4.35953e-06	0.000553177	NA	0.0158597	0.0703487	NA	NA	NA	-0.953307	0.0213833	0.228637
tag148185	Triticum_aestivum_tRNA-Lys-CTT-11-1	TAACCTTGTGGTCTTGGGTTC	21	27	25	16	0	0	0	11	0	21	0	0	0	22.6667	0	10.6667	0	NA	NA	NA	0.470588	NA	0.00258167	0.0141065	NA	0.153417	0.2761	NA	NA	NA	-1.08746	0.159044	0.477991
tag104563	Triticum_aestivum_tRNA-Lys-CTT-11-1	ACCTTGTGGTCTTGGGTTCG	20	12	12	0	0	0	0	11	0	0	0	0	0	8	0	3.66667	0	NA	NA	NA	0.458333	NA	0.116117	0.228629	NA	0.373901	0.494067	NA	NA	NA	-1.12553	0.469261	0.683008
tag156097	Triticum_aestivum_tRNA-Lys-CTT-11-1	TTAACCTTGTGGTCTTGGGTTCG	23	17	35	16	0	0	0	11	0	14	0	0	0	22.6667	0	8.33333	0	NA	NA	NA	0.367647	NA	0.02136	0.06023	NA	0.121813	0.248034	NA	NA	NA	-1.44361	0.128511	0.439706
tag22158	Triticum_aestivum_tRNA-Lys-CTT-11-1	AGGCTCTTAACCTTGTGGTCTTGG	24	10	0	0	10	17	0	0	0	0	13	0	12	3.33333	9	0	8.33333	0.37037	0	0.925926	0	-1.43296	0.395088	0.455748	NA	0.116753	0.259477	-0.111031	0.922814	0.970809	NA	0.373901	0.647629
tag190340	Triticum_aestivum_tRNA-Lys-CTT-11-1	AGGCTCTTAACCTTGTGGTCTTGGG	25	0	0	0	13	0	0	0	0	0	0	0	11	0	4.33333	0	3.66667	0	0	0.846154	NA	NA	0.373901	0.466152	NA	0.373901	0.493457	-0.241008	0.912169	0.974587	NA	NA	NA
tag31028	Triticum_aestivum_tRNA-Lys-CTT-12-1	GCCCGTCTAGCTCAGTTGGTAG	22	4204	7159	4536	6882	7141	4642	5005	3078	5112	4200	5518	7624	5299.67	6221.67	4398.33	5780.67	0.851808	0.76087	0.929119	0.829926	-0.231399	0.493835	0.552901	-0.394279	0.312186	0.494411	-0.106065	0.746711	0.902952	-0.268945	0.475069	0.686074
tag107293	Triticum_aestivum_tRNA-Lys-CTT-12-1	GCCCGTCTAGCTCAGTTGGTA	21	4796	7897	5906	7935	8623	5160	6053	3570	6371	4718	6229	7988	6199.67	7239.33	5331.33	6311.67	0.856386	0.844679	0.871857	0.859939	-0.223666	0.497225	0.556151	-0.243525	0.491155	0.568846	-0.197836	0.548912	0.776679	-0.217694	0.530977	0.73075
tag90040	Triticum_aestivum_tRNA-Lys-CTT-12-1	GCCCGTCTAGCTCAGTTGGTAGA	23	166	301	180	409	345	258	224	117	254	180	177	313	215.667	337.333	198.333	223.333	0.639328	0.88806	0.662055	0.919629	-0.645372	0.117936	0.21971	-0.171271	0.703614	0.768298	-0.594976	0.142959	0.691484	-0.120876	0.786029	0.904828
tag64749	Triticum_aestivum_tRNA-Lys-CTT-12-1	GCCCGTCTAGCTCAGTTGGTAGAG	24	1216	1765	1509	2970	2953	1988	3050	1150	1650	1771	1302	3203	1496.67	2637	1950	2092	0.567564	0.932122	0.793326	1.3029	-0.817145	0.0342858	0.0868169	-0.101409	0.868774	0.899051	-0.334015	0.453724	0.712195	0.381721	0.485351	0.693715
tag161997	Triticum_aestivum_tRNA-Lys-CTT-12-1	GCCCGTCTAGCTCAGTTGGTAGAGC	25	294	490	329	400	404	313	607	332	504	275	222	399	371	372.333	481	298.667	0.996419	1.61049	0.802149	1.2965	-0.00517559	0.985133	0.991209	0.687501	0.129864	0.252409	-0.318059	0.288686	0.853589	0.374618	0.334711	0.710303
tag145771	Triticum_aestivum_tRNA-Lys-CTT-12-1	GCCCGTCTAGCTCAGTTG	18	1398	1785	2464	910	801	509	1328	829	1312	500	980	637	1882.33	740	1156.33	705.667	2.54369	1.63864	0.953604	0.614308	1.34692	0.0267156	0.0721259	0.712499	0.106667	0.253958	-0.0685384	0.862754	0.95742	-0.702965	0.108114	0.48089
tag98060	Triticum_aestivum_tRNA-Lys-CTT-12-1	CCCGTCTAGCTCAGTTGGTA	20	49	55	70	28	27	16	36	13	34	16	17	0	58	23.6667	27.6667	11	2.4507	2.51515	0.464789	0.477011	1.2932	0.00943494	0.0328497	1.33065	0.143928	0.263458	-1.10535	0.132375	0.684961	-1.0679	0.0347291	0.30895
tag58208	Triticum_aestivum_tRNA-Lys-CTT-12-1	GCCCGTCTAGCTCAGTTGGT	20	58437	65690	136877	35493	64817	30170	53198	38050	54191	14873	18648	22013	87001.3	43493.3	48479.7	18511.3	2.00034	2.61892	0.425613	0.557229	1.00024	0.185528	0.297574	1.38897	0.00593695	0.0391766	-1.23239	0.0849931	0.713622	-0.843658	0.206329	0.536069
tag156625	Triticum_aestivum_tRNA-Lys-CTT-12-1	GCCCGTCTAGCTCAGTTGG	19	8145	9657	14050	3264	3104	1921	6862	3463	6958	1614	2419	2304	10617.3	2763	5761	2112.33	3.84268	2.72732	0.764507	0.542603	1.94211	0.0125121	0.0402503	1.44748	0.036176	0.116133	-0.387398	0.256961	0.843895	-0.88203	0.082917	0.441166
tag93518	Triticum_aestivum_tRNA-Lys-CTT-12-1	CCGTCTAGCTCAGTTGGT	18	100	133	170	29	27	15	111	92	108	11	19	0	134.333	23.6667	103.667	10	5.67606	10.3667	0.422535	0.771712	2.50489	0.00588576	0.0242655	3.37388	0.000314727	0.00909306	-1.24286	0.123866	0.680498	-0.373865	0.219076	0.553665
tag118981	Triticum_aestivum_tRNA-Lys-CTT-12-1	CCCGTCTAGCTCAGTTGGT	19	4304	5116	6579	275	232	183	2640	1597	3390	140	216	146	5333	230	2542.33	167.333	23.187	15.1932	0.727536	0.476717	4.53524	0.00156095	0.0104859	3.92536	0.0103136	0.0559656	-0.458909	0.157371	0.710967	-1.06879	0.0298188	0.290864
tag84976	Triticum_aestivum_tRNA-Lys-CTT-12-1	CCCGTCTAGCTCAGTTGG	18	913	1229	1695	55	38	31	530	253	669	17	28	18	1279	41.3333	484	21	30.9435	23.0476	0.508065	0.378421	4.95157	0.00551881	0.0232564	4.52655	0.0193506	0.0777661	-0.976916	0.062671	0.688608	-1.40194	0.036858	0.315277
tag237024	Triticum_aestivum_tRNA-Lys-CTT-12-1	CCGTCTAGCTCAGTTGGTAGAGC	23	0	13	10	0	0	0	0	0	0	0	0	0	7.66667	0	0	0	NA	NA	NA	0	NA	0.122839	0.221966	NA	NA	NA	NA	NA	NA	NA	0.122839	0.449334
tag111609	Triticum_aestivum_tRNA-Lys-CTT-12-1	CCCGTCTAGCTCAGTTGGTAGAG	23	0	15	0	0	0	0	0	0	0	0	0	0	5	0	0	0	NA	NA	NA	0	NA	0.373901	0.465643	NA	NA	NA	NA	NA	NA	NA	0.373901	0.646622
tag44107	Triticum_aestivum_tRNA-Lys-CTT-12-1	CCGTCTAGCTCAGTTGGTAG	20	0	0	11	0	0	0	0	10	10	0	0	0	3.66667	0	6.66667	0	NA	NA	NA	1.81818	NA	0.373901	0.465136	NA	0.116117	0.26637	NA	NA	NA	0.862496	0.577579	0.766429
tag178050	Triticum_aestivum_tRNA-Lys-CTT-12-1	CCCGTCTAGCTCAGTTGGTAGAGC	24	76	115	49	0	0	0	63	26	57	0	0	0	80	0	48.6667	0	NA	NA	NA	0.608333	NA	0.0139637	0.0436892	NA	0.0132125	0.0633369	NA	NA	NA	-0.717066	0.233147	0.571055
tag185355	Triticum_aestivum_tRNA-Lys-CTT-12-1	CCCGTCTAGCTCAGTTGGTAG	21	53	42	44	0	16	0	20	0	36	0	0	0	46.3333	5.33333	18.6667	0	8.6875	NA	0	0.402878	3.11894	0.00290375	0.0154957	NA	0.147518	0.267282	NA	0.373901	0.714103	-1.31159	0.0648866	0.403095
tag119822	Triticum_aestivum_tRNA-Lys-CTT-12-1	CCCGTCTAGCTCAGTTGGTAGA	22	16	19	0	10	0	0	0	0	10	0	0	0	11.6667	3.33333	3.33333	0	3.5	NA	0	0.285714	1.80735	0.286034	0.425327	NA	0.373901	0.492848	NA	0.373901	0.712574	-1.80735	0.286034	0.653122
tag105275	Triticum_aestivum_tRNA-Lys-CTT-12-1	CCGTCTAGCTCAGTTGGTA	19	0	0	0	10	10	0	0	0	0	0	10	0	0	6.66667	0	3.33333	0	0	0.5	NA	NA	0.116117	0.228236	NA	0.373901	0.492242	-1	0.518519	0.752825	NA	NA	NA
tag15193	Triticum_aestivum_tRNA-Lys-CTT-15-1	GCCCGTCTAGCTCAGTTGGC	20	114	160	344	66	120	51	119	77	143	29	46	36	206	79	113	37	2.60759	3.05405	0.468354	0.548544	1.38272	0.158302	0.260868	1.61073	0.018818	0.0776696	-1.09433	0.122787	0.687301	-0.866322	0.270907	0.63824
tag94000	Triticum_aestivum_tRNA-Lys-CTT-15-1	GCCCGTCTAGCTCAGTTGGCAG	22	0	0	0	0	0	0	0	0	11	0	0	0	0	0	3.66667	0	NA	NA	NA	NA	NA	NA	NA	NA	0.373901	0.491636	NA	NA	NA	NA	0.373901	0.645618
tag48997	Triticum_aestivum_tRNA-Lys-CTT-15-1	AACCTCGTGGTCGTGGGTTCG	21	0	0	0	0	0	0	0	0	10	0	0	0	0	0	3.33333	0	NA	NA	NA	NA	NA	NA	NA	NA	0.373901	0.491032	NA	NA	NA	NA	0.373901	0.644617
tag235323	Triticum_aestivum_tRNA-Lys-CTT-15-1	GCCCGTCTAGCTCAGTTGGCA	21	0	0	0	0	0	0	0	0	10	0	0	0	0	0	3.33333	0	NA	NA	NA	NA	NA	NA	NA	NA	0.373901	0.49043	NA	NA	NA	NA	0.373901	0.643619
tag155103	Triticum_aestivum_tRNA-Lys-CTT-15-1	CCCGTCTAGCTCAGTTGGC	19	0	15	21	0	0	0	0	0	0	0	0	0	12	0	0	0	NA	NA	NA	0	NA	0.127046	0.226345	NA	NA	NA	NA	NA	NA	NA	0.127046	0.44287
tag175235	Triticum_aestivum_tRNA-Lys-CTT-17-1	GGTCGTGGGTTCGTGCCC	18	0	0	0	0	0	0	0	0	0	0	13	0	0	0	0	4.33333	NA	0	NA	NA	NA	NA	NA	NA	0.373901	0.489829	NA	0.373901	0.711051	NA	NA	NA
tag67315	Triticum_aestivum_tRNA-Lys-CTT-17-1	TGTGGTCGTGGGTTCGTGC	19	0	0	0	13	14	0	0	0	0	0	0	0	0	9	0	0	0	NA	0	NA	NA	0.116662	0.22581	NA	NA	NA	NA	0.116662	0.746972	NA	NA	NA
tag64831	Triticum_aestivum_tRNA-Lys-CTT-17-1	GTGGTCGTGGGTTCGTGC	18	0	0	0	0	15	0	0	0	0	0	11	0	0	5	0	3.66667	0	0	0.733333	NA	NA	0.373901	0.46463	NA	0.373901	0.489229	-0.447459	0.840254	0.952645	NA	NA	NA
tag64983	Triticum_aestivum_tRNA-Lys-CTT-18-1	GCCTGTCTAGCTCAGTTGG	19	11	0	13	0	0	0	11	0	12	0	0	0	8	0	7.66667	0	NA	NA	NA	0.958333	NA	0.118871	0.219307	NA	0.116868	0.258123	NA	NA	NA	-0.0614005	0.955212	0.993635
tag106425	Triticum_aestivum_tRNA-Lys-CTT-18-1	CCTGTCTAGCTCAGTTGGT	19	11	15	23	0	0	0	11	0	21	0	0	0	16.3333	0	10.6667	0	NA	NA	NA	0.653061	NA	0.00980674	0.0339373	NA	0.153417	0.275636	NA	NA	NA	-0.61471	0.464558	0.679722
tag56955	Triticum_aestivum_tRNA-Lys-CTT-22-1	GCCCGTCTAGCTCAGCTGGT	20	47	22	84	19	23	0	31	24	17	0	13	13	51	14	24	8.66667	3.64286	2.76923	0.619048	0.470588	1.86507	0.12852	0.227199	1.46949	0.0608311	0.167599	-0.691878	0.556086	0.781858	-1.08746	0.217337	0.55304
tag133526	Triticum_aestivum_tRNA-Lys-CTT-4-1	AACCTTGTGGTCGTGGGTTCA	21	15	12	14	0	0	0	0	0	0	0	0	0	13.6667	0	0	0	NA	NA	NA	0	NA	0.000101216	0.00226645	NA	NA	NA	NA	NA	NA	NA	0.000101216	0.010232
tag108375	Triticum_aestivum_tRNA-Lys-CTT-6-1	GCCCATCTAGCTCAGTTGGT	20	1333	1457	3275	692	1259	680	68	20	24	25	14	36	2021.67	877	37.3333	25	2.30521	1.49333	0.0285063	0.0184666	1.2049	0.155994	0.257808	0.578536	0.499653	0.576191	-5.13258	0.0111815	0.414648	-5.75894	0.0341713	0.308931
tag189530	Triticum_aestivum_tRNA-Lys-CTT-6-1	GCCCATCTAGCTCAGTTGGTA	21	102	174	151	182	203	145	0	0	0	0	0	0	142.333	176.667	0	0	0.80566	NA	0	0	-0.311756	0.274989	0.413751	NA	NA	NA	NA	0.00047911	0.142136	NA	0.00257646	0.0774332
tag225291	Triticum_aestivum_tRNA-Lys-CTT-6-1	GCCCATCTAGCTCAGTTGGTAG	22	99	164	107	152	185	118	0	0	0	0	0	0	123.333	151.667	0	0	0.813187	NA	0	0	-0.298341	0.37124	0.53194	NA	NA	NA	NA	0.0014286	0.141273	NA	0.00381955	0.0923334
tag78404	Triticum_aestivum_tRNA-Lys-CTT-6-1	GCCCATCTAGCTCAGTTGGTAGAG	24	25	37	23	36	29	26	0	0	0	0	0	0	28.3333	30.3333	0	0	0.934066	NA	0	0	-0.0984037	0.724142	0.775042	NA	NA	NA	NA	0.000512993	0.114141	NA	0.00292125	0.083293
tag98910	Triticum_aestivum_tRNA-Lys-CTT-6-1	GCCCATCTAGCTCAGTTGG	19	185	186	271	53	63	41	0	0	0	0	0	0	214	52.3333	0	0	4.08917	NA	0	0	2.03181	0.00520379	0.0225959	NA	NA	NA	NA	0.00118895	0.176361	NA	0.00168375	0.0668688
tag139993	Triticum_aestivum_tRNA-Lys-CTT-6-1	GCCCATCTAGCTCAGTTG	18	26	29	31	10	11	0	0	0	0	0	0	0	28.6667	7	0	0	4.09524	NA	0	0	2.03395	0.00467912	0.0218104	NA	NA	NA	NA	0.117018	0.694305	NA	3.89281e-05	0.00721467
tag161514	Triticum_aestivum_tRNA-Lys-CTT-6-1	CCCATCTAGCTCAGTTGGT	19	45	57	72	0	0	0	0	0	0	0	0	0	58	0	0	0	NA	NA	NA	0	NA	0.00175526	0.0111983	NA	NA	NA	NA	NA	NA	NA	0.00175526	0.0629627
tag96605	Triticum_aestivum_tRNA-Lys-CTT-6-1	CCCATCTAGCTCAGTTGG	18	15	12	33	0	0	0	0	0	0	0	0	0	20	0	0	0	NA	NA	NA	0	NA	0.0380293	0.0944119	NA	NA	NA	NA	NA	NA	NA	0.0380293	0.320368
tag3593	Triticum_aestivum_tRNA-Lys-TTT-1-1	GCCGTCTTAGCTCAGTTGGTAG	22	139	166	149	219	295	169	176	152	211	166	211	285	151.333	227.667	179.667	220.667	0.664714	0.814199	0.969253	1.18722	-0.589193	0.111289	0.22336	-0.296546	0.349023	0.541517	-0.0450544	0.896352	0.977639	0.247593	0.207362	0.537497
tag174402	Triticum_aestivum_tRNA-Lys-TTT-1-1	GCCGTCTTAGCTCAGTTGGTA	21	221	248	258	374	388	296	322	175	312	248	348	384	242.333	352.667	269.667	326.667	0.687146	0.82551	0.926276	1.11279	-0.541312	0.0228325	0.0635967	-0.276642	0.413233	0.49302	-0.110486	0.628797	0.82908	0.154184	0.604516	0.788067
tag186580	Triticum_aestivum_tRNA-Lys-TTT-1-1	GCCGTCTTAGCTCAGTTGGTAGAG	24	78	82	66	125	149	90	164	52	99	91	70	157	75.3333	121.333	105	106	0.620879	0.990566	0.873626	1.39381	-0.687616	0.060977	0.138441	-0.0136749	0.982029	0.98387	-0.194912	0.649992	0.837183	0.479029	0.417212	0.639036
tag149519	Triticum_aestivum_tRNA-Lys-TTT-1-1	GCCGTCTTAGCTCAGTTG	18	192	268	386	86	77	49	162	77	181	63	104	63	282	70.6667	140	76.6667	3.99057	1.82609	1.08491	0.496454	1.99659	0.0213238	0.0602766	0.868755	0.142649	0.264743	0.11757	0.750758	0.904161	-1.01027	0.0937852	0.474041
tag211151	Triticum_aestivum_tRNA-Lys-TTT-1-1	GCCGTCTTAGCTCAGTTGGTAGAGC	25	0	10	0	0	16	16	12	0	13	13	0	0	3.33333	10.6667	8.33333	4.33333	0.3125	1.92308	0.40625	2.5	-1.67807	0.308398	0.451526	0.943416	0.542651	0.617121	-1.29956	0.408876	0.677652	1.32193	0.402413	0.620642
tag78116	Triticum_aestivum_tRNA-Lys-TTT-1-1	GCCGTCTTAGCTCAGTTGGT	20	3191	2113	5665	1165	1816	1115	2321	1220	2337	623	655	706	3656.33	1365.33	1959.33	661.333	2.67798	2.9627	0.484375	0.535874	1.42114	0.100169	0.203908	1.56691	0.024817	0.0911661	-1.0458	0.0362154	0.528389	-0.900035	0.20252	0.533656
tag214149	Triticum_aestivum_tRNA-Lys-TTT-1-1	GCCGTCTTAGCTCAGTTGG	19	681	646	1093	174	161	127	499	237	561	103	134	132	806.667	154	432.333	123	5.2381	3.51491	0.798701	0.53595	2.38904	0.01061	0.0354286	1.81349	0.0362343	0.115971	-0.324272	0.14627	0.69245	-0.899829	0.0985432	0.474372
tag236286	Triticum_aestivum_tRNA-Lys-TTT-1-1	CCGTCTTAGCTCAGTTGGT	19	164	123	247	29	53	33	116	67	129	13	14	11	178	38.3333	104	12.6667	4.64348	8.21053	0.330435	0.58427	2.21521	0.0199072	0.0571207	3.03747	0.00844212	0.0501368	-1.59756	0.0264565	0.511875	-0.775294	0.145925	0.463625
tag21969	Triticum_aestivum_tRNA-Lys-TTT-1-1	CGTCTTAGCTCAGTTGGT	18	0	0	0	0	0	0	11	0	0	0	0	0	0	0	3.66667	0	NA	NA	NA	NA	NA	NA	NA	NA	0.373901	0.488631	NA	NA	NA	NA	0.373901	0.642624
tag235111	Triticum_aestivum_tRNA-Lys-TTT-1-1	CCGTCTTAGCTCAGTTGG	18	131	172	294	0	10	0	90	40	168	0	0	0	199	3.33333	99.3333	0	59.7	NA	0	0.499162	5.89966	0.0162941	0.0490973	NA	0.0559747	0.157466	NA	0.373901	0.709535	-1.00242	0.180475	0.505511
tag105884	Triticum_aestivum_tRNA-Lys-TTT-1-1	CCGTCTTAGCTCAGTTGGTAGAGC	24	0	14	27	0	0	0	0	0	14	0	0	0	13.6667	0	4.66667	0	NA	NA	NA	0.341463	NA	0.154468	0.256399	NA	0.373901	0.488034	NA	NA	NA	-1.5502	0.377984	0.599598
tag38221	Triticum_aestivum_tRNA-Lys-TTT-2-1	TGGTAGAGCGCGTGGCTTT	19	12	0	15	22	21	13	0	13	0	16	25	11	9	18.6667	4.33333	17.3333	0.482143	0.25	0.928571	0.481481	-1.05247	0.147671	0.248365	-2	0.0947269	0.232255	-0.106915	0.802482	0.936054	-1.05445	0.500421	0.7035
tag121159	Triticum_aestivum_tRNA-Lys-TTT-2-1	TCAGTGGTAGAGCGCGTG	18	11	0	0	0	0	11	0	0	10	10	16	0	3.66667	3.66667	3.33333	8.66667	1	0.384615	2.36364	0.909091	0	1	1.00088	-1.37851	0.405023	0.485392	1.24101	0.446944	0.704036	-0.137504	0.949597	0.995242
tag74706	Triticum_aestivum_tRNA-Lys-TTT-2-1	GCCGACCTAGCTCAGTGG	18	5310	5066	6554	1759	1637	1438	4456	3124	3544	1182	1791	1342	5643.33	1611.33	3708	1438.33	3.50228	2.57798	0.892635	0.657058	1.80829	0.00101541	0.00878481	1.36624	0.00635176	0.0416566	-0.163857	0.446003	0.7038	-0.605906	0.0330508	0.306271
tag172475	Triticum_aestivum_tRNA-Lys-TTT-2-1	CCGACCTAGCTCAGTGGT	18	948	878	822	171	117	235	960	750	708	98	142	68	882.667	174.333	806	102.667	5.0631	7.85065	0.58891	0.913142	2.34002	0.000143186	0.0027253	2.97281	0.000961698	0.0160634	-0.763881	0.150052	0.699197	-0.131089	0.423297	0.643922
tag104040	Triticum_aestivum_tRNA-Lys-TTT-2-1	GGTAGAGCGCGTGGCTTT	18	0	0	0	11	18	11	0	0	0	0	10	0	0	13.3333	0	3.33333	0	0	0.25	NA	NA	0.00463935	0.021803	NA	0.373901	0.487439	-2	0.0698643	0.668594	NA	NA	NA
tag3735	Triticum_aestivum_tRNA-Lys-TTT-3-1	GCCGTCCTAGCTCAGTTG	18	127	110	151	63	42	31	100	56	114	36	61	44	129.333	45.3333	90	47	2.85294	1.91489	1.03676	0.695876	1.51245	0.00517646	0.0225631	0.937264	0.0859791	0.2178	0.0520885	0.895689	0.978115	-0.523097	0.136264	0.453669
tag216466	Triticum_aestivum_tRNA-Lys-TTT-3-1	GCCGTCCTAGCTCAGTTGGT	20	5177	3492	8506	2461	3933	1926	3867	2740	3763	1218	1378	1522	5725	2773.33	3456.67	1372.67	2.0643	2.51821	0.494952	0.603785	1.04565	0.137091	0.236492	1.3324	0.00489607	0.0358486	-1.01464	0.0820628	0.702268	-0.727894	0.209012	0.536771
tag64321	Triticum_aestivum_tRNA-Lys-TTT-3-1	GCCGTCCTAGCTCAGTTGG	19	1276	1001	1727	354	335	216	977	531	962	184	313	297	1334.67	301.667	823.333	264.667	4.42431	3.11083	0.877348	0.616883	2.14545	0.00875752	0.0310593	1.6373	0.0211814	0.0811573	-0.188779	0.566292	0.789969	-0.696931	0.11774	0.457785
tag116910	Triticum_aestivum_tRNA-Lys-TTT-3-1	CCGTCCTAGCTCAGTTGGT	19	211	199	339	33	38	25	174	90	209	0	19	21	249.667	32	157.667	13.3333	7.80208	11.825	0.416667	0.631509	2.96386	0.00839223	0.0300437	3.56377	0.0159151	0.0703028	-1.26303	0.0721438	0.675873	-0.663126	0.182079	0.504917
tag226852	Triticum_aestivum_tRNA-Lys-TTT-3-1	AACCGTGTGGTCGTGGGTT	19	14	23	17	0	0	0	18	0	22	0	0	0	18	0	13.3333	0	NA	NA	NA	0.740741	NA	0.00243869	0.0135853	NA	0.120079	0.247808	NA	NA	NA	-0.432959	0.555603	0.747979
tag146187	Triticum_aestivum_tRNA-Lys-TTT-3-1	AACCGTGTGGTCGTGGGT	18	35	36	19	0	0	0	24	14	27	0	0	0	30	0	21.6667	0	NA	NA	NA	0.722222	NA	0.00551725	0.0233359	NA	0.00528213	0.0373947	NA	NA	NA	-0.469485	0.285533	0.654666
tag82142	Triticum_aestivum_tRNA-Lys-TTT-3-1	TAACCGTGTGGTCGTGGGT	19	13	23	18	0	0	0	13	10	14	0	0	0	18	0	12.3333	0	NA	NA	NA	0.685185	NA	0.00337033	0.0170306	NA	0.000508424	0.011323	NA	NA	NA	-0.545434	0.144177	0.463367
tag26991	Triticum_aestivum_tRNA-Lys-TTT-3-1	CCGTGTGGTCGTGGGTTCG	19	47	38	58	0	0	0	26	20	39	0	0	0	47.6667	0	28.3333	0	NA	NA	NA	0.594406	NA	0.00118163	0.00930634	NA	0.00721727	0.0456524	NA	NA	NA	-0.75048	0.0743517	0.419691
tag137103	Triticum_aestivum_tRNA-Lys-TTT-3-1	CCGTGTGGTCGTGGGTTC	18	25	39	41	0	0	0	18	31	13	0	0	0	35	0	20.6667	0	NA	NA	NA	0.590476	NA	0.00224719	0.0129611	NA	0.0182637	0.0759686	NA	NA	NA	-0.760049	0.123167	0.447587
tag159526	Triticum_aestivum_tRNA-Lys-TTT-3-1	AACCGTGTGGTCGTGGGTTCG	21	67	44	64	0	0	0	34	19	48	0	0	0	58.3333	0	33.6667	0	NA	NA	NA	0.577143	NA	0.00127426	0.00951112	NA	0.0158546	0.0706191	NA	NA	NA	-0.793	0.0894932	0.460724
tag130707	Triticum_aestivum_tRNA-Lys-TTT-3-1	CGTCCTAGCTCAGTTGGT	18	11	22	25	0	0	0	13	0	19	0	0	0	19.3333	0	10.6667	0	NA	NA	NA	0.551724	NA	0.0104739	0.03518	NA	0.129908	0.25158	NA	NA	NA	-0.857981	0.28571	0.653723
tag70165	Triticum_aestivum_tRNA-Lys-TTT-3-1	TAACCGTGTGGTCGTGGGTTCG	22	22	22	13	0	0	0	11	0	18	0	0	0	19	0	9.66667	0	NA	NA	NA	0.508772	NA	0.00318185	0.0162945	NA	0.138755	0.260227	NA	NA	NA	-0.974909	0.196993	0.52912
tag13956	Triticum_aestivum_tRNA-Lys-TTT-3-1	CCGTCCTAGCTCAGTTGG	18	214	245	350	13	0	0	151	63	185	0	0	0	269.667	4.33333	133	0	62.2308	NA	0	0.493201	5.95956	0.00303932	0.0159216	NA	0.0216021	0.0815993	NA	0.373901	0.708025	-1.01975	0.0675525	0.397452
tag744	Triticum_aestivum_tRNA-Lys-TTT-3-1	AACCGTGTGGTCGTGGGTTC	20	10	22	0	0	0	0	13	0	0	0	0	0	10.6667	0	4.33333	0	NA	NA	NA	0.40625	NA	0.168798	0.274988	NA	0.373901	0.486845	NA	NA	NA	-1.29956	0.456752	0.676309
tag134510	Triticum_aestivum_tRNA-Lys-TTT-4-1	CCGTCTTAGCTCAGCTGG	18	53	72	115	0	0	0	30	0	43	0	0	0	80	0	24.3333	0	NA	NA	NA	0.304167	NA	0.0120414	0.0389555	NA	0.128575	0.250815	NA	NA	NA	-1.71707	0.0672415	0.399853
tag57114	Triticum_aestivum_tRNA-Lys-TTT-4-1	CCGTCTTAGCTCAGCTGGT	19	70	61	119	0	0	0	18	0	50	0	0	0	83.3333	0	22.6667	0	NA	NA	NA	0.272	NA	0.00985085	0.0338846	NA	0.196013	0.329462	NA	NA	NA	-1.87832	0.0591599	0.391582
tag182538	Triticum_aestivum_tRNA-Met-CAT-10-1	ATCCTGAGGTCGAGAGTT	18	18	13	15	15	14	19	0	16	14	15	24	0	15.3333	16	10	13	0.958333	0.769231	0.8125	0.652174	-0.0614005	0.767644	0.813973	-0.378512	0.74541	0.802461	-0.29956	0.696928	0.867505	-0.616671	0.366219	0.748595
tag169941	Triticum_aestivum_tRNA-Met-CAT-10-1	ATCCTGAGGTCGAGAGTTC	19	97	119	66	53	41	44	51	53	81	30	48	32	94	46	61.6667	36.6667	2.04348	1.68182	0.797101	0.656028	1.03103	0.0384082	0.0951456	0.750022	0.0900884	0.226067	-0.327165	0.238426	0.822479	-0.60817	0.149755	0.469093
tag121866	Triticum_aestivum_tRNA-Met-CAT-10-1	TCCTGAGGTCGAGAGTTC	18	1581	1755	1915	335	359	298	1013	1032	1371	367	244	156	1750.33	330.667	1138.67	255.667	5.29335	4.45372	0.773185	0.650543	2.40418	0.000132359	0.00256194	2.15501	0.00255438	0.0252836	-0.371114	0.304372	0.885265	-0.620284	0.0154948	0.198049
tag112834	Triticum_aestivum_tRNA-Met-CAT-10-1	CCTGAGGTCGAGAGTTCG	18	359	355	329	71	39	64	117	113	344	42	40	41	347.667	58	191.333	41	5.99425	4.66667	0.706897	0.550336	2.58358	2.80623e-05	0.0013353	2.22239	0.120286	0.247758	-0.500429	0.155518	0.70618	-0.861617	0.111902	0.484183
tag108131	Triticum_aestivum_tRNA-Met-CAT-1-12	AATCCTGAGGTCGAGAGTTC	20	473	535	481	92	110	92	273	252	508	65	80	68	496.333	98	344.333	71	5.06463	4.84977	0.72449	0.693754	2.34046	4.03605e-05	0.00144036	2.27791	0.0292196	0.10076	-0.464963	0.0232457	0.517217	-0.527503	0.145845	0.464698
tag57900	Triticum_aestivum_tRNA-Met-CAT-1-12	AATCCTGAGGTCGAGAGT	18	246	270	178	13	18	12	216	227	279	0	19	13	231.333	14.3333	240.667	10.6667	16.1395	22.5625	0.744186	1.04035	4.01253	0.00141699	0.0101773	4.49586	0.000340719	0.00910572	-0.426265	0.568375	0.791634	0.0570632	0.795614	0.912085
tag146274	Triticum_aestivum_tRNA-Met-CAT-1-12	AATATCTCAGAGCTAGTG	18	0	0	0	11	20	0	0	0	0	0	0	0	0	10.3333	0	0	0	NA	0	NA	NA	0.148501	0.249395	NA	NA	NA	NA	0.148501	0.695611	NA	NA	NA
tag67221	Triticum_aestivum_tRNA-Met-CAT-1-12	AATCCTGAGGTCGAGAGTT	19	50	64	41	0	0	0	45	40	57	0	0	0	51.6667	0	47.3333	0	NA	NA	NA	0.916129	NA	0.00151483	0.0103589	NA	0.000718592	0.0137174	NA	NA	NA	-0.126377	0.632357	0.798162
tag62466	Triticum_aestivum_tRNA-Met-CAT-18-1	AGGTCGAGAGTTCGGGCC	18	34	33	42	38	50	0	33	22	25	25	39	46	36.3333	29.3333	26.6667	36.6667	1.23864	0.727273	1.25	0.733945	0.308753	0.671776	0.723744	-0.459432	0.225891	0.369232	0.321928	0.675825	0.851961	-0.446256	0.0901903	0.462173
tag126768	Triticum_aestivum_tRNA-Met-CAT-18-1	TCGAGAGTTCGGGCCTCT	18	35	49	32	23	31	19	45	16	24	21	44	14	38.6667	24.3333	28.3333	26.3333	1.58904	1.07595	1.08219	0.732759	0.668156	0.0857794	0.179743	0.10561	0.880876	0.908935	0.113956	0.847087	0.955522	-0.44859	0.364543	0.7493
tag129110	Triticum_aestivum_tRNA-Met-CAT-3-1	GGGGTGGTGGCGCAGTAGG	19	0	0	0	10	0	0	10	0	0	0	0	0	0	3.33333	3.33333	0	0	NA	0	NA	NA	0.373901	0.464125	NA	0.373901	0.486253	NA	0.373901	0.706522	NA	0.373901	0.641633
tag95579	Triticum_aestivum_tRNA-Phe-GAA-10-1	TCTGAAGGTCGCGTGTTC	18	995	1012	1442	690	660	648	1051	1083	733	785	529	322	1149.67	666	955.667	545.333	1.72623	1.75244	0.818819	0.831255	0.787622	0.0300699	0.0784013	0.809369	0.0782595	0.203551	-0.288384	0.420315	0.686385	-0.266636	0.351281	0.73842
tag232007	Triticum_aestivum_tRNA-Phe-GAA-10-1	ATCTGAAGGTCGCGTGTTC	19	367	306	522	242	370	108	435	379	245	172	189	183	398.333	240	353	181.333	1.65972	1.94669	0.755556	0.886192	0.730942	0.185951	0.297834	0.961024	0.0386414	0.121493	-0.40439	0.482168	0.728572	-0.174308	0.624043	0.795798
tag133735	Triticum_aestivum_tRNA-Phe-GAA-10-1	CTGAAGGTCGCGTGTTCG	18	288	294	254	103	104	62	181	136	187	64	76	61	278.667	89.6667	168	67	3.10781	2.50746	0.747212	0.602871	1.6359	0.000529993	0.00599259	1.32623	0.00379852	0.0332837	-0.420411	0.194893	0.784861	-0.730079	0.00554949	0.108264
tag107634	Triticum_aestivum_tRNA-Phe-GAA-10-1	ATCTGAAGGTCGCGTGTT	18	115	110	122	52	46	30	128	171	81	32	55	29	115.667	42.6667	126.667	38.6667	2.71094	3.27586	0.90625	1.0951	1.43879	0.000602095	0.0064261	1.71187	0.0320166	0.106291	-0.142019	0.722969	0.888732	0.131064	0.696397	0.848185
tag90637	Triticum_aestivum_tRNA-Phe-GAA-10-1	ATCTGAAGGTCGCGTGTTCG	20	635	477	915	130	96	58	565	354	423	61	81	105	675.667	94.6667	447.333	82.3333	7.13732	5.4332	0.869718	0.662062	2.83538	0.0110056	0.0365362	2.4418	0.00451577	0.0344812	-0.20138	0.639503	0.83332	-0.594961	0.183932	0.507524
tag111713	Triticum_aestivum_tRNA-Phe-GAA-10-1	TCTGAAGGTCGCGTGTTCG	19	1353	1120	1716	233	197	170	956	711	951	125	134	110	1396.33	200	872.667	123	6.98167	7.09485	0.615	0.62497	2.80357	0.00236301	0.0133592	2.82677	0.000763166	0.0140659	-0.701342	0.0169646	0.487048	-0.678141	0.0520665	0.364138
tag55821	Triticum_aestivum_tRNA-Phe-GAA-10-1	TCGATCCACGCTCACCGC	18	18	18	20	0	0	0	0	0	0	0	0	0	18.6667	0	0	0	NA	NA	NA	0	NA	9.6791e-06	0.000850272	NA	NA	NA	NA	NA	NA	NA	9.6791e-06	0.00269079
tag98130	Triticum_aestivum_tRNA-Phe-GAA-10-1	AGATCTGAAGGTCGCGTGT	19	107	102	80	0	0	0	56	128	41	0	0	0	96.3333	0	75	0	NA	NA	NA	0.778547	NA	0.000313893	0.00421725	NA	0.049154	0.14396	NA	NA	NA	-0.361144	0.490059	0.697754
tag22762	Triticum_aestivum_tRNA-Phe-GAA-10-1	GATCTGAAGGTCGCGTGT	18	128	100	86	0	0	0	61	123	50	0	0	0	104.667	0	78	0	NA	NA	NA	0.745223	NA	0.00106142	0.00878366	NA	0.0264713	0.0946415	NA	NA	NA	-0.424256	0.360729	0.749777
tag202023	Triticum_aestivum_tRNA-Phe-GAA-10-1	GATCTGAAGGTCGCGTGTT	19	42	29	29	0	0	0	22	37	12	0	0	0	33.3333	0	23.6667	0	NA	NA	NA	0.71	NA	0.00153643	0.0104441	NA	0.0311483	0.105706	NA	NA	NA	-0.494109	0.316891	0.692304
tag36787	Triticum_aestivum_tRNA-Phe-GAA-10-1	GATCTGAAGGTCGCGTGTTC	20	57	46	70	16	16	0	34	36	24	0	0	0	57.6667	10.6667	31.3333	0	5.40625	NA	0	0.543353	2.43463	0.00580083	0.0240893	NA	0.00107871	0.0157965	NA	0.116117	0.765509	-0.880039	0.0286396	0.284351
tag28072	Triticum_aestivum_tRNA-Phe-GAA-10-1	AGATCTGAAGGTCGCGTG	18	56	55	83	0	0	0	20	57	23	0	0	0	64.6667	0	33.3333	0	NA	NA	NA	0.515464	NA	0.00213321	0.012493	NA	0.048347	0.142377	NA	NA	NA	-0.956057	0.104901	0.484026
tag47855	Triticum_aestivum_tRNA-Phe-GAA-10-1	GATCTGAAGGTCGCGTGTTCG	21	220	158	207	0	13	0	71	57	94	0	0	0	195	4.33333	74	0	45	NA	0	0.379487	5.49185	0.000597135	0.00643329	NA	0.00236319	0.0245267	NA	0.373901	0.705025	-1.39788	0.00510489	0.105123
tag200799	Triticum_aestivum_tRNA-Phe-GAA-1-1	GCGGGGATAGCTCAGTTG	18	948	1484	926	470	380	421	1642	752	1041	212	266	201	1119.33	423.667	1145	226.333	2.64201	5.05891	0.534225	1.02293	1.40164	0.0195223	0.056299	2.33883	0.0250234	0.0909864	-0.904481	0.00387296	0.202761	0.0327079	0.939806	0.992464
tag83734	Triticum_aestivum_tRNA-Phe-GAA-1-1	CGGGGATAGCTCAGTTGG	18	247	185	355	29	17	10	144	332	300	17	22	11	262.333	18.6667	258.667	16.6667	14.0536	15.52	0.892857	0.986023	3.81286	0.00818777	0.02959	3.95606	0.0141343	0.0656936	-0.163499	0.770082	0.912614	-0.020307	0.96403	0.99076
tag77354	Triticum_aestivum_tRNA-Phe-GAA-1-1	TCGATCCACGCTCACCGCA	19	18	23	16	0	0	0	14	0	19	0	0	0	19	0	11	0	NA	NA	NA	0.578947	NA	0.00079947	0.00780337	NA	0.125167	0.249168	NA	NA	NA	-0.788496	0.256956	0.618474
tag147975	Triticum_aestivum_tRNA-Phe-GAA-1-1	CGATCCACGCTCACCGCA	18	59	75	59	0	0	0	21	17	0	0	0	0	64.3333	0	12.6667	0	NA	NA	NA	0.196891	NA	0.00027087	0.00381893	NA	0.120505	0.246782	NA	NA	NA	-2.34453	0.00348246	0.0900579
tag47060	Triticum_aestivum_tRNA-Phe-GAA-4-1	GTGGGGATAGCTCAGTTGG	19	33	43	76	55	68	39	45	55	28	34	62	40	50.6667	54	42.6667	45.3333	0.938272	0.941176	0.839506	0.842105	-0.0919225	0.839872	0.874325	-0.0874628	0.829456	0.868451	-0.252387	0.508423	0.750409	-0.247928	0.626392	0.796966
tag35328	Triticum_aestivum_tRNA-Phe-GAA-4-1	GTGGGGATAGCTCAGTTG	18	0	11	0	0	0	0	0	11	10	0	0	0	3.66667	0	7	0	NA	NA	NA	1.90909	NA	0.373901	0.463621	NA	0.117018	0.25529	NA	NA	NA	0.932886	0.547333	0.741332
tag201311	Triticum_aestivum_tRNA-Pro-AGG-10-1	GCGAGAGGTCCCGAGTTC	18	1297	1026	1627	424	355	284	883	790	872	673	314	251	1316.67	354.333	848.333	412.667	3.7159	2.05574	1.16463	0.644304	1.89371	0.00571525	0.0239078	1.03965	0.0318193	0.106296	0.21987	0.693221	0.866526	-0.634187	0.0565382	0.383357
tag154165	Triticum_aestivum_tRNA-Pro-AGG-10-1	GTGGTATGATTCTCGCTT	18	82	118	153	83	79	84	147	127	146	87	80	32	117.667	82	140	66.3333	1.43496	2.11055	0.808943	1.1898	0.52101	0.1577	0.26025	1.07762	0.0162836	0.0716344	-0.30589	0.417662	0.685828	0.250721	0.357671	0.746211
tag103364	Triticum_aestivum_tRNA-Pro-AGG-10-1	AGTGGTATGATTCTCGCTT	19	74	147	116	48	59	36	125	68	133	33	42	29	112.333	47.6667	108.667	34.6667	2.35664	3.13462	0.727273	0.967359	1.23673	0.0433857	0.105418	1.64829	0.0237147	0.0880244	-0.459432	0.165505	0.725612	-0.0478766	0.906864	0.976218
tag175522	Triticum_aestivum_tRNA-Pro-AGG-10-1	CGAGAGGTCCCGAGTTCA	18	646	501	711	149	157	152	340	188	557	82	105	83	619.333	152.667	361.667	90	4.05677	4.01852	0.58952	0.583961	2.02033	0.00167985	0.0109622	2.00666	0.0645921	0.175697	-0.762388	0.00134104	0.170504	-0.776055	0.105788	0.480147
tag192978	Triticum_aestivum_tRNA-Pro-AGG-10-1	GTGCGAGAGGTCCCGAGT	18	698	588	635	77	84	60	653	933	665	77	95	53	640.333	73.6667	750.333	75	8.69231	10.0044	1.0181	1.17179	3.11974	6.47117e-05	0.00180246	3.32257	0.00184912	0.0219635	0.0258786	0.929204	0.974077	0.228709	0.319243	0.692005
tag74875	Triticum_aestivum_tRNA-Pro-AGG-10-1	TTGGTCTAGTGGTATGATTCT	21	0	0	0	0	0	0	10	16	0	0	0	0	0	0	8.66667	0	NA	NA	NA	NA	NA	NA	NA	NA	0.136852	0.258472	NA	NA	NA	NA	0.136852	0.454268
tag115776	Triticum_aestivum_tRNA-Pro-AGG-10-1	TGGTCTAGTGGTATGATT	18	0	0	0	0	0	0	10	0	0	0	0	0	0	0	3.33333	0	NA	NA	NA	NA	NA	NA	NA	NA	0.373901	0.485662	NA	NA	NA	NA	0.373901	0.640644
tag236379	Triticum_aestivum_tRNA-Pro-AGG-10-1	GGTCTAGTGGTATGATTCT	19	10	0	13	0	14	0	17	41	13	0	0	0	7.66667	4.66667	23.6667	0	1.64286	NA	0	3.08696	0.716207	0.648678	0.702837	NA	0.0537121	0.152708	NA	0.373901	0.703535	1.62619	0.170416	0.497383
tag148776	Triticum_aestivum_tRNA-Pro-AGG-10-1	TAGTGGTATGATTCTCGC	18	0	18	0	0	0	0	10	12	15	0	0	0	6	0	12.3333	0	NA	NA	NA	2.05556	NA	0.373901	0.463118	NA	0.00105609	0.01568	NA	NA	NA	1.03953	0.362923	0.751529
tag185358	Triticum_aestivum_tRNA-Pro-AGG-10-1	TGGTCTAGTGGTATGATTCT	20	13	10	15	10	0	0	25	32	19	0	0	0	12.6667	3.33333	25.3333	0	3.8	NA	0	2	1.926	0.0621918	0.140362	NA	0.00251989	0.0256549	NA	0.373901	0.70205	1	0.0346837	0.311034
tag123234	Triticum_aestivum_tRNA-Pro-AGG-10-1	CTAGTGGTATGATTCTCG	18	12	0	0	0	0	0	10	10	0	0	0	0	4	0	6.66667	0	NA	NA	NA	1.66667	NA	0.373901	0.462616	NA	0.116117	0.2658	NA	NA	NA	0.736966	0.635529	0.801256
tag9917	Triticum_aestivum_tRNA-Pro-AGG-10-1	AGTGGTATGATTCTCGCT	18	10	15	12	0	0	0	19	16	17	0	0	0	12.3333	0	17.3333	0	NA	NA	NA	1.40541	NA	0.00105609	0.00886803	NA	3.95253e-05	0.00352105	NA	NA	NA	0.490986	0.0423157	0.338525
tag208244	Triticum_aestivum_tRNA-Pro-AGG-10-1	CGAGAGGTCCCGAGTTCAA	19	11	0	18	0	0	0	0	0	10	0	0	0	9.66667	0	3.33333	0	NA	NA	NA	0.344828	NA	0.138755	0.239002	NA	0.373901	0.485073	NA	NA	NA	-1.53605	0.365411	0.7497
tag183653	Triticum_aestivum_tRNA-Pro-AGG-1-1	GGGCATTTGGTCTAGTGG	18	14	0	28	0	10	0	10	16	20	17	23	0	14	3.33333	15.3333	13.3333	4.2	1.15	4	1.09524	2.07039	0.289477	0.428772	0.201634	0.802291	0.846643	2	0.26134	0.836665	0.131245	0.884158	0.964852
tag99955	Triticum_aestivum_tRNA-Pro-CGG-1-1	GTATGATTCTCGCTTCGG	18	0	12	0	16	18	0	0	0	10	0	17	12	4	11.3333	3.33333	9.66667	0.352941	0.344828	0.852941	0.833333	-1.5025	0.351498	0.508114	-1.53605	0.353988	0.54605	-0.229482	0.837331	0.954193	-0.263034	0.904299	0.975345
tag19396	Triticum_aestivum_tRNA-Pro-CGG-1-1	GGGTGTTTGGTCTAGTGGT	19	165	73	143	313	348	213	232	120	60	187	258	146	127	291.333	137.333	197	0.435927	0.697124	0.676201	1.08136	-1.19784	0.0285518	0.0751294	-0.520514	0.376934	0.455818	-0.564475	0.143997	0.689016	0.112853	0.866187	0.956504
tag205335	Triticum_aestivum_tRNA-Pro-CGG-1-1	GGGTGTTTGGTCTAGTGG	18	77	61	112	157	191	130	127	131	76	126	217	89	83.3333	159.333	111.333	144	0.523013	0.773148	0.903766	1.336	-0.935083	0.0306181	0.079468	-0.371183	0.479646	0.558542	-0.145979	0.733091	0.896223	0.41792	0.294728	0.663437
tag177828	Triticum_aestivum_tRNA-Pro-CGG-1-1	GCGAGAGGTCCCGAGTTCG	19	1414	956	1673	180	177	168	773	394	1229	131	130	113	1347.67	175	798.667	124.667	7.70095	6.40642	0.712381	0.592629	2.94504	0.00501348	0.0223648	2.67952	0.0492415	0.143823	-0.489279	0.00184063	0.148923	-0.754798	0.16107	0.482775
tag196744	Triticum_aestivum_tRNA-Pro-CGG-1-1	CGAGAGGTCCCGAGTTCG	18	496	342	442	70	57	56	247	98	424	32	49	30	426.667	61	256.333	37	6.99454	6.92793	0.606557	0.600781	2.80623	0.00128344	0.00945605	2.79242	0.0808662	0.207803	-0.721284	0.0332729	0.538417	-0.735088	0.178328	0.507164
tag112438	Triticum_aestivum_tRNA-Pro-CGG-1-1	TGGTATGATTCTCGCTTC	18	0	13	0	0	11	0	0	0	0	0	0	0	4.33333	3.66667	0	0	1.18182	NA	0	0	0.241008	0.912169	0.932585	NA	NA	NA	NA	0.373901	0.700572	NA	0.373901	0.639658
tag211876	Triticum_aestivum_tRNA-Pro-CGG-1-1	GTGGTATGATTCTCGCTTC	19	0	0	0	0	11	0	10	0	0	0	0	0	0	3.66667	3.33333	0	0	NA	0	NA	NA	0.373901	0.462116	NA	0.373901	0.484485	NA	0.373901	0.699101	NA	0.373901	0.638676
tag118613	Triticum_aestivum_tRNA-Pro-CGG-1-1	CGAGAGGTCCCGAGTTCGA	19	0	0	0	0	0	0	0	0	10	0	0	0	0	0	3.33333	0	NA	NA	NA	NA	NA	NA	NA	NA	0.373901	0.483898	NA	NA	NA	NA	0.373901	0.637696
tag115852	Triticum_aestivum_tRNA-Pro-CGG-1-1	TTCTCGCTTCGGGTGCGA	18	0	0	0	0	0	0	0	0	0	0	10	0	0	0	0	3.33333	NA	0	NA	NA	NA	NA	NA	NA	0.373901	0.483313	NA	0.373901	0.697635	NA	NA	NA
tag162301	Triticum_aestivum_tRNA-Pro-CGG-1-1	GGTGTTTGGTCTAGTGGT	18	0	0	0	12	0	0	0	0	0	0	0	0	0	4	0	0	0	NA	0	NA	NA	0.373901	0.461616	NA	NA	NA	NA	0.373901	0.696175	NA	NA	NA
tag192499	Triticum_aestivum_tRNA-Pro-CGG-1-1	GCGAGAGGTCCCGAGTTCGA	20	14	10	13	0	0	0	0	0	10	0	0	0	12.3333	0	3.33333	0	NA	NA	NA	0.27027	NA	0.000508424	0.0058062	NA	0.373901	0.48273	NA	NA	NA	-1.88753	0.0639846	0.399724
tag185097	Triticum_aestivum_tRNA-Pro-CGG-1-1	GGTATGATTCTCGCTTCGG	19	0	0	0	14	15	0	0	0	0	10	15	0	0	9.66667	0	8.33333	0	0	0.862069	NA	NA	0.116589	0.22721	NA	0.131778	0.252004	-0.214125	0.848608	0.953613	NA	NA	NA
tag184714	Triticum_aestivum_tRNA-Pro-CGG-1-1	GGTATGATTCTCGCTTCG	18	0	0	0	14	12	14	0	0	0	11	12	0	0	13.3333	0	7.66667	0	0	0.575	NA	NA	3.68831e-05	0.00140402	NA	0.116868	0.257591	-0.798366	0.220036	0.805892	NA	NA	NA
tag184834	Triticum_aestivum_tRNA-Pro-CGG-2-1	GGGCGTTTGGTCTAGTGG	18	17	14	20	0	11	0	0	14	15	0	19	0	17	3.66667	9.66667	6.33333	4.63636	1.52632	1.72727	0.568627	2.21299	0.0302729	0.0787509	0.610053	0.69733	0.762995	0.788496	0.734013	0.89612	-0.814444	0.227001	0.562194
tag99467	Triticum_aestivum_tRNA-Pro-CGG-2-1	CGTTTGGTCTAGTGGTATG	19	0	0	0	0	0	0	10	22	0	0	0	0	0	0	10.6667	0	NA	NA	NA	NA	NA	NA	NA	NA	0.168798	0.295327	NA	NA	NA	NA	0.168798	0.496568
tag215356	Triticum_aestivum_tRNA-Pro-CGG-3-1	CGAGAGGTCGCGAGTTCG	18	283	225	306	45	54	55	119	64	221	21	22	24	271.333	51.3333	134.667	22.3333	5.28571	6.02985	0.435065	0.496314	2.4021	0.000825899	0.00773095	2.59212	0.0710626	0.189441	-1.2007	0.000924569	0.164573	-1.01067	0.0580649	0.391322
tag40164	Triticum_aestivum_tRNA-Pro-CGG-3-1	GCGAGAGGTCGCGAGTTCG	19	223	207	291	15	24	14	115	57	188	19	16	13	240.333	17.6667	120	16	13.6038	7.5	0.90566	0.499307	3.76593	0.0010128	0.00882911	2.90689	0.0518374	0.148963	-0.142958	0.66922	0.849651	-1.002	0.0584161	0.391318
tag120625	Triticum_aestivum_tRNA-Pro-CGG-3-1	GTGCGAGAGGTCGCGAGTTCG	21	513	370	572	26	16	18	292	164	394	21	23	21	485	20	283.333	21.6667	24.25	13.0769	1.08333	0.584192	4.59991	0.00149799	0.0104311	3.70895	0.0170674	0.0744695	0.115477	0.622269	0.826596	-0.775484	0.0875089	0.459009
tag84601	Triticum_aestivum_tRNA-Pro-CGG-3-1	GTGCGAGAGGTCGCGAGT	18	15	15	20	0	0	0	0	0	0	0	0	0	16.6667	0	0	0	NA	NA	NA	0	NA	0.000562004	0.00617123	NA	NA	NA	NA	NA	NA	NA	0.000562004	0.032892
tag116299	Triticum_aestivum_tRNA-Pro-CGG-3-1	GTGCGAGAGGTCGCGAGTTC	20	45	46	61	0	0	0	32	23	38	0	0	0	50.6667	0	31	0	NA	NA	NA	0.611842	NA	0.000609814	0.00644822	NA	0.00206553	0.0225312	NA	NA	NA	-0.708769	0.0438218	0.338402
tag86835	Triticum_aestivum_tRNA-Pro-CGG-3-1	TGCGAGAGGTCGCGAGTTCG	20	41	36	36	0	0	0	16	13	34	0	0	0	37.6667	0	21	0	NA	NA	NA	0.557522	NA	2.27023e-05	0.00117846	NA	0.0328234	0.107304	NA	NA	NA	-0.842899	0.069443	0.400107
tag72691	Triticum_aestivum_tRNA-Pro-CGG-3-1	GCGAGAGGTCGCGAGTTC	18	18	24	24	0	0	0	0	11	0	0	0	0	22	0	3.66667	0	NA	NA	NA	0.166667	NA	0.000388171	0.00487134	NA	0.373901	0.482147	NA	NA	NA	-2.58496	0.0117874	0.161822
tag196944	Triticum_aestivum_tRNA-Pro-CGG-5-1	GTGCGAGAGGTCGTGAGT	18	24	23	32	0	0	0	14	12	14	0	0	0	26.3333	0	13.3333	0	NA	NA	NA	0.506329	NA	0.000760606	0.0076194	NA	3.68831e-05	0.0039428	NA	NA	NA	-0.981853	0.0112949	0.161025
tag82175	Triticum_aestivum_tRNA-Pro-CGG-5-1	GCGAGAGGTCGTGAGTTCG	19	25	29	34	0	0	0	14	0	24	0	0	0	29.3333	0	12.6667	0	NA	NA	NA	0.431818	NA	0.000353518	0.00464043	NA	0.142899	0.263832	NA	NA	NA	-1.2115	0.0883466	0.459072
tag69781	Triticum_aestivum_tRNA-Pro-CGG-5-1	GTGCGAGAGGTCGTGAGTTCG	21	63	49	77	0	12	0	24	19	34	0	0	0	63	4	25.6667	0	15.75	NA	0	0.407407	3.97728	0.00282155	0.0151278	NA	0.00433809	0.0338497	NA	0.373901	0.694722	-1.29546	0.0154162	0.199335
tag105683	Triticum_aestivum_tRNA-Pro-CGG-5-1	CGAGAGGTCGTGAGTTCG	18	25	13	20	0	0	0	0	0	16	0	0	0	19.3333	0	5.33333	0	NA	NA	NA	0.275862	NA	0.00513871	0.0225708	NA	0.373901	0.481566	NA	NA	NA	-1.85798	0.0928201	0.471306
tag76376	Triticum_aestivum_tRNA-Pro-CGG-6-1	GTGAGAGGTCCCGAGTTCG	19	10	0	11	0	0	0	0	0	0	0	0	0	7	0	0	0	NA	NA	NA	0	NA	0.117018	0.219432	NA	NA	NA	NA	NA	NA	NA	0.117018	0.464727
tag208793	Triticum_aestivum_tRNA-Pro-CGG-6-1	TGAGAGGTCCCGAGTTCG	18	0	0	10	0	0	0	0	0	0	0	0	0	3.33333	0	0	0	NA	NA	NA	0	NA	0.373901	0.461118	NA	NA	NA	NA	NA	NA	NA	0.373901	0.63672
tag67756	Triticum_aestivum_tRNA-Pro-CGG-8-1	CGGGAGGTCGTGAGTTCG	18	18	19	18	0	0	0	0	0	0	0	0	0	18.3333	0	0	0	NA	NA	NA	0	NA	6.5425e-07	0.000149431	NA	NA	NA	NA	NA	NA	NA	6.5425e-07	0.000727526
tag30151	Triticum_aestivum_tRNA-Pro-CGG-8-1	GCGGGAGGTCGTGAGTTCG	19	13	10	16	0	0	0	0	0	0	0	0	0	13	0	0	0	NA	NA	NA	0	NA	0.00168615	0.010879	NA	NA	NA	NA	NA	NA	NA	0.00168615	0.0646551
tag92521	Triticum_aestivum_tRNA-Pro-CGG-8-1	GTGCGGGAGGTCGTGAGTTCG	21	28	11	28	0	0	0	24	14	18	0	0	0	22.3333	0	18.6667	0	NA	NA	NA	0.835821	NA	0.016943	0.0503879	NA	0.00301944	0.0283138	NA	NA	NA	-0.258734	0.595615	0.783816
tag167243	Triticum_aestivum_tRNA-Pro-TGG-10-1	GTATGATTCTCGCTTTGG	18	15	0	15	40	42	23	11	12	11	31	42	32	10	35	11.3333	35	0.285714	0.32381	1	1.13333	-1.80735	0.0331461	0.0843049	-1.62678	0.00256931	0.0251981	0	1	1.00112	0.180572	0.803333	0.916211
tag150447	Triticum_aestivum_tRNA-Pro-TGG-10-1	CGCTTTGGGTGCGAGAGG	18	0	0	0	0	0	0	0	10	14	10	15	0	0	0	8	8.33333	NA	0.96	NA	NA	NA	NA	NA	-0.0588937	0.958802	0.964214	NA	0.131778	0.68586	NA	0.127046	0.441486
tag57564	Triticum_aestivum_tRNA-Pro-TGG-10-1	GTATGATTCTCGCTTTGGG	19	0	0	0	13	14	0	0	0	0	0	0	0	0	9	0	0	0	NA	0	NA	NA	0.116662	0.225428	NA	NA	NA	NA	0.116662	0.741636	NA	NA	NA
tag26348	Triticum_aestivum_tRNA-Pro-TGG-10-1	TATGATTCTCGCTTTGGGT	19	0	0	0	0	16	0	0	0	0	0	0	0	0	5.33333	0	0	0	NA	0	NA	NA	0.373901	0.46062	NA	NA	NA	NA	0.373901	0.693275	NA	NA	NA
tag126983	Triticum_aestivum_tRNA-Pro-TGG-10-1	ATTCTCGCTTTGGGTGCGA	19	0	0	0	0	10	0	0	0	0	0	0	0	0	3.33333	0	0	0	NA	0	NA	NA	0.373901	0.460124	NA	NA	NA	NA	0.373901	0.691833	NA	NA	NA
tag33492	Triticum_aestivum_tRNA-Pro-TGG-10-1	ATGATTCTCGCTTTGGGT	18	0	0	0	0	12	0	0	0	0	0	11	11	0	4	0	7.33333	0	0	1.83333	NA	NA	0.373901	0.459629	NA	0.116117	0.265232	0.874469	0.57224	0.79453	NA	NA	NA
tag226798	Triticum_aestivum_tRNA-Pro-TGG-10-1	TATGATTCTCGCTTTGGG	18	0	0	0	12	13	0	0	0	0	0	25	17	0	8.33333	0	14	0	0	1.68	NA	NA	0.116753	0.222962	NA	0.130343	0.251965	0.748461	0.540209	0.77049	NA	NA	NA
tag96039	Triticum_aestivum_tRNA-Pro-TGG-4-1	GTGAGAGGTCGCGAGTTCG	19	0	0	12	0	0	0	0	0	0	0	0	0	4	0	0	0	NA	NA	NA	0	NA	0.373901	0.459134	NA	NA	NA	NA	NA	NA	NA	0.373901	0.635746
tag194211	Triticum_aestivum_tRNA-Pro-TGG-4-1	TGAGAGGTCGCGAGTTCG	18	0	0	11	0	0	0	0	0	0	0	0	0	3.66667	0	0	0	NA	NA	NA	0	NA	0.373901	0.458641	NA	NA	NA	NA	NA	NA	NA	0.373901	0.634775
tag180680	Triticum_aestivum_tRNA-Ser-ACT-1-1	GACGCTTTGGCCGAGTGG	18	1506	2173	2118	533	1135	1343	279	372	222	1753	3422	161	1932.33	1003.67	291	1778.67	1.92527	0.163606	1.77217	0.150595	0.945064	0.0454542	0.109052	-2.61171	0.189598	0.321205	0.825516	0.470032	0.720015	-2.73125	0.00167159	0.0688449
tag44901	Triticum_aestivum_tRNA-Ser-ACT-1-1	CGCTTTGGCCGAGTGGTT	18	197	148	238	14	34	52	15	17	21	47	87	0	194.333	33.3333	17.6667	44.6667	5.83	0.395522	1.34	0.0909091	2.5435	0.00467543	0.0218825	-1.33817	0.34438	0.535091	0.422233	0.700697	0.868552	-3.45943	0.00247646	0.0764951
tag23855	Triticum_aestivum_tRNA-Ser-ACT-1-1	CTAAGTACATGGGGTTTC	18	21	43	52	79	260	91	40	38	24	38	103	75	38.6667	143.333	34	72	0.269767	0.472222	0.502326	0.87931	-1.89021	0.151563	0.251943	-1.08246	0.122927	0.247009	-0.993305	0.309876	0.886783	-0.185556	0.679522	0.834949
tag91403	Triticum_aestivum_tRNA-Ser-ACT-1-1	TAAGTACATGGGGTTTCC	18	0	10	11	29	27	23	14	0	0	0	15	13	7	26.3333	4.66667	9.33333	0.265823	0.5	0.35443	0.666667	-1.91146	0.00793226	0.0290341	-1	0.520023	0.595825	-1.49643	0.0276577	0.512819	-0.584963	0.70993	0.859023
tag75844	Triticum_aestivum_tRNA-Ser-ACT-1-1	GACGCTTTGGCCGAGTGGT	19	2843	3242	3867	3057	3165	2279	2628	2126	3046	2189	3715	2697	3317.33	2833.67	2600	2867	1.17069	0.906871	1.01176	0.783762	0.227354	0.301728	0.44461	-0.14103	0.635662	0.708574	0.0168718	0.952723	0.984813	-0.351512	0.146925	0.462834
tag49596	Triticum_aestivum_tRNA-Ser-ACT-1-1	CGCTTTGGCCGAGTGGTTA	19	215	149	283	90	122	99	110	103	103	82	77	42	215.667	103.667	105.333	67	2.08039	1.57214	0.646302	0.488408	1.05685	0.0482556	0.114332	0.652729	0.0401252	0.125055	-0.629719	0.080858	0.698676	-1.03384	0.0465367	0.347307
tag104837	Triticum_aestivum_tRNA-Ser-ACT-1-1	ACGCTTTGGCCGAGTGGT	18	116	112	173	0	0	0	11	0	18	0	10	0	133.667	0	9.66667	3.33333	NA	2.9	NA	0.0723192	NA	0.00246352	0.013657	1.53605	0.365411	0.561242	NA	0.373901	0.690398	-3.78948	0.003692	0.0933069
tag20915	Triticum_aestivum_tRNA-Ser-ACT-1-1	TTGGCCGAGTGGTTAAGG	18	0	0	0	0	0	0	0	0	11	0	0	0	0	0	3.66667	0	NA	NA	NA	NA	NA	NA	NA	NA	0.373901	0.480987	NA	NA	NA	NA	0.373901	0.633808
tag228647	Triticum_aestivum_tRNA-Ser-ACT-1-1	CTTTGGCCGAGTGGTTAA	18	16	0	20	0	0	0	0	0	0	0	0	0	12	0	0	0	NA	NA	NA	0	NA	0.121004	0.221098	NA	NA	NA	NA	NA	NA	NA	0.121004	0.453052
tag118975	Triticum_aestivum_tRNA-Ser-ACT-1-1	CGAATCTCTCAGGCGTCG	18	0	0	12	0	0	0	0	0	0	0	0	0	4	0	0	0	NA	NA	NA	0	NA	0.373901	0.458149	NA	NA	NA	NA	NA	NA	NA	0.373901	0.632843
tag51645	Triticum_aestivum_tRNA-Ser-ACT-1-1	GCTTTGGCCGAGTGGTTA	18	0	0	11	0	0	0	0	0	0	0	0	0	3.66667	0	0	0	NA	NA	NA	0	NA	0.373901	0.457658	NA	NA	NA	NA	NA	NA	NA	0.373901	0.631881
tag104406	Triticum_aestivum_tRNA-Ser-ACT-1-1	TCGAATCTCTCAGGCGTCG	19	0	0	10	0	0	0	10	0	12	0	0	0	3.33333	0	7.33333	0	NA	NA	NA	2.2	NA	0.373901	0.457168	NA	0.119393	0.247348	NA	NA	NA	1.1375	0.467605	0.683281
tag12270	Triticum_aestivum_tRNA-Ser-AGA-10-1	GTGGTCGTGCTGGAGTGGTT	20	21	12	13	54	104	50	0	13	0	20	36	37	15.3333	69.3333	4.33333	31	0.221154	0.139785	0.447115	0.282609	-2.17688	0.0373824	0.0936199	-2.83872	0.0190182	0.0773022	-1.16128	0.103249	0.778742	-1.82312	0.101192	0.480876
tag205134	Triticum_aestivum_tRNA-Ser-AGA-10-1	AAATCATGTGGGCTTTGC	18	0	12	10	20	24	0	0	10	0	18	24	16	7.33333	14.6667	3.33333	19.3333	0.5	0.172414	1.31818	0.454545	-1	0.42685	0.487951	-2.53605	0.017641	0.0748343	0.398549	0.582021	0.79938	-1.1375	0.467605	0.682384
tag53576	Triticum_aestivum_tRNA-Ser-AGA-10-1	GTGGTCGTGCTGGAGTGGT	19	31	16	33	97	126	72	0	17	13	19	44	31	26.6667	98.3333	10	31.3333	0.271186	0.319149	0.318644	0.375	-1.88264	0.0122178	0.0394145	-1.6477	0.0736607	0.193472	-1.64998	0.0175827	0.48902	-1.41504	0.0881256	0.460073
tag197174	Triticum_aestivum_tRNA-Ser-AGA-10-1	GTGGTCGTGCTGGAGTGG	18	43	57	97	121	370	106	22	77	29	52	99	122	65.6667	199	42.6667	91	0.329983	0.468864	0.457286	0.649746	-1.59954	0.200672	0.317406	-1.09276	0.146682	0.267126	-1.12883	0.28726	0.860811	-0.622052	0.386336	0.605078
tag58949	Triticum_aestivum_tRNA-Ser-AGA-10-1	TTTGCCCGCGCAGGTTCG	18	27	30	25	12	22	14	12	0	0	0	22	0	27.3333	16	4	7.33333	1.70833	0.545455	0.458333	0.146341	0.77259	0.0285657	0.0749931	-0.874469	0.710248	0.77396	-1.12553	0.336612	0.91616	-2.77259	0.00538859	0.107002
tag198916	Triticum_aestivum_tRNA-Ser-AGA-10-1	CTTTGCCCGCGCAGGTTCG	19	13	29	14	0	12	0	21	0	14	0	11	0	18.6667	4	11.6667	3.66667	4.66667	3.18182	0.916667	0.625	2.22239	0.0883817	0.183847	1.66985	0.327635	0.515061	-0.125531	0.953964	0.982671	-0.678072	0.433888	0.654658
tag215693	Triticum_aestivum_tRNA-Ser-AGA-10-1	GGAGTGGTTATCGGGCATG	19	0	0	0	0	0	0	11	0	0	0	0	0	0	0	3.66667	0	NA	NA	NA	NA	NA	NA	NA	NA	0.373901	0.480409	NA	NA	NA	NA	0.373901	0.630922
tag87084	Triticum_aestivum_tRNA-Ser-AGA-10-1	AATCATGTGGGCTTTGCC	18	0	0	0	0	0	0	0	0	0	0	12	0	0	0	0	4	NA	0	NA	NA	NA	NA	NA	NA	0.373901	0.479832	NA	0.373901	0.688969	NA	NA	NA
tag30801	Triticum_aestivum_tRNA-Ser-AGA-10-1	CCGCGCAGGTTCGAATCCT	19	0	18	10	0	0	0	0	0	0	0	0	0	9.33333	0	0	0	NA	NA	NA	0	NA	0.147518	0.248474	NA	NA	NA	NA	NA	NA	NA	0.147518	0.463389
tag109870	Triticum_aestivum_tRNA-Ser-AGA-10-1	CCGCGCAGGTTCGAATCC	18	0	14	0	0	0	0	0	0	0	0	0	0	4.66667	0	0	0	NA	NA	NA	0	NA	0.373901	0.456679	NA	NA	NA	NA	NA	NA	NA	0.373901	0.629966
tag102987	Triticum_aestivum_tRNA-Ser-AGA-10-1	GGAGTGGTTATCGGGCATGA	20	0	16	0	0	0	0	29	19	13	0	0	0	5.33333	0	20.3333	0	NA	NA	NA	3.8125	NA	0.373901	0.456191	NA	0.0120892	0.0603894	NA	NA	NA	1.93074	0.101728	0.48137
tag131264	Triticum_aestivum_tRNA-Ser-AGA-10-1	CTTTGCCCGCGCAGGTTC	18	31	50	26	0	11	12	0	0	0	18	29	0	35.6667	7.66667	0	15.6667	4.65217	0	2.04348	0	2.21791	0.0275309	0.0732874	NA	0.137431	0.258651	1.03103	0.43752	0.700346	NA	0.00816779	0.139732
tag232061	Triticum_aestivum_tRNA-Ser-AGA-10-1	GAAATCATGTGGGCTTTG	18	0	0	0	27	34	21	0	0	0	11	33	19	0	27.3333	0	21	0	0	0.768293	NA	NA	0.00189542	0.0116375	NA	0.0308938	0.105177	-0.380272	0.442934	0.705208	NA	NA	NA
tag5330	Triticum_aestivum_tRNA-Ser-AGA-1-1	GTGGTCGTGCCGGAGTGGT	19	1447	1649	1944	4017	4018	2513	1881	1450	1674	2466	3228	3555	1680	3516	1668.33	3083	0.477816	0.54114	0.876849	0.993056	-1.06547	0.0244885	0.0672258	-0.885927	0.0149615	0.0677707	-0.1896	0.507968	0.750983	-0.0100537	0.954118	0.993426
tag236748	Triticum_aestivum_tRNA-Ser-AGA-1-1	GTGGTCGTGCCGGAGTGG	18	5150	5568	7871	5895	5553	3588	5793	5638	6204	3473	5059	4925	6196.33	5012	5878.33	4485.67	1.2363	1.31047	0.894985	0.948679	0.306028	0.346152	0.501657	0.390085	0.0598979	0.166314	-0.160064	0.582025	0.798154	-0.0760076	0.731091	0.871354
tag206861	Triticum_aestivum_tRNA-Ser-AGA-1-1	GGTCGTGCCGGAGTGGTT	18	0	0	0	0	0	11	22	13	11	0	12	0	0	3.66667	15.3333	4	0	3.83333	1.09091	NA	NA	0.373901	0.455704	1.9386	0.0965242	0.235581	0.125531	0.953964	0.981535	NA	0.0105571	0.158642
tag79258	Triticum_aestivum_tRNA-Ser-AGA-1-1	TGGTCGTGCCGGAGTGGT	18	72	62	63	18	23	22	75	60	64	14	19	14	65.6667	21	66.3333	15.6667	3.12698	4.23404	0.746032	1.01015	1.64477	0.000224038	0.00355349	2.08204	0.000449912	0.011185	-0.422691	0.0777416	0.706021	0.0145728	0.909327	0.976977
tag181338	Triticum_aestivum_tRNA-Ser-AGA-1-1	CGGAGTGGTTATCGGGCATGA	21	0	0	0	0	0	0	14	0	0	0	0	0	0	0	4.66667	0	NA	NA	NA	NA	NA	NA	NA	NA	0.373901	0.479257	NA	NA	NA	NA	0.373901	0.629013
tag138660	Triticum_aestivum_tRNA-Ser-AGA-14-1	GTGGACGTGCCAGAGTGGT	19	137	148	145	457	452	345	139	177	166	292	437	355	143.333	418	160.667	361.333	0.342903	0.444649	0.864434	1.12093	-1.54413	0.00170023	0.0109082	-1.16926	0.00990849	0.0543189	-0.210173	0.366096	0.947167	0.164696	0.214408	0.549359
tag85622	Triticum_aestivum_tRNA-Ser-AGA-14-1	GTGGACGTGCCAGAGTGG	18	203	253	316	466	381	315	243	338	261	242	431	339	257.333	387.333	280.667	337.333	0.664372	0.832016	0.870912	1.09067	-0.589937	0.0758357	0.163097	-0.265317	0.411448	0.491439	-0.199401	0.514014	0.753662	0.125219	0.622366	0.795484
tag193038	Triticum_aestivum_tRNA-Ser-AGA-17-1	GTGGTCGTGCCGGAGTGCT	19	0	0	0	10	29	0	0	0	0	0	0	0	0	13	0	0	0	NA	0	NA	NA	0.201107	0.317216	NA	NA	NA	NA	0.201107	0.768178	NA	NA	NA
tag112103	Triticum_aestivum_tRNA-Ser-AGA-17-1	GTGGTCGTGCCGGAGTGC	18	0	0	0	0	28	0	0	0	0	0	0	0	0	9.33333	0	0	0	NA	0	NA	NA	0.373901	0.455218	NA	NA	NA	NA	0.373901	0.687545	NA	NA	NA
tag40589	Triticum_aestivum_tRNA-Ser-AGA-21-1	CGCGTAGGTTCGAATCCT	18	76	90	78	0	0	0	78	19	35	0	0	0	81.3333	0	44	0	NA	NA	NA	0.540984	NA	4.91281e-05	0.00147643	NA	0.0669316	0.181139	NA	NA	NA	-0.886343	0.108839	0.482187
tag78455	Triticum_aestivum_tRNA-Ser-CGA-1-1	CGAAATCTGTTGGGCTTT	18	148	211	404	788	1809	647	273	366	200	408	1025	421	254.333	1081.33	279.667	618	0.235203	0.452535	0.571517	1.09961	-2.08802	0.0915702	0.189101	-1.1439	0.181006	0.310586	-0.807133	0.330716	0.905652	0.136988	0.793997	0.911171
tag2022	Triticum_aestivum_tRNA-Ser-CGA-1-1	GTCGATATGTCCGAGTGGTTA	21	191	198	314	710	831	398	380	313	369	532	785	720	234.333	646.333	354	679	0.362558	0.521355	1.05054	1.51067	-1.46372	0.0379695	0.0944687	-0.939662	0.0144631	0.0663563	0.0711332	0.837878	0.953595	0.595187	0.0562837	0.383972
tag34045	Triticum_aestivum_tRNA-Ser-CGA-1-1	GTCGATATGTCCGAGTGGTT	20	635	613	1008	1804	2046	1496	1085	814	1221	1357	2389	1825	752	1782	1040	1857	0.421998	0.560043	1.04209	1.38298	-1.24469	0.00727854	0.0274327	-0.83639	0.0638619	0.174154	0.0594765	0.835331	0.953134	0.467779	0.175774	0.503765
tag48754	Triticum_aestivum_tRNA-Ser-CGA-1-1	GTCGATATGTCCGAGTGGTTAA	22	93	104	128	301	340	200	227	127	184	205	369	324	108.333	280.333	179.333	299.333	0.386445	0.599109	1.06778	1.65538	-1.37167	0.0160995	0.0487681	-0.739109	0.102407	0.246008	0.0946096	0.7823	0.919745	0.727166	0.0821268	0.439063
tag114368	Triticum_aestivum_tRNA-Ser-CGA-1-1	GTCGATATGTCCGAGTGGT	19	198	211	354	446	600	360	219	211	337	283	445	315	254.333	468.667	255.667	347.667	0.542674	0.735379	0.741821	1.00524	-0.881842	0.067685	0.148077	-0.443441	0.224732	0.367899	-0.430857	0.231818	0.828585	0.00754352	0.984491	1.00252
tag134644	Triticum_aestivum_tRNA-Ser-CGA-1-1	CGAAATCTGTTGGGCTTTG	19	0	20	0	18	30	21	20	11	20	11	30	18	6.66667	23	17	19.6667	0.289855	0.864407	0.855072	2.55	-1.7866	0.0974317	0.199047	-0.210218	0.694172	0.761097	-0.225881	0.640888	0.832687	1.3505	0.2304	0.566824
tag122505	Triticum_aestivum_tRNA-Ser-CGA-1-1	GTCGATATGTCCGAGTGG	18	1166	1320	2100	1018	1162	888	975	1003	1041	943	1761	568	1528.67	1022.67	1006.33	1090.67	1.49478	0.922677	1.06649	0.658308	0.579938	0.166657	0.272278	-0.116102	0.82279	0.86486	0.0928743	0.859758	0.955287	-0.603166	0.145765	0.465779
tag118724	Triticum_aestivum_tRNA-Ser-CGA-1-1	AATCTGTTGGGCTTTGCCT	19	0	21	0	0	0	0	0	0	13	0	10	0	7	0	4.33333	3.33333	NA	1.3	NA	0.619048	NA	0.373901	0.454734	0.378512	0.863763	0.895599	NA	0.373901	0.686128	-0.691878	0.762235	0.890342
tag98356	Triticum_aestivum_tRNA-Ser-CGA-1-1	CGATATGTCCGAGTGGTT	18	26	19	30	15	10	0	11	0	18	10	10	0	25	8.33333	9.66667	6.66667	3	1.45	0.8	0.386667	1.58496	0.0378711	0.0946363	0.536053	0.654247	0.725508	-0.321928	0.77805	0.918387	-1.37084	0.0671459	0.403601
tag100455	Triticum_aestivum_tRNA-Ser-CGA-1-1	AATCTGTTGGGCTTTGCCTG	20	17	17	15	18	25	0	25	12	16	0	13	11	16.3333	14.3333	17.6667	8	1.13953	2.20833	0.55814	1.08163	0.188445	0.802291	0.841338	1.14296	0.158112	0.281702	-0.841302	0.496286	0.739857	0.113211	0.749744	0.881305
tag134781	Triticum_aestivum_tRNA-Ser-CGA-1-1	TCGATATGTCCGAGTGGTT	19	13	11	28	13	13	0	23	19	25	10	0	0	17.3333	8.66667	22.3333	3.33333	2	6.7	0.384615	1.28846	1	0.277226	0.416021	2.74416	0.00729162	0.0458514	-1.37851	0.384532	0.6494	0.365649	0.425948	0.645305
tag16314	Triticum_aestivum_tRNA-Ser-CGA-1-1	CGATATGTCCGAGTGGTTA	19	0	0	0	0	0	0	0	0	13	0	0	0	0	0	4.33333	0	NA	NA	NA	NA	NA	NA	NA	NA	0.373901	0.478683	NA	NA	NA	NA	0.373901	0.628063
tag121148	Triticum_aestivum_tRNA-Ser-CGA-1-1	CCTGCGCAGGTTCGAATCCT	20	0	0	0	0	0	0	0	0	11	0	0	0	0	0	3.66667	0	NA	NA	NA	NA	NA	NA	NA	NA	0.373901	0.47811	NA	NA	NA	NA	0.373901	0.627116
tag187805	Triticum_aestivum_tRNA-Ser-CGA-1-1	TTTGCCTGCGCAGGTTCG	18	21	36	17	0	0	0	0	0	0	0	12	0	24.6667	0	0	4	NA	0	NA	0	NA	0.0129988	0.0411207	NA	0.373901	0.477539	NA	0.373901	0.684716	NA	0.0129988	0.176276
tag110117	Triticum_aestivum_tRNA-Ser-CGA-1-1	GCTTTGCCTGCGCAGGTT	18	0	20	0	0	0	0	0	0	0	0	11	0	6.66667	0	0	3.66667	NA	0	NA	0	NA	0.373901	0.45425	NA	0.373901	0.476969	NA	0.373901	0.68331	NA	0.373901	0.626171
tag150119	Triticum_aestivum_tRNA-Ser-CGA-1-1	TTGGGCTTTGCCTGCGCA	18	0	0	10	0	0	0	0	0	0	0	11	0	3.33333	0	0	3.66667	NA	0	NA	0	NA	0.373901	0.453767	NA	0.373901	0.476401	NA	0.373901	0.68191	NA	0.373901	0.62523
tag217943	Triticum_aestivum_tRNA-Ser-CGA-1-1	AAATCTGTTGGGCTTTGCCTGC	22	10	0	0	0	0	0	0	0	0	0	0	0	3.33333	0	0	0	NA	NA	NA	0	NA	0.373901	0.453285	NA	NA	NA	NA	NA	NA	NA	0.373901	0.624291
tag40289	Triticum_aestivum_tRNA-Ser-CGA-1-1	AATCTGTTGGGCTTTGCCTGC	21	13	0	0	0	0	0	0	0	18	0	0	0	4.33333	0	6	0	NA	NA	NA	1.38462	NA	0.373901	0.452805	NA	0.373901	0.475833	NA	NA	NA	0.469485	0.832869	0.935506
tag212060	Triticum_aestivum_tRNA-Ser-CGA-1-1	CGAAATCTGTTGGGCTTTGC	20	0	12	0	0	11	12	0	10	0	0	0	0	4	7.66667	3.33333	0	0.521739	NA	0	0.833333	-0.938599	0.544785	0.603438	NA	0.373901	0.475268	NA	0.116868	0.72736	-0.263034	0.904299	0.9744
tag37950	Triticum_aestivum_tRNA-Ser-CGA-1-1	TCGATATGTCCGAGTGGTTA	20	12	0	14	0	0	0	14	0	0	0	0	0	8.66667	0	4.66667	0	NA	NA	NA	0.538462	NA	0.118465	0.220337	NA	0.373901	0.474703	NA	NA	NA	-0.893085	0.565533	0.757678
tag147889	Triticum_aestivum_tRNA-Ser-CGA-1-1	AAATCTGTTGGGCTTTGC	18	0	0	0	11	19	0	0	0	0	11	14	12	0	10	0	12.3333	0	0	1.23333	NA	NA	0.143596	0.243303	NA	0.000151663	0.00704903	0.302563	0.697189	0.865409	NA	NA	NA
tag222713	Triticum_aestivum_tRNA-Ser-CGA-1-1	GAAATCTGTTGGGCTTTGC	19	0	0	0	0	10	0	0	0	0	0	12	0	0	3.33333	0	4	0	0	1.2	NA	NA	0.373901	0.452325	NA	0.373901	0.47414	0.263034	0.904299	0.975547	NA	NA	NA
tag135506	Triticum_aestivum_tRNA-Ser-CGA-1-1	AATCTGTTGGGCTTTGCC	18	0	11	0	0	15	0	0	0	0	0	14	0	3.66667	5	0	4.66667	0.733333	0	0.933333	0	-0.447459	0.840254	0.873926	NA	0.373901	0.473578	-0.0995357	0.963465	0.985614	NA	0.373901	0.623355
tag227723	Triticum_aestivum_tRNA-Ser-CGA-1-1	GAAATCTGTTGGGCTTTG	18	0	0	0	22	24	14	0	0	0	10	15	14	0	20	0	13	0	0	0.65	NA	NA	0.00281447	0.015161	NA	0.00104563	0.0159683	-0.621488	0.109766	0.800754	NA	NA	NA
tag109348	Triticum_aestivum_tRNA-Ser-CGA-2-1	GTCAATATGTCCGAGTGGTT	20	11	13	17	69	82	59	15	24	22	38	63	64	13.6667	70	20.3333	55	0.195238	0.369697	0.785714	1.4878	-2.35669	0.00121722	0.00926708	-1.43558	0.0178224	0.075305	-0.347923	0.23724	0.828015	0.573185	0.109447	0.482956
tag178148	Triticum_aestivum_tRNA-Ser-CGA-2-1	GTCAATATGTCCGAGTGG	18	26	19	28	13	41	22	17	28	22	22	31	10	24.3333	25.3333	22.3333	21	0.960526	1.06349	0.828947	0.917808	-0.058103	0.913954	0.933573	0.0888093	0.855441	0.893034	-0.270648	0.69427	0.866621	-0.123735	0.658035	0.819412
tag131567	Triticum_aestivum_tRNA-Ser-CGA-2-1	GTCAATATGTCCGAGTGGT	19	0	0	0	17	19	15	14	10	11	0	17	14	0	17	11.6667	10.3333	0	1.12903	0.607843	NA	NA	0.000123877	0.00248189	0.175087	0.816295	0.860572	-0.718229	0.281837	0.861976	NA	0.000630447	0.0350528
tag116398	Triticum_aestivum_tRNA-Ser-CGA-2-1	GTCAATATGTCCGAGTGGTTA	21	0	0	0	10	16	0	0	0	0	11	13	0	0	8.66667	0	8	0	0	0.923077	NA	NA	0.136852	0.237156	NA	0.118871	0.249164	-0.115477	0.919204	0.970452	NA	NA	NA
tag95138	Triticum_aestivum_tRNA-Ser-GCT-10-1	GCTAAGTACATGGGCTCT	18	274	244	833	813	2278	814	361	623	386	597	1731	636	450.333	1301.67	456.667	988	0.345967	0.462213	0.759027	1.01406	-1.53129	0.179814	0.290039	-1.11337	0.235535	0.382075	-0.397777	0.636115	0.830121	0.0201482	0.97727	0.99791
tag97166	Triticum_aestivum_tRNA-Ser-GCT-10-1	CTAAGTACATGGGCTCTG	18	17	0	10	0	0	0	0	0	15	0	10	0	9	0	5	3.33333	NA	1.5	NA	0.555556	NA	0.142134	0.242626	0.584963	0.795255	0.840878	NA	0.373901	0.680515	-0.847997	0.599478	0.786108
tag200257	Triticum_aestivum_tRNA-Ser-GCT-10-1	ATGGGCTCTGCCCGCGAGAGTT	22	0	0	0	0	0	0	0	0	18	0	0	0	0	0	6	0	NA	NA	NA	NA	NA	NA	NA	NA	0.373901	0.473018	NA	NA	NA	NA	0.373901	0.622422
tag52102	Triticum_aestivum_tRNA-Ser-GCT-1-1	GCTAAGTACATGGGGTTT	18	476	367	1020	2225	4857	1958	513	1121	453	1254	3506	1460	621	3013.33	695.667	2073.33	0.206084	0.335531	0.688053	1.12024	-2.2787	0.0648957	0.143626	-1.57548	0.140023	0.262144	-0.539408	0.467288	0.720773	0.163803	0.811915	0.922216
tag3084	Triticum_aestivum_tRNA-Ser-GCT-1-1	GTTTCCCCGCGAGAGTTC	18	21	18	18	25	22	13	26	11	29	0	14	13	19	20	22	9	0.95	2.44444	0.45	1.15789	-0.0740006	0.802482	0.840766	1.28951	0.143802	0.263679	-1.152	0.129452	0.681729	0.211504	0.623958	0.796603
tag112397	Triticum_aestivum_tRNA-Ser-GCT-1-1	GTCGCTTTGGCCGAGTGG	18	0	0	0	0	0	0	0	0	0	17	23	0	0	0	0	13.3333	NA	0	NA	NA	NA	NA	NA	NA	0.124988	0.249277	NA	0.124988	0.678291	NA	NA	NA
tag183272	Triticum_aestivum_tRNA-Ser-GCT-1-1	GGTTTCCCCGCGAGAGTT	18	0	0	0	0	0	0	0	0	0	0	13	11	0	0	0	8	NA	0	NA	NA	NA	NA	NA	NA	0.118871	0.248676	NA	0.118871	0.691474	NA	NA	NA
tag168226	Triticum_aestivum_tRNA-Ser-GCT-3-1	TCTGCCCGCGAGAGTTCG	18	0	15	0	0	0	0	0	0	15	0	10	10	5	0	5	6.66667	NA	0.75	NA	1	NA	0.373901	0.451846	-0.415037	0.795255	0.840047	NA	0.116117	0.77702	0	1	1.00542
tag28623	Triticum_aestivum_tRNA-Ser-GCT-3-1	CTCTGCCCGCGAGAGTTCG	19	10	0	10	0	0	0	0	0	0	0	0	0	6.66667	0	0	0	NA	NA	NA	0	NA	0.116117	0.227844	NA	NA	NA	NA	NA	NA	NA	0.116117	0.481797
tag195681	Triticum_aestivum_tRNA-Ser-GCT-3-1	ATGGGCTCTGCCCGCGAGAGTTC	23	0	0	0	12	0	0	0	0	0	0	0	0	0	4	0	0	0	NA	0	NA	NA	0.373901	0.451369	NA	NA	NA	NA	0.373901	0.679126	NA	NA	NA
tag142908	Triticum_aestivum_tRNA-Ser-GCT-3-1	TGGGCTCTGCCCGCGAGAGTTC	22	0	0	10	0	17	0	0	0	32	0	0	0	3.33333	5.66667	10.6667	0	0.588235	NA	0	3.2	-0.765535	0.740576	0.789672	NA	0.373901	0.472459	NA	0.373901	0.677743	1.67807	0.547523	0.740688
tag101833	Triticum_aestivum_tRNA-Ser-GCT-4-1	GACACTTTGGCCGAGTGGT	19	42	46	51	31	49	29	38	52	54	35	42	28	46.3333	36.3333	48	35	1.27523	1.37143	0.963303	1.03597	0.350757	0.219307	0.340746	0.455679	0.114283	0.264434	-0.0539388	0.868146	0.959814	0.0509839	0.783299	0.90262
tag103155	Triticum_aestivum_tRNA-Ser-GCT-4-1	GACACTTTGGCCGAGTGG	18	21	41	39	10	25	10	21	50	43	14	32	10	33.6667	15	38	18.6667	2.24444	2.03571	1.24444	1.12871	1.16636	0.0822634	0.173972	1.02554	0.155096	0.277717	0.315502	0.685445	0.860432	0.174679	0.708919	0.859671
tag165931	Triticum_aestivum_tRNA-Ser-GCT-9-1	GCTAAGTACATGGGGGTT	18	36	35	97	149	484	163	38	86	35	122	244	133	56	265.333	53	166.333	0.211055	0.318637	0.626884	0.946429	-2.24431	0.13319	0.232218	-1.65001	0.0553485	0.156115	-0.673729	0.442008	0.704995	-0.0794345	0.91478	0.979053
tag92695	Triticum_aestivum_tRNA-Ser-GCT-9-1	CTAAGTACATGGGGGTTC	18	0	0	0	0	11	0	0	0	0	0	0	0	0	3.66667	0	0	0	NA	0	NA	NA	0.373901	0.450892	NA	NA	NA	NA	0.373901	0.676366	NA	NA	NA
tag237258	Triticum_aestivum_tRNA-Ser-GCT-9-1	TGCTAAGTACATGGGGGTT	19	0	0	0	0	19	0	0	0	0	0	11	0	0	6.33333	0	3.66667	0	0	0.578947	NA	NA	0.373901	0.450417	NA	0.373901	0.471901	-0.788496	0.734013	0.894893	NA	NA	NA
tag154537	Triticum_aestivum_tRNA-Ser-TGA-10-1	TGAAATCTGTTGGGCTAC	18	35	56	83	230	508	154	58	119	60	134	258	108	58	297.333	79	166.667	0.195067	0.474	0.560538	1.36207	-2.35796	0.0920249	0.189015	-1.07704	0.157067	0.280309	-0.835116	0.327083	0.906866	0.4458	0.437238	0.657928
tag147539	Triticum_aestivum_tRNA-Ser-TGA-10-1	TTGAAATCTGTTGGGCTA	18	10	0	15	25	67	18	13	22	0	11	27	22	8.33333	36.6667	11.6667	20	0.227273	0.583333	0.545455	1.4	-2.1375	0.149798	0.250467	-0.777608	0.353385	0.545909	-0.874469	0.356755	0.944976	0.485427	0.689659	0.843675
tag185274	Triticum_aestivum_tRNA-Ser-TGA-10-1	TGAAATCTGTTGGGCTACG	19	0	11	0	32	25	11	13	10	11	19	0	17	3.66667	22.6667	11.3333	12	0.161765	0.944444	0.529412	3.09091	-2.62803	0.0572109	0.132525	-0.0824622	0.918128	0.938316	-0.917538	0.283991	0.862634	1.62803	0.111839	0.4858
tag235105	Triticum_aestivum_tRNA-Ser-TGA-10-1	ACTTGAAATCTGTTGGGCT	19	0	0	0	10	16	0	0	0	0	14	13	0	0	8.66667	0	9	0	0	1.03846	NA	NA	0.136852	0.236796	NA	0.116662	0.260903	0.0544478	0.961496	0.985866	NA	NA	NA
tag128166	Triticum_aestivum_tRNA-Ser-TGA-10-1	GAAATCTGTTGGGCTACG	18	0	0	0	33	32	22	0	0	0	11	23	19	0	29	0	17.6667	0	0	0.609195	NA	NA	0.0011733	0.00930494	NA	0.00744803	0.0462904	-0.715023	0.0850857	0.707722	NA	NA	NA
tag125314	Triticum_aestivum_tRNA-Ser-TGA-10-1	ACTTGAAATCTGTTGGGC	18	0	0	0	26	17	11	0	0	0	0	12	13	0	18	0	8.33333	0	0	0.462963	NA	NA	0.0145	0.0443941	NA	0.116753	0.258939	-1.11103	0.184576	0.76052	NA	NA	NA
tag4772	Triticum_aestivum_tRNA-Ser-TGA-1-1	TGAAATCTGTTGGGCTTC	18	10	18	31	32	104	33	15	21	14	37	45	34	19.6667	56.3333	16.6667	38.6667	0.349112	0.431034	0.686391	0.847458	-1.51824	0.210465	0.328798	-1.21412	0.00506372	0.0365751	-0.542898	0.503504	0.746864	-0.238787	0.668295	0.825716
tag234016	Triticum_aestivum_tRNA-Ser-TGA-1-1	GTCGACATGTCCGAGTGG	18	145	185	293	53	69	39	91	92	117	44	102	25	207.667	53.6667	100	57	3.86957	1.75439	1.06211	0.481541	1.95217	0.0268062	0.0721998	0.810966	0.156303	0.279411	0.0869356	0.899279	0.977238	-1.05427	0.0750099	0.419151
tag116089	Triticum_aestivum_tRNA-Ser-TGA-1-1	TTCGCCCGCGCAGGTTCG	18	0	12	0	0	0	0	0	0	0	0	13	0	4	0	0	4.33333	NA	0	NA	0	NA	0.373901	0.449942	NA	0.373901	0.471344	NA	0.373901	0.674994	NA	0.373901	0.621492
tag31610	Triticum_aestivum_tRNA-Ser-TGA-1-1	GCTTCGCCCGCGCAGGTT	18	13	11	0	0	0	0	0	0	0	0	0	0	8	0	0	0	NA	NA	NA	0	NA	0.118871	0.218953	NA	NA	NA	NA	NA	NA	NA	0.118871	0.45581
tag159694	Triticum_aestivum_tRNA-Ser-TGA-1-1	GGCTTCGCCCGCGCAGGTT	19	16	0	14	0	0	0	0	0	14	0	0	0	10	0	4.66667	0	NA	NA	NA	0.466667	NA	0.117881	0.219968	NA	0.373901	0.470789	NA	NA	NA	-1.09954	0.480533	0.689487
tag164137	Triticum_aestivum_tRNA-Ser-TGA-3-1	CTACGCCCGCGCAGGTTCG	19	23	24	19	0	18	0	14	12	28	0	15	0	22	6	18	5	3.66667	3.6	0.833333	0.818182	1.87447	0.0610541	0.138341	1.848	0.140838	0.262292	-0.263034	0.904299	0.974366	-0.289507	0.489333	0.697613
tag182332	Triticum_aestivum_tRNA-Ser-TGA-3-1	GGCTACGCCCGCGCAGGT	18	13	0	0	0	0	0	0	0	0	0	0	0	4.33333	0	0	0	NA	NA	NA	0	NA	0.373901	0.449468	NA	NA	NA	NA	NA	NA	NA	0.373901	0.620564
tag69624	Triticum_aestivum_tRNA-Ser-TGA-3-1	AATCTGTTGGGCTACGCC	18	11	20	15	13	0	11	0	0	10	0	0	0	15.3333	8	3.33333	0	1.91667	NA	0	0.217391	0.938599	0.201846	0.317942	NA	0.373901	0.470235	NA	0.118871	0.686984	-2.20163	0.0470009	0.346126
tag161632	Triticum_aestivum_tRNA-Ser-TGA-3-1	CTACGCCCGCGCAGGTTC	18	19	28	16	0	0	12	0	0	0	0	16	0	21	4	0	5.33333	5.25	0	1.33333	0	2.39232	0.0342886	0.0866317	NA	0.373901	0.469683	0.415037	0.851237	0.952957	NA	0.00432805	0.0982202
tag70467	Triticum_aestivum_tRNA-Ser-TGA-3-1	TACGCCCGCGCAGGTTCG	18	16	24	10	0	0	10	0	0	0	0	12	0	16.6667	3.33333	0	4	5	0	1.2	0	2.32193	0.0639807	0.142707	NA	0.373901	0.469132	0.263034	0.904299	0.973187	NA	0.0147325	0.19503
tag67233	Triticum_aestivum_tRNA-Ser-TGA-4-1	TGAAATCTGTTGGGCTAA	18	0	0	0	0	28	10	0	11	0	0	13	0	0	12.6667	3.66667	4.33333	0	0.846154	0.342105	NA	NA	0.196956	0.313265	-0.241008	0.912169	0.933119	-1.54749	0.41939	0.687398	NA	0.373901	0.619639
tag154373	Triticum_aestivum_tRNA-Sup-TCA-1-1	AGATCTTCTGCAGTCAAG	18	45	36	57	65	54	24	44	41	41	38	105	55	46	47.6667	42	66	0.965035	0.636364	1.38462	0.913043	-0.0513469	0.9089	0.930909	-0.652077	0.299118	0.476538	0.469485	0.479706	0.728563	-0.131245	0.551786	0.744643
tag210486	Triticum_aestivum_tRNA-Sup-TCA-2-1	GGCGGCATGGCCAAGCGGTAAGGC	24	0	0	0	0	0	0	0	0	11	10	0	0	0	0	3.66667	3.33333	NA	1.1	NA	NA	NA	NA	NA	0.137504	0.949597	0.962198	NA	0.373901	0.673627	NA	0.373901	0.618717
tag131899	Triticum_aestivum_tRNA-Sup-TCA-2-1	GGCGGCATGGCCAAGCGGTA	20	0	0	22	12	11	12	0	23	27	18	20	0	7.33333	11.6667	16.6667	12.6667	0.628571	1.31579	1.08571	2.27273	-0.669851	0.586726	0.643034	0.395929	0.723753	0.784677	0.118644	0.882831	0.970024	1.18442	0.450042	0.669047
tag222268	Triticum_aestivum_tRNA-Sup-TCA-2-1	GGCGGCATGGCCAAGCGGTAAGG	23	0	0	0	0	0	0	0	15	22	12	11	0	0	0	12.3333	7.66667	NA	1.6087	NA	NA	NA	NA	NA	0.685891	0.569596	0.643656	NA	0.116868	0.722308	NA	0.130154	0.441255
tag49817	Triticum_aestivum_tRNA-Sup-TCA-2-1	GGCGGCATGGCCAAGCGGTAAG	22	0	0	0	0	0	0	0	12	18	15	0	0	0	0	10	5	NA	2	NA	NA	NA	NA	NA	1	0.529953	0.60461	NA	0.373901	0.672266	NA	0.131778	0.4454
tag159581	Triticum_aestivum_tRNA-Sup-TCA-2-1	GGCGGCATGGCCAAGCGGTAA	21	0	0	0	0	0	0	0	13	14	0	11	0	0	0	9	3.66667	NA	2.45455	NA	NA	NA	NA	NA	1.29546	0.41072	0.491118	NA	0.373901	0.670911	NA	0.116662	0.476941
tag226729	Triticum_aestivum_tRNA-Sup-TCA-2-1	GGCGGCATGGCCAAGCGGTAAGGCAGG	27	0	13	0	0	0	16	13	32	29	14	0	0	4.33333	5.33333	24.6667	4.66667	0.8125	5.28571	0.875	5.69231	-0.29956	0.891338	0.916209	2.4021	0.0564225	0.158309	-0.192645	0.929576	0.97332	2.50901	0.0498963	0.362645
tag9644	Triticum_aestivum_tRNA-Sup-TCA-2-1	GGCGGCATGGCCAAGCGGTAAGGCA	25	15	18	0	0	0	0	14	44	26	15	0	0	11	0	28	5	NA	5.6	NA	2.54545	NA	0.119393	0.218856	2.48543	0.0839879	0.214792	NA	0.373901	0.669561	1.34792	0.175634	0.504665
tag101572	Triticum_aestivum_tRNA-Sup-TCA-2-1	GGCGGCATGGCCAAGCGGTAAGGCAGGGG	29	0	66	0	21	0	19	89	47	105	17	0	0	22	13.3333	80.3333	5.66667	1.65	14.1765	0.425	3.65152	0.722466	0.725396	0.774932	3.82543	0.0148206	0.0674179	-1.23447	0.431294	0.691624	1.8685	0.105483	0.480725
tag59441	Triticum_aestivum_tRNA-Sup-TCA-2-1	TTTATCCCCAGTTCAAATCTGGGT	24	10	0	0	0	13	0	0	0	0	0	0	0	3.33333	4.33333	0	0	0.769231	NA	0	0	-0.378512	0.863763	0.891878	NA	NA	NA	NA	0.373901	0.668217	NA	0.373901	0.617798
tag31390	Triticum_aestivum_tRNA-Sup-TCA-2-1	TCCTTTATCCCCAGTTCAAATCTGGGTGTCG	31	0	0	0	0	0	0	17	0	19	0	0	0	0	0	12	0	NA	NA	NA	NA	NA	NA	NA	NA	0.117343	0.253413	NA	NA	NA	NA	0.117343	0.459455
tag89137	Triticum_aestivum_tRNA-Sup-TCA-2-1	CGGCATGGCCAAGCGGTAAGGCAGGGG	27	0	0	0	0	0	0	0	14	10	0	0	0	0	0	8	0	NA	NA	NA	NA	NA	NA	NA	NA	0.127046	0.249197	NA	NA	NA	NA	0.127046	0.440111
tag238042	Triticum_aestivum_tRNA-Sup-TCA-2-1	GGCGGCATGGCCAAGCGGTAAGGCAGGGGAC	31	0	0	0	0	0	0	0	0	19	0	0	0	0	0	6.33333	0	NA	NA	NA	NA	NA	NA	NA	NA	0.373901	0.468582	NA	NA	NA	NA	0.373901	0.616881
tag219906	Triticum_aestivum_tRNA-Sup-TCA-2-1	TTTATCCCCAGTTCAAATCTGGGTGTCGCCT	31	0	0	0	0	0	0	0	0	19	0	0	0	0	0	6.33333	0	NA	NA	NA	NA	NA	NA	NA	NA	0.373901	0.468033	NA	NA	NA	NA	0.373901	0.615967
tag80605	Triticum_aestivum_tRNA-Sup-TCA-2-1	CGGCATGGCCAAGCGGTAAGGCAGGGGAC	29	0	0	0	0	0	0	0	0	15	0	0	0	0	0	5	0	NA	NA	NA	NA	NA	NA	NA	NA	0.373901	0.467486	NA	NA	NA	NA	0.373901	0.615056
tag61189	Triticum_aestivum_tRNA-Sup-TCA-2-1	GGCGGCATGGCCAAGCGGTAAGGCAG	26	0	0	0	0	0	0	0	12	0	0	0	0	0	0	4	0	NA	NA	NA	NA	NA	NA	NA	NA	0.373901	0.466939	NA	NA	NA	NA	0.373901	0.614148
tag119073	Triticum_aestivum_tRNA-Sup-TCA-2-1	TTATCCCCAGTTCAAATCTGGGTGTCGCCT	30	0	0	0	0	0	0	10	0	0	0	0	0	0	0	3.33333	0	NA	NA	NA	NA	NA	NA	NA	NA	0.373901	0.466395	NA	NA	NA	NA	0.373901	0.613242
tag116043	Triticum_aestivum_tRNA-Sup-TCA-2-1	GGCGGCATGGCCAAGCGG	18	0	0	0	0	0	0	0	0	0	0	18	0	0	0	0	6	NA	0	NA	NA	NA	NA	NA	NA	0.373901	0.465851	NA	0.373901	0.666877	NA	NA	NA
tag13007	Triticum_aestivum_tRNA-Sup-TCA-2-1	GGCGGCATGGCCAAGCGGT	19	0	0	0	0	0	0	0	0	0	0	11	0	0	0	0	3.66667	NA	0	NA	NA	NA	NA	NA	NA	0.373901	0.465309	NA	0.373901	0.665544	NA	NA	NA
tag215459	Triticum_aestivum_tRNA-Sup-TCA-2-1	GGCGGCATGGCCAAGCGGTAAGGCAGGGGA	30	0	11	0	0	0	0	33	0	88	0	0	0	3.66667	0	40.3333	0	NA	NA	NA	11	NA	0.373901	0.448996	NA	0.19118	0.322862	NA	NA	NA	3.45943	0.2302	0.567588
tag143255	Triticum_aestivum_tRNA-Sup-TCA-2-1	GGCGGCATGGCCAAGCGGTAAGGCAGGG	28	10	49	0	11	0	12	35	65	53	0	0	0	19.6667	7.66667	51	0	2.56522	NA	0	2.59322	1.35908	0.480294	0.539858	NA	0.00425895	0.0334766	NA	0.116868	0.717327	1.37474	0.144428	0.462837
tag114841	Triticum_aestivum_tRNA-Sup-TCA-2-1	TCCCCAGTTCAAATCTGGGTGTCGCCT	27	14	0	0	0	0	0	14	0	10	0	0	0	4.66667	0	8	0	NA	NA	NA	1.71429	NA	0.373901	0.448524	NA	0.127046	0.248741	NA	NA	NA	0.777608	0.622269	0.796275
tag169296	Triticum_aestivum_tRNA-Sup-TCA-2-1	TATCCCCAGTTCAAATCTGGGTGTCGCCT	29	16	43	11	10	10	0	49	22	35	0	0	0	23.3333	6.66667	35.3333	0	3.5	NA	0	1.51429	1.80735	0.18706	0.298773	NA	0.0105594	0.0556057	NA	0.116117	0.771222	0.598637	0.395906	0.613157
tag129172	Triticum_aestivum_tRNA-Sup-TCA-2-1	ATCCCCAGTTCAAATCTGGGTGTCGCC	27	13	18	12	0	0	0	16	0	14	0	0	0	14.3333	0	10	0	NA	NA	NA	0.697674	NA	0.0015134	0.0104115	NA	0.117881	0.252535	NA	NA	NA	-0.519374	0.464514	0.680553
tag163603	Triticum_aestivum_tRNA-Sup-TCA-2-1	TATCCCCAGTTCAAATCTGGGTGTCGCC	28	14	22	13	0	0	0	21	0	13	0	0	0	16.3333	0	11.3333	0	NA	NA	NA	0.693878	NA	0.00457867	0.0216068	NA	0.137654	0.258616	NA	NA	NA	-0.527247	0.499946	0.703721
tag194100	Triticum_aestivum_tRNA-Sup-TCA-2-1	ATCCCCAGTTCAAATCTGGGTGTCGCCT	28	34	19	15	0	0	0	23	0	18	0	0	0	22.6667	0	13.6667	0	NA	NA	NA	0.602941	NA	0.0172556	0.0510516	NA	0.121998	0.24794	NA	NA	NA	-0.729911	0.377116	0.599932
tag135036	Triticum_aestivum_tRNA-Sup-TCA-2-1	CCCCAGTTCAAATCTGGGTGTCGCCT	26	15	16	0	0	0	0	0	0	14	0	0	0	10.3333	0	4.66667	0	NA	NA	NA	0.451613	NA	0.11653	0.227873	NA	0.373901	0.464768	NA	NA	NA	-1.14684	0.461725	0.67915
tag89180	Triticum_aestivum_tRNA-Sup-TCA-2-1	CAAATCTGGGTGTCGCCT	18	0	13	14	0	0	0	0	0	10	0	0	0	9	0	3.33333	0	NA	NA	NA	0.37037	NA	0.116662	0.225047	NA	0.373901	0.464228	NA	NA	NA	-1.43296	0.369398	0.746855
tag222964	Triticum_aestivum_tRNA-Sup-TTA-2-1	CACTAAAGGTCCCCAGTTC	19	80	161	138	37	83	21	126	86	104	16	36	24	126.333	47	105.333	25.3333	2.68794	4.15789	0.539007	0.833773	1.4265	0.059614	0.136158	2.05585	0.00348233	0.0318172	-0.891624	0.328167	0.907045	-0.262273	0.476026	0.686564
tag70851	Triticum_aestivum_tRNA-Sup-TTA-2-1	ACTAAAGGTCCCCAGTTC	18	157	230	212	61	94	45	208	138	131	41	53	16	199.667	66.6667	159	36.6667	2.995	4.33636	0.55	0.796327	1.58256	0.00716843	0.0272878	2.11649	0.0104233	0.0557128	-0.862496	0.172397	0.734129	-0.328567	0.284826	0.657108
tag191381	Triticum_aestivum_tRNA-Sup-TTA-2-1	CACTAAAGGTCCCCAGTT	18	73	85	68	10	20	12	32	53	58	0	14	0	75.3333	14	47.6667	4.66667	5.38095	10.2143	0.333333	0.632743	2.42786	0.000482686	0.00568276	3.35252	0.00960446	0.0534748	-1.58496	0.169579	0.729108	-0.660308	0.0426224	0.336143
tag78529	Triticum_aestivum_tRNA-Sup-TTA-2-1	ACACTAAAGGTCCCCAGTT	19	0	10	0	0	0	0	0	0	0	0	0	0	3.33333	0	0	0	NA	NA	NA	0	NA	0.373901	0.448053	NA	NA	NA	NA	NA	NA	NA	0.373901	0.612339
tag82262	Triticum_aestivum_tRNA-Sup-TTA-2-1	GGTGCTGTGGTGTAGTCG	18	0	0	12	0	0	0	13	0	0	0	0	0	4	0	4.33333	0	NA	NA	NA	1.08333	NA	0.373901	0.447584	NA	0.373901	0.463689	NA	NA	NA	0.115477	0.957636	0.991519
tag77399	Triticum_aestivum_tRNA-Sup-TTA-2-1	CACACTAAAGGTCCCCAGT	19	88	97	59	0	0	0	63	105	79	0	0	0	81.3333	0	82.3333	0	NA	NA	NA	1.0123	NA	0.00208504	0.0122738	NA	0.00254292	0.0254055	NA	NA	NA	0.0176299	0.95531	0.992808
tag79599	Triticum_aestivum_tRNA-Sup-TTA-2-1	ACACTAAAGGTCCCCAGTTC	20	16	30	17	0	25	0	16	11	24	0	0	0	21	8.33333	17	0	2.52	NA	0	0.809524	1.33342	0.252243	0.384595	NA	0.0109033	0.0568568	NA	0.373901	0.664215	-0.304855	0.534186	0.733351
tag147033	Triticum_aestivum_tRNA-Sup-TTA-2-1	ACACTAAAGGTCCCCAGT	18	11	14	0	0	0	0	0	12	0	0	0	0	8.33333	0	4	0	NA	NA	NA	0.48	NA	0.121813	0.221161	NA	0.373901	0.463152	NA	NA	NA	-1.05889	0.499319	0.70373
tag147147	Triticum_aestivum_tRNA-Thr-AGT-1-1	GCTCTCGTAGCTCAGTTGGT	20	23	33	49	24	41	14	16	28	22	14	19	14	35	26.3333	22	15.6667	1.32911	1.40426	0.594937	0.628571	0.410465	0.472164	0.531767	0.489805	0.174799	0.300902	-0.749192	0.256044	0.843996	-0.669851	0.193489	0.522233
tag73166	Triticum_aestivum_tRNA-Thr-AGT-1-1	TGGTTAGAGCACCCGTTT	18	43	47	73	33	23	23	81	26	88	23	31	29	54.3333	26.3333	65	27.6667	2.06329	2.3494	1.05063	1.19632	1.04495	0.0485021	0.114678	1.23229	0.131724	0.253716	0.0712587	0.761861	0.907706	0.258602	0.649425	0.814161
tag88183	Triticum_aestivum_tRNA-Thr-AGT-1-1	GCGGGAGGTCTTGAGTTC	18	18	0	16	11	19	0	17	15	0	0	13	0	11.3333	10	10.6667	4.33333	1.13333	2.46154	0.433333	0.941176	0.180572	0.874528	0.900551	1.29956	0.410378	0.491258	-1.20645	0.464089	0.719581	-0.0874628	0.936194	0.990531
tag108900	Triticum_aestivum_tRNA-Thr-AGT-1-1	AAGCGGGAGGTCTTGAGTTC	20	21	16	31	16	24	0	40	26	22	0	11	12	22.6667	13.3333	29.3333	7.66667	1.7	3.82609	0.575	1.29412	0.765535	0.324737	0.473023	1.93587	0.0314963	0.105879	-0.798366	0.519541	0.751855	0.371969	0.395804	0.613855
tag87267	Triticum_aestivum_tRNA-Thr-AGT-1-1	AAGCGGGAGGTCTTGAGTTCA	21	27	21	43	13	10	0	53	28	23	0	13	12	30.3333	7.66667	34.6667	8.33333	3.95652	4.16	1.08696	1.14286	1.98423	0.0414668	0.102058	2.05658	0.0608292	0.168027	0.120294	0.913059	0.970875	0.192645	0.722437	0.862889
tag180544	Triticum_aestivum_tRNA-Thr-AGT-1-1	TAAGCGGGAGGTCTTGAGTTCA	22	29	12	32	0	14	0	21	23	26	0	0	12	24.3333	4.66667	23.3333	4	5.21429	5.83333	0.857143	0.958904	2.38247	0.0648519	0.144087	2.54432	0.0104739	0.0554287	-0.222392	0.91885	0.972386	-0.0605415	0.883304	0.966766
tag83516	Triticum_aestivum_tRNA-Thr-AGT-1-1	AAGCGGGAGGTCTTGAGTT	19	0	0	0	0	0	0	15	11	11	0	0	0	0	0	12.3333	0	NA	NA	NA	NA	NA	NA	NA	NA	0.000759419	0.0142424	NA	NA	NA	NA	0.000759419	0.0402131
tag97707	Triticum_aestivum_tRNA-Thr-AGT-1-1	TAAGCGGGAGGTCTTGAGTT	20	0	0	0	0	0	0	11	10	0	0	0	0	0	0	7	0	NA	NA	NA	NA	NA	NA	NA	NA	0.117018	0.25477	NA	NA	NA	NA	0.117018	0.463074
tag127280	Triticum_aestivum_tRNA-Thr-AGT-1-1	GCTCTCGTAGCTCAGTTGG	19	12	27	19	0	0	0	0	0	0	0	0	0	19.3333	0	0	0	NA	NA	NA	0	NA	0.0111471	0.0367918	NA	NA	NA	NA	NA	NA	NA	0.0111471	0.163099
tag57049	Triticum_aestivum_tRNA-Thr-AGT-1-1	GCTCTCGTAGCTCAGTTG	18	0	0	14	0	0	0	0	0	0	0	0	0	4.66667	0	0	0	NA	NA	NA	0	NA	0.373901	0.447115	NA	NA	NA	NA	NA	NA	NA	0.373901	0.611438
tag92048	Triticum_aestivum_tRNA-Thr-AGT-1-1	AGCGGGAGGTCTTGAGTTC	19	0	10	0	0	0	0	0	0	0	0	0	0	3.33333	0	0	0	NA	NA	NA	0	NA	0.373901	0.446647	NA	NA	NA	NA	NA	NA	NA	0.373901	0.61054
tag88422	Triticum_aestivum_tRNA-Thr-AGT-1-1	TTGGTTAGAGCACCCGTTT	19	0	0	11	0	0	0	11	0	23	0	0	0	3.66667	0	11.3333	0	NA	NA	NA	3.09091	NA	0.373901	0.446181	NA	0.163125	0.287757	NA	NA	NA	1.62803	0.36939	0.749566
tag81710	Triticum_aestivum_tRNA-Thr-AGT-1-1	TAAGCGGGAGGTCTTGAGT	19	0	11	0	0	0	0	12	19	0	0	0	0	3.66667	0	10.3333	0	NA	NA	NA	2.81818	NA	0.373901	0.445715	NA	0.135989	0.257296	NA	NA	NA	1.49476	0.372825	0.752416
tag192687	Triticum_aestivum_tRNA-Thr-AGT-1-1	TAGCTCAGTTGGTTAGAGCACCCGTTT	27	0	22	0	10	0	0	17	13	18	0	0	0	7.33333	3.33333	16	0	2.2	NA	0	2.18182	1.1375	0.645547	0.700109	NA	0.000469554	0.011408	NA	0.373901	0.662892	1.12553	0.311666	0.686283
tag70324	Triticum_aestivum_tRNA-Thr-AGT-1-1	TAAGCGGGAGGTCTTGAGTTC	21	0	0	12	0	12	0	11	15	0	0	0	0	4	4	8.66667	0	1	NA	0	2.16667	0	1	1	NA	0.125445	0.249258	NA	0.373901	0.661574	1.11548	0.480769	0.688937
tag28358	Triticum_aestivum_tRNA-Thr-AGT-1-1	GCGGGAGGTCTTGAGTTCA	19	14	0	12	0	16	0	20	14	14	0	0	0	8.66667	5.33333	16	0	1.625	NA	0	1.84615	0.70044	0.654102	0.706702	NA	0.0013239	0.0176906	NA	0.373901	0.660262	0.884523	0.201846	0.533142
tag218850	Triticum_aestivum_tRNA-Thr-AGT-1-1	AAGCGGGAGGTCTTGAGT	18	13	15	17	0	0	0	18	26	16	0	0	0	15	0	20	0	NA	NA	NA	1.33333	NA	0.000202627	0.00325916	NA	0.00281447	0.0268631	NA	NA	NA	0.415037	0.200538	0.532215
tag144866	Triticum_aestivum_tRNA-Thr-AGT-1-1	GTTGGTTAGAGCACCCGTTT	20	0	11	0	0	0	0	0	0	11	0	0	0	3.66667	0	3.66667	0	NA	NA	NA	1	NA	0.373901	0.44525	NA	0.373901	0.462616	NA	NA	NA	0	1	1.00452
tag146149	Triticum_aestivum_tRNA-Thr-AGT-1-1	CAGTTGGTTAGAGCACCCGTTT	22	0	10	0	0	0	0	0	0	10	0	0	0	3.33333	0	3.33333	0	NA	NA	NA	1	NA	0.373901	0.444786	NA	0.373901	0.462081	NA	NA	NA	0	1	1.00361
tag30677	Triticum_aestivum_tRNA-Thr-AGT-1-1	CGGGAGGTCTTGAGTTCA	18	38	26	35	10	0	0	44	29	25	0	0	0	33	3.33333	32.6667	0	9.9	NA	0	0.989899	3.30743	0.00378513	0.0187126	NA	0.00483816	0.0359166	NA	0.373901	0.658954	-0.0146468	0.963335	0.991878
tag165587	Triticum_aestivum_tRNA-Thr-AGT-1-1	CTCAGTTGGTTAGAGCACCCGTTT	24	0	15	0	0	0	0	0	0	14	0	0	0	5	0	4.66667	0	NA	NA	NA	0.933333	NA	0.373901	0.444324	NA	0.373901	0.461547	NA	NA	NA	-0.0995357	0.963465	0.991095
tag203625	Triticum_aestivum_tRNA-Thr-AGT-1-1	AGCTCAGTTGGTTAGAGCACCCGTTT	26	17	20	22	0	0	0	18	10	13	0	0	0	19.6667	0	13.6667	0	NA	NA	NA	0.694915	NA	0.000172429	0.00298354	NA	0.0042403	0.0338274	NA	NA	NA	-0.525091	0.0944463	0.473083
tag231427	Triticum_aestivum_tRNA-Thr-AGT-1-1	GCTCTCGTAGCTCAGTTGGTT	21	0	0	0	15	23	12	0	0	0	0	10	10	0	16.6667	0	6.66667	0	0	0.4	NA	NA	0.00709693	0.027106	NA	0.116117	0.264666	-1.32193	0.0993764	0.775833	NA	NA	NA
tag162015	Triticum_aestivum_tRNA-Thr-CGT-1-1	GCCTCCGTAGCATAGTGGTAGT	22	620	983	1001	2632	2482	1642	1242	1090	1122	1423	2163	2814	868	2252	1151.33	2133.33	0.385435	0.539687	0.947306	1.32642	-1.37544	0.0140632	0.0436418	-0.889804	0.0721495	0.190439	-0.0780974	0.826205	0.951258	0.407539	0.099183	0.475395
tag137354	Triticum_aestivum_tRNA-Thr-CGT-1-1	GCCTCCGTAGCATAGTGG	18	31186	30921	51411	4900	9235	11333	6018	5647	2710	8404	16745	1318	37839.3	8489.33	4791.67	8822.33	4.45728	0.543129	1.03923	0.126632	2.15616	0.0140801	0.0435758	-0.880633	0.428474	0.507803	0.055509	0.948492	0.988475	-2.98129	0.00856709	0.144342
tag188448	Triticum_aestivum_tRNA-Thr-CGT-1-1	GCCTCCGTAGCATAGTGGTAGTG	23	1373	1721	2036	4414	4539	3133	2383	2506	2267	3052	4329	5172	1710	4028.67	2385.33	4184.33	0.424458	0.570063	1.03864	1.39493	-1.23631	0.00898648	0.0316746	-0.810807	0.0440678	0.134596	0.0546953	0.848228	0.954391	0.480195	0.0294284	0.289597
tag230362	Triticum_aestivum_tRNA-Thr-CGT-1-1	GCCTCCGTAGCATAGTGGTA	20	3309	4522	5158	7649	8270	5628	5063	4098	5129	4947	8285	8473	4329.67	7182.33	4763.33	7235	0.602822	0.658374	1.00733	1.10016	-0.730197	0.0416518	0.102074	-0.603022	0.106963	0.254097	0.0105404	0.971706	0.984987	0.137716	0.533087	0.732748
tag56922	Triticum_aestivum_tRNA-Thr-CGT-1-1	GCCTCCGTAGCATAGTGGTAG	21	2488	3507	3536	5428	5132	3704	3561	3060	3709	3129	5583	5874	3177	4754.67	3443.33	4862	0.668186	0.708213	1.02257	1.08383	-0.581679	0.0676136	0.148205	-0.497744	0.187115	0.319021	0.0322057	0.921288	0.971501	0.116141	0.53869	0.736806
tag180332	Triticum_aestivum_tRNA-Thr-CGT-1-1	AGGGAAAGGTCGTGAGTTC	19	27	34	30	65	51	36	23	29	19	27	40	28	30.3333	50.6667	23.6667	31.6667	0.598684	0.747368	0.625	0.78022	-0.740133	0.0776493	0.166683	-0.420108	0.190985	0.323043	-0.678072	0.112144	0.811446	-0.358048	0.133059	0.44837
tag101068	Triticum_aestivum_tRNA-Thr-CGT-1-1	GGGAAAGGTCGTGAGTTC	18	91	88	136	149	176	176	122	149	82	210	126	64	105	167	117.667	133.333	0.628743	0.8825	0.798403	1.12063	-0.669459	0.0259328	0.0701784	-0.180332	0.753458	0.80787	-0.324811	0.479822	0.727499	0.164316	0.637675	0.802143
tag66906	Triticum_aestivum_tRNA-Thr-CGT-1-1	CCGTAGCATAGTGGTAGT	18	0	12	14	0	0	0	0	12	10	0	18	0	8.66667	0	7.33333	6	NA	1.22222	NA	0.846154	NA	0.118465	0.219979	0.289507	0.859308	0.89445	NA	0.373901	0.657652	-0.241008	0.827565	0.931429
tag210467	Triticum_aestivum_tRNA-Thr-CGT-1-1	AAGGGAAAGGTCGTGAGTTC	20	202	189	365	134	192	167	196	168	168	98	91	82	252	164.333	177.333	90.3333	1.53347	1.9631	0.549696	0.703704	0.616799	0.211898	0.330132	0.973133	0.00112449	0.0160277	-0.863295	0.0131865	0.419142	-0.50696	0.263118	0.622527
tag165426	Triticum_aestivum_tRNA-Thr-CGT-1-1	GCCTCCGTAGCATAGTGGT	19	76817	47559	72653	34933	54413	39244	69563	41608	36657	19197	25762	21708	65676.3	42863.3	49276	22222.3	1.53223	2.21741	0.518446	0.750285	0.61563	0.104059	0.211075	1.14887	0.0602922	0.166975	-0.947734	0.0292631	0.520883	-0.414488	0.29819	0.668523
tag228812	Triticum_aestivum_tRNA-Thr-CGT-1-1	GGGAAAGGTCGTGAGTTCG	19	76	87	135	58	38	41	69	76	63	40	18	16	99.3333	45.6667	69.3333	24.6667	2.17518	2.81081	0.540146	0.697987	1.12114	0.048722	0.114723	1.49099	0.00642791	0.041899	-0.888579	0.101054	0.775332	-0.518729	0.180189	0.505985
tag59155	Triticum_aestivum_tRNA-Thr-CGT-1-1	CCTCCGTAGCATAGTGGTA	19	46	27	35	12	0	0	23	0	27	0	11	0	36	4	16.6667	3.66667	9	4.54545	0.916667	0.462963	3.16993	0.00930054	0.0325804	2.18442	0.229566	0.373526	-0.125531	0.953964	0.980402	-1.11103	0.126879	0.44933
tag79238	Triticum_aestivum_tRNA-Thr-CGT-1-1	AAGGGAAAGGTCGTGAGT	18	476	408	544	118	129	89	339	756	333	94	111	48	476	112	476	84.3333	4.25	5.64427	0.752976	1	2.08746	0.000891936	0.00814873	2.49679	0.0502036	0.145836	-0.409324	0.282178	0.860062	0	1	1.00271
tag230101	Triticum_aestivum_tRNA-Thr-CGT-1-1	AAGGGAAAGGTCGTGAGTT	19	86	85	80	27	45	35	113	102	92	20	15	19	83.6667	35.6667	102.333	18	2.34579	5.68519	0.504673	1.22311	1.23008	0.000968083	0.00857016	2.50721	0.000174984	0.00748231	-0.986579	0.0312053	0.524014	0.290551	0.0422503	0.340452
tag112179	Triticum_aestivum_tRNA-Thr-CGT-1-1	CCTCCGTAGCATAGTGGT	18	5311	4088	2902	1042	950	1777	3551	3009	4537	337	810	374	4100.33	1256.33	3699	507	3.26373	7.29586	0.403555	0.902122	1.70652	0.0186585	0.0542189	2.86708	0.00250062	0.0257035	-1.30916	0.0684596	0.692375	-0.148606	0.652797	0.815629
tag86064	Triticum_aestivum_tRNA-Thr-CGT-1-1	TCGTAAGGGAAAGGTCGT	18	0	0	0	0	0	0	0	0	0	0	11	0	0	0	0	3.66667	NA	0	NA	NA	NA	NA	NA	NA	0.373901	0.461015	NA	0.373901	0.656355	NA	NA	NA
tag92475	Triticum_aestivum_tRNA-Thr-CGT-1-1	CCGTAGCATAGTGGTAGTG	19	0	0	0	0	0	0	0	0	0	0	10	0	0	0	0	3.33333	NA	0	NA	NA	NA	NA	NA	NA	0.373901	0.460484	NA	0.373901	0.655063	NA	NA	NA
tag162049	Triticum_aestivum_tRNA-Thr-CGT-1-1	TCCGTAGCATAGTGGTAGTG	20	12	0	10	0	0	0	0	0	0	0	0	0	7.33333	0	0	0	NA	NA	NA	0	NA	0.119393	0.218505	NA	NA	NA	NA	NA	NA	NA	0.119393	0.451583
tag22896	Triticum_aestivum_tRNA-Thr-CGT-1-1	CCTCCGTAGCATAGTGGTAGTG	22	11	0	0	0	0	0	0	0	0	0	0	0	3.66667	0	0	0	NA	NA	NA	0	NA	0.373901	0.443862	NA	NA	NA	NA	NA	NA	NA	0.373901	0.609645
tag63627	Triticum_aestivum_tRNA-Thr-CGT-1-1	CTCCGTAGCATAGTGGTAGT	20	0	10	0	0	0	0	0	0	0	0	0	0	3.33333	0	0	0	NA	NA	NA	0	NA	0.373901	0.443401	NA	NA	NA	NA	NA	NA	NA	0.373901	0.608752
tag8127	Triticum_aestivum_tRNA-Thr-CGT-1-1	GTAAGGGAAAGGTCGTGA	18	0	0	0	10	16	0	0	0	0	0	0	0	0	8.66667	0	0	0	NA	0	NA	NA	0.136852	0.236438	NA	NA	NA	NA	0.136852	0.688128	NA	NA	NA
tag111192	Triticum_aestivum_tRNA-Thr-CGT-1-1	CCGTAGCATAGTGGTAGTGC	20	15	14	0	0	0	0	14	14	18	0	0	0	9.66667	0	15.3333	0	NA	NA	NA	1.58621	NA	0.116589	0.226823	NA	0.000326421	0.00918275	NA	NA	NA	0.665581	0.322273	0.695859
tag195358	Triticum_aestivum_tRNA-Thr-CGT-1-1	AGGGAAAGGTCGTGAGTT	18	0	11	13	0	14	0	10	23	0	0	0	0	8	4.66667	11	0	1.71429	NA	0	1.375	0.777608	0.617889	0.67331	NA	0.173865	0.299777	NA	0.373901	0.653776	0.459432	0.71972	0.861495
tag2646	Triticum_aestivum_tRNA-Thr-CGT-1-1	GGAAAGGTCGTGAGTTCG	18	0	15	14	0	0	0	10	11	15	0	0	0	9.66667	0	12	0	NA	NA	NA	1.24138	NA	0.116589	0.226437	NA	0.00141861	0.0180535	NA	NA	NA	0.311944	0.669691	0.826522
tag175903	Triticum_aestivum_tRNA-Thr-CGT-1-1	CCTCCGTAGCATAGTGGTAGT	21	32	22	12	0	0	0	21	16	22	0	0	0	22	0	19.6667	0	NA	NA	NA	0.893939	NA	0.0189318	0.0547345	NA	0.000448862	0.0114246	NA	NA	NA	-0.161751	0.720001	0.860904
tag139066	Triticum_aestivum_tRNA-Thr-CGT-1-1	TCCGTAGCATAGTGGTAGT	19	13	14	0	0	0	0	11	0	10	0	0	0	9	0	7	0	NA	NA	NA	0.777778	NA	0.116662	0.224668	NA	0.117018	0.254252	NA	NA	NA	-0.36257	0.744041	0.878316
tag149957	Triticum_aestivum_tRNA-Thr-CGT-1-1	CCTCCGTAGCATAGTGGTAG	20	30	20	26	0	0	0	12	10	21	0	0	0	25.3333	0	14.3333	0	NA	NA	NA	0.565789	NA	0.00095358	0.00850772	NA	0.0132963	0.0634542	NA	NA	NA	-0.821663	0.0692037	0.400805
tag80287	Triticum_aestivum_tRNA-Thr-TGT-1-1	GTAAACTGAAGGTCCGTA	18	0	23	0	22	18	12	0	0	12	14	15	16	7.66667	17.3333	4	15	0.442308	0.266667	0.865385	0.521739	-1.17688	0.303732	0.446412	-1.90689	0.0528888	0.151577	-0.208587	0.474999	0.725127	-0.938599	0.693361	0.845414
tag34397	Triticum_aestivum_tRNA-Thr-TGT-1-1	TGTAAACTGAAGGTCCGTA	19	12	16	15	27	21	12	12	15	0	15	18	23	14.3333	20	9	18.6667	0.716667	0.482143	0.933333	0.627907	-0.480626	0.278371	0.417191	-1.05247	0.133313	0.254032	-0.0995357	0.800747	0.935256	-0.671377	0.323242	0.696598
tag31148	Triticum_aestivum_tRNA-Thr-TGT-1-1	GTAAACTGAAGGTCCGTAGT	20	0	15	10	36	18	21	11	0	13	10	18	14	8.33333	25	8	14	0.333333	0.571429	0.56	0.96	-1.58496	0.0788062	0.168533	-0.807355	0.266889	0.429676	-0.836501	0.142066	0.698554	-0.0588937	0.958231	0.991212
tag131805	Triticum_aestivum_tRNA-Thr-TGT-1-1	GTAAACTGAAGGTCCGTAG	19	0	12	0	16	21	11	0	10	10	10	0	17	4	16	6.66667	9	0.25	0.740741	0.5625	1.66667	-2	0.071775	0.154947	-0.432959	0.715099	0.777661	-0.830075	0.287864	0.856853	0.736966	0.635529	0.800349
tag175585	Triticum_aestivum_tRNA-Thr-TGT-1-1	TGTAAACTGAAGGTCCGTAGT	21	0	14	13	19	24	13	17	0	10	15	19	0	9	18.6667	9	11.3333	0.482143	0.794118	0.607143	1	-1.05247	0.154663	0.25635	-0.332575	0.774183	0.825126	-0.719892	0.328783	0.905935	0	1	1.0018
tag165033	Triticum_aestivum_tRNA-Thr-TGT-1-1	GCCCTTATAGCTCAGTGGTA	20	20	32	22	25	34	24	19	27	48	35	29	25	24.6667	27.6667	31.3333	29.6667	0.891566	1.05618	1.07229	1.27027	-0.165586	0.57254	0.629904	0.0788554	0.863923	0.894896	0.100694	0.666582	0.847511	0.345135	0.517776	0.72061
tag99064	Triticum_aestivum_tRNA-Thr-TGT-1-1	GCCCTTATAGCTCAGTGGTAG	21	0	16	14	11	18	18	19	10	21	12	14	15	10	15.6667	16.6667	13.6667	0.638298	1.21951	0.87234	1.66667	-0.647698	0.364798	0.524025	0.286304	0.439205	0.517652	-0.197037	0.467605	0.718771	0.736966	0.333355	0.710136
tag22461	Triticum_aestivum_tRNA-Thr-TGT-1-1	TAAACTGAAGGTCCGTAGT	19	37	53	43	27	29	33	48	40	46	17	31	29	44.3333	29.6667	44.6667	25.6667	1.49438	1.74026	0.865169	1.00752	0.579549	0.0423945	0.103671	0.799303	0.018965	0.0776766	-0.208947	0.443939	0.705546	0.0108068	0.952415	0.993513
tag149821	Triticum_aestivum_tRNA-Thr-TGT-1-1	TAAACTGAAGGTCCGTAG	18	27	47	26	0	12	0	21	11	18	0	14	12	33.3333	4	16.6667	8.66667	8.33333	1.92308	2.16667	0.5	3.05889	0.0207956	0.0592233	0.943416	0.204379	0.339784	1.11548	0.474999	0.723885	-1	0.0890093	0.460365
tag60280	Triticum_aestivum_tRNA-Thr-TGT-1-1	ACTGAAGGTCCGTAGTTC	18	182	150	207	55	66	48	111	73	112	42	41	34	179.667	56.3333	98.6667	39	3.18935	2.52991	0.692308	0.549165	1.67326	0.00205028	0.0121949	1.33909	0.0103283	0.0557625	-0.530515	0.0406421	0.556484	-0.864688	0.0179134	0.211912
tag81261	Triticum_aestivum_tRNA-Thr-TGT-1-1	GCCCTTATAGCTCAGTGGTAGAG	23	12	18	16	20	23	16	75	27	30	14	15	18	15.3333	19.6667	44	15.6667	0.779661	2.80851	0.79661	2.86957	-0.359081	0.182158	0.292993	1.48981	0.142933	0.26344	-0.328054	0.164923	0.730256	1.52083	0.140447	0.460698
tag195765	Triticum_aestivum_tRNA-Thr-TGT-1-1	GCCCTTATAGCTCAGTGG	18	24	24	23	0	0	0	12	17	15	0	14	0	23.6667	0	14.6667	4.66667	NA	3.14286	NA	0.619718	NA	2.358e-07	8.97612e-05	1.65208	0.110192	0.258323	NA	0.373901	0.652494	-0.690316	0.0037951	0.0937812
tag163323	Triticum_aestivum_tRNA-Thr-TGT-1-1	ACTGAAGGTCCGTAGTTCG	19	102	101	110	12	12	13	84	24	111	16	11	10	104.333	12.3333	73	12.3333	8.45946	5.91892	1	0.699681	3.08057	5.62563e-06	0.000535372	2.56533	0.0782127	0.203925	0	1	1	-0.515232	0.292441	0.662311
tag52730	Triticum_aestivum_tRNA-Thr-TGT-1-1	CTGAAGGTCCGTAGTTCG	18	175	160	178	24	28	17	94	52	172	11	20	20	171	23	106	17	7.43478	6.23529	0.73913	0.619883	2.89429	2.1099e-05	0.00133861	2.64046	0.0651934	0.176883	-0.436099	0.24411	0.826077	-0.689932	0.141868	0.462631
tag126814	Triticum_aestivum_tRNA-Thr-TGT-1-1	AAACTGAAGGTCCGTAGT	18	195	298	204	26	38	20	223	139	158	21	32	20	232.333	28	173.333	24.3333	8.29762	7.12329	0.869048	0.746055	3.0527	0.00359859	0.0180245	2.83254	0.00441406	0.0341929	-0.202493	0.604976	0.813337	-0.422647	0.229209	0.566401
tag205963	Triticum_aestivum_tRNA-Thr-TGT-1-1	CCCTTATAGCTCAGTGGT	18	105	142	74	0	0	13	91	64	58	0	11	0	107	4.33333	71	3.66667	24.6923	19.3636	0.846154	0.663551	4.62599	0.00697848	0.0268331	4.27528	0.00336154	0.0309783	-0.241008	0.912169	0.973418	-0.59172	0.178977	0.506418
tag57904	Triticum_aestivum_tRNA-Thr-TGT-1-1	TGTAAACTGAAGGTCCGT	18	0	0	0	0	0	0	0	0	0	0	14	0	0	0	0	4.66667	NA	0	NA	NA	NA	NA	NA	NA	0.373901	0.459954	NA	0.373901	0.651217	NA	NA	NA
tag91284	Triticum_aestivum_tRNA-Thr-TGT-1-1	TTGTAAACTGAAGGTCCGTAG	21	0	0	0	0	10	0	0	0	0	0	0	0	0	3.33333	0	0	0	NA	0	NA	NA	0.373901	0.442941	NA	NA	NA	NA	0.373901	0.649945	NA	NA	NA
tag179681	Triticum_aestivum_tRNA-Thr-TGT-1-1	GCCCTTATAGCTCAGTGGTAGAGC	24	0	31	0	0	0	0	11	16	14	0	0	0	10.3333	0	13.6667	0	NA	NA	NA	1.32258	NA	0.373901	0.442482	NA	0.000712011	0.0140952	NA	NA	NA	0.403356	0.765382	0.890276
tag9284	Triticum_aestivum_tRNA-Thr-TGT-1-1	AACTGAAGGTCCGTAGTT	18	0	10	0	0	0	0	0	0	11	0	0	0	3.33333	0	3.66667	0	NA	NA	NA	1.1	NA	0.373901	0.442024	NA	0.373901	0.459425	NA	NA	NA	0.137504	0.949597	0.994305
tag211953	Triticum_aestivum_tRNA-Thr-TGT-1-1	GCCCTTATAGCTCAGTGGT	19	14	0	15	0	13	0	16	13	0	0	0	0	9.66667	4.33333	9.66667	0	2.23077	NA	0	1	1.15754	0.457868	0.517709	NA	0.120356	0.246949	NA	0.373901	0.648678	0	1	1.0009
tag227025	Triticum_aestivum_tRNA-Thr-TGT-1-1	CGTAGTTCGATCCTGCGTG	19	0	10	0	0	0	0	0	0	10	0	0	0	3.33333	0	3.33333	0	NA	NA	NA	1	NA	0.373901	0.441567	NA	0.373901	0.458898	NA	NA	NA	0	1	1
tag34082	Triticum_aestivum_tRNA-Thr-TGT-1-1	AAACTGAAGGTCCGTAGTT	19	43	45	39	0	0	0	28	0	32	0	0	0	42.3333	0	20	0	NA	NA	NA	0.472441	NA	1.78749e-05	0.00127582	NA	0.117881	0.25203	NA	NA	NA	-1.08179	0.0941852	0.473909
tag104672	Triticum_aestivum_tRNA-Thr-TGT-1-1	TTGTAAACTGAAGGTCCGTA	20	0	11	0	12	11	11	0	0	0	14	15	17	3.66667	11.3333	0	15.3333	0.323529	0	1.35294	0	-1.62803	0.105745	0.214114	NA	6.42389e-05	0.00429196	0.436099	0.0132356	0.406196	NA	0.373901	0.607862
tag63932	Triticum_aestivum_tRNA-Thr-TGT-1-1	TGTAAACTGAAGGTCCGTAG	20	0	0	0	0	22	0	0	0	0	0	12	12	0	7.33333	0	8	0	0	1.09091	NA	NA	0.373901	0.44111	NA	0.116117	0.264103	0.125531	0.940223	0.981006	NA	NA	NA
tag77153	Triticum_aestivum_tRNA-Thr-TGT-2-1	ACTGAAGGTCTGTAGTTC	18	34	31	31	0	18	0	18	20	17	12	10	0	32	6	18.3333	7.33333	5.33333	2.5	1.22222	0.572917	2.41504	0.0129052	0.0409381	1.32193	0.0448674	0.135873	0.289507	0.859308	0.95598	-0.803603	0.000510727	0.0315516
tag225248	Triticum_aestivum_tRNA-Thr-TGT-2-1	GCCCCTATAGCTCAGTGG	18	0	0	11	0	0	0	0	0	0	0	0	0	3.66667	0	0	0	NA	NA	NA	0	NA	0.373901	0.440655	NA	NA	NA	NA	NA	NA	NA	0.373901	0.606975
tag104576	Triticum_aestivum_tRNA-Thr-TGT-2-1	AAACTGAAGGTCTGTAGT	18	10	0	0	0	0	0	0	0	0	0	0	0	3.33333	0	0	0	NA	NA	NA	0	NA	0.373901	0.440201	NA	NA	NA	NA	NA	NA	NA	0.373901	0.60609
tag208874	Triticum_aestivum_tRNA-Thr-TGT-2-1	GCCCCTATAGCTCAGTGGT	19	0	0	10	0	0	0	11	0	10	0	0	0	3.33333	0	7	0	NA	NA	NA	2.1	NA	0.373901	0.439748	NA	0.117018	0.253736	NA	NA	NA	1.07039	0.491046	0.695597
tag184719	Triticum_aestivum_tRNA-Thr-TGT-2-1	AAACTGAAGGTCTGTAGTTC	20	18	19	19	0	0	0	16	14	21	0	0	0	18.6667	0	17	0	NA	NA	NA	0.910714	NA	6.08803e-07	0.000173813	NA	0.00122402	0.0167753	NA	NA	NA	-0.13493	0.473427	0.685483
tag155508	Triticum_aestivum_tRNA-Thr-TGT-2-1	GCCCCTATAGCTCAGTGGTA	20	0	11	0	0	0	0	10	0	0	0	0	0	3.66667	0	3.33333	0	NA	NA	NA	0.909091	NA	0.373901	0.439295	NA	0.373901	0.458372	NA	NA	NA	-0.137504	0.949597	0.99337
tag232931	Triticum_aestivum_tRNA-Thr-TGT-2-1	CTGAAGGTCTGTAGTTCG	18	32	20	19	0	0	0	14	12	34	0	0	0	23.6667	0	20	0	NA	NA	NA	0.84507	NA	0.00478327	0.02185	NA	0.0465145	0.138894	NA	NA	NA	-0.242857	0.676883	0.833548
tag29641	Triticum_aestivum_tRNA-Thr-TGT-2-1	AAACTGAAGGTCTGTAGTTCG	21	23	35	15	0	0	0	11	0	27	0	0	0	24.3333	0	12.6667	0	NA	NA	NA	0.520548	NA	0.0138418	0.0434266	NA	0.181415	0.31079	NA	NA	NA	-0.941897	0.297893	0.669206
tag23566	Triticum_aestivum_tRNA-Thr-TGT-2-1	ACTGAAGGTCTGTAGTTCG	19	22	19	18	0	0	0	10	0	16	0	0	0	19.6667	0	8.66667	0	NA	NA	NA	0.440678	NA	8.16383e-05	0.00198364	NA	0.136852	0.258016	NA	NA	NA	-1.1822	0.0845384	0.447651
tag51396	Triticum_aestivum_tRNA-Thr-TGT-3-1	GCCTCTATAGCTCAGTGG	18	44	55	55	0	0	0	42	25	42	0	11	0	51.3333	0	36.3333	3.66667	NA	9.90909	NA	0.707792	NA	0.000151011	0.00273738	3.30875	0.00840084	0.0501704	NA	0.373901	0.647416	-0.498602	0.0903716	0.460978
tag138166	Triticum_aestivum_tRNA-Thr-TGT-3-1	GCCTCTATAGCTCAGTGGTAGAG	23	0	0	0	0	0	0	15	0	0	0	0	0	0	0	5	0	NA	NA	NA	NA	NA	NA	NA	NA	0.373901	0.457847	NA	NA	NA	NA	0.373901	0.605208
tag127117	Triticum_aestivum_tRNA-Thr-TGT-3-1	CCTCTATAGCTCAGTGGT	18	15	14	0	0	0	0	0	0	0	0	0	0	9.66667	0	0	0	NA	NA	NA	0	NA	0.116589	0.226053	NA	NA	NA	NA	NA	NA	NA	0.116589	0.478403
tag87124	Triticum_aestivum_tRNA-Thr-TGT-3-1	GCCTCTATAGCTCAGTGGTAG	21	33	48	28	0	0	0	41	14	33	0	0	0	36.3333	0	29.3333	0	NA	NA	NA	0.807339	NA	0.00377476	0.0187425	NA	0.0215141	0.0815552	NA	NA	NA	-0.308753	0.522937	0.725069
tag172239	Triticum_aestivum_tRNA-Thr-TGT-3-1	GCCTCTATAGCTCAGTGGTA	20	36	45	35	0	0	0	35	0	38	0	0	0	38.6667	0	24.3333	0	NA	NA	NA	0.62931	NA	0.000262465	0.00389266	NA	0.116788	0.258481	NA	NA	NA	-0.668156	0.31899	0.692807
tag128369	Triticum_aestivum_tRNA-Thr-TGT-4-1	GCCCTTGTAGCTCAGTGGTAGA	22	0	10	0	0	0	0	0	0	0	0	0	0	3.33333	0	0	0	NA	NA	NA	0	NA	0.373901	0.438844	NA	NA	NA	NA	NA	NA	NA	0.373901	0.604328
tag174642	Triticum_aestivum_tRNA-Thr-TGT-4-1	GCCCTTGTAGCTCAGTGGTAG	21	66	76	57	0	0	0	69	19	79	0	0	0	66.3333	0	55.6667	0	NA	NA	NA	0.839196	NA	0.000268608	0.00383438	NA	0.0399653	0.124921	NA	NA	NA	-0.25292	0.610867	0.788033
tag111059	Triticum_aestivum_tRNA-Thr-TGT-4-1	GCCCTTGTAGCTCAGTGGTA	20	190	340	186	0	0	15	211	67	278	0	0	0	238.667	5	185.333	0	47.7333	NA	0	0.776536	5.57693	0.0101193	0.0345995	NA	0.0408458	0.126931	NA	0.373901	0.646159	-0.364875	0.542762	0.738741
tag53645	Triticum_aestivum_tRNA-Thr-TGT-4-1	GCCCTTGTAGCTCAGTGGTAGAG	23	92	184	90	0	0	0	112	40	113	0	0	0	122	0	88.3333	0	NA	NA	NA	0.724044	NA	0.0170341	0.050527	NA	0.0216773	0.0815953	NA	NA	NA	-0.465851	0.440053	0.659486
tag227111	Triticum_aestivum_tRNA-Thr-TGT-4-1	GCCCTTGTAGCTCAGTGGT	19	0	17	23	0	0	0	15	0	11	0	0	0	13.3333	0	8.66667	0	NA	NA	NA	0.65	NA	0.124988	0.224782	NA	0.125445	0.248795	NA	NA	NA	-0.621488	0.60054	0.785648
tag170128	Triticum_aestivum_tRNA-Thr-TGT-4-1	GCCCTTGTAGCTCAGTGG	18	51	110	84	0	0	0	46	26	32	0	0	0	81.6667	0	34.6667	0	NA	NA	NA	0.42449	NA	0.00875159	0.0311349	NA	0.00425801	0.0337171	NA	NA	NA	-1.2362	0.0599929	0.390129
tag133368	Triticum_aestivum_tRNA-Thr-TGT-5-1	ACTGAAGGTCCGTGGTTC	18	22	25	41	14	19	15	39	14	26	10	13	11	29.3333	16	26.3333	11.3333	1.83333	2.32353	0.708333	0.897727	0.874469	0.0938279	0.192372	1.21632	0.108137	0.256315	-0.4975	0.0572352	0.653069	-0.155651	0.763691	0.891107
tag159347	Triticum_aestivum_tRNA-Thr-TGT-5-1	AAACTGAAGGTCCGTGGTTC	20	27	30	60	13	10	10	48	15	37	0	0	11	39	11	33.3333	3.66667	3.54545	9.09091	0.333333	0.854701	1.82597	0.0572352	0.132313	3.18442	0.0459031	0.137838	-1.58496	0.125884	0.670878	-0.226509	0.712545	0.85845
tag105995	Triticum_aestivum_tRNA-Thr-TGT-5-1	TAAACTGAAGGTCCGTGGT	19	0	0	11	0	0	0	0	0	0	0	0	0	3.66667	0	0	0	NA	NA	NA	0	NA	0.373901	0.438393	NA	NA	NA	NA	NA	NA	NA	0.373901	0.603451
tag223579	Triticum_aestivum_tRNA-Thr-TGT-5-1	AAACTGAAGGTCCGTGGT	18	13	15	16	0	0	0	17	14	0	0	0	0	14.6667	0	10.3333	0	NA	NA	NA	0.704545	NA	7.65843e-05	0.00198771	NA	0.119828	0.247769	NA	NA	NA	-0.505235	0.460461	0.679088
tag178649	Triticum_aestivum_tRNA-Thr-TGT-5-1	TAAACTGAAGGTCCGTGGTTC	21	0	11	23	0	0	0	10	0	10	0	0	0	11.3333	0	6.66667	0	NA	NA	NA	0.588235	NA	0.163125	0.268041	NA	0.116117	0.263543	NA	NA	NA	-0.765535	0.564084	0.756648
tag162234	Triticum_aestivum_tRNA-Thr-TGT-5-1	CTGAAGGTCCGTGGTTCG	18	21	27	29	0	0	0	15	10	20	0	0	0	25.6667	0	15	0	NA	NA	NA	0.584416	NA	0.000435732	0.0053506	NA	0.00653338	0.0423284	NA	NA	NA	-0.774933	0.0468894	0.347607
tag51800	Triticum_aestivum_tRNA-Trp-CCA-1-1	ATCAGAAGGTTGCGTGTTC	19	31	43	43	26	36	22	28	28	34	12	25	21	39	28	30	19.3333	1.39286	1.55172	0.690476	0.769231	0.478047	0.129452	0.228139	0.633872	0.0695763	0.186409	-0.534336	0.200898	0.774023	-0.378512	0.114477	0.493406
tag42978	Triticum_aestivum_tRNA-Trp-CCA-1-1	TCAGAAGGTTGCGTGTTC	18	216	213	280	96	131	109	182	230	164	112	49	55	236.333	112	192	72	2.11012	2.66667	0.642857	0.812412	1.07732	0.00672227	0.0262905	1.41504	0.0129841	0.0628053	-0.63743	0.150405	0.69719	-0.299717	0.206289	0.537221
tag211416	Triticum_aestivum_tRNA-Trp-CCA-1-1	ATCAGAAGGTTGCGTGTTCG	20	236	206	425	69	73	36	216	109	158	40	61	63	289	59.3333	161	54.6667	4.87079	2.94512	0.921348	0.557093	2.28415	0.0298651	0.0780456	1.55833	0.0286984	0.0999304	-0.118181	0.752933	0.904332	-0.844009	0.163954	0.487479
tag117418	Triticum_aestivum_tRNA-Trp-CCA-1-1	CAGAAGGTTGCGTGTTCG	18	22	21	32	12	14	0	15	0	18	0	11	0	25	8.66667	11	3.66667	2.88462	3	0.423077	0.44	1.52838	0.0435582	0.105612	1.58496	0.333084	0.519805	-1.24101	0.430335	0.692583	-1.18442	0.100575	0.479996
tag141754	Triticum_aestivum_tRNA-Trp-CCA-1-1	GATCAGAAGGTTGCGTGT	18	152	164	279	67	56	36	139	160	80	35	45	27	198.333	53	126.333	35.6667	3.74214	3.54206	0.672956	0.636975	1.90386	0.0248249	0.067823	1.82459	0.0208402	0.080718	-0.571416	0.172889	0.73272	-0.650692	0.200569	0.531031
tag188690	Triticum_aestivum_tRNA-Trp-CCA-1-1	TCAGAAGGTTGCGTGTTCG	19	1331	1083	1991	208	193	175	939	712	1108	129	108	92	1468.33	192	919.667	109.667	7.64757	8.38602	0.571181	0.626334	2.935	0.00925708	0.032528	3.06799	0.00215741	0.0228344	-0.807981	0.00456558	0.225743	-0.674997	0.13567	0.453048
tag149235	Triticum_aestivum_tRNA-Trp-CCA-1-1	TCAGAAGGTTGCGTGTTCGA	20	12	0	0	0	0	0	0	0	0	0	0	0	4	0	0	0	NA	NA	NA	0	NA	0.373901	0.437943	NA	NA	NA	NA	NA	NA	NA	0.373901	0.602577
tag235240	Triticum_aestivum_tRNA-Trp-CCA-1-1	ATCAGAAGGTTGCGTGTT	18	30	19	25	0	10	13	16	29	17	0	0	0	24.6667	7.66667	20.6667	0	3.21739	NA	0	0.837838	1.68589	0.0282304	0.0744552	NA	0.00777151	0.0474728	NA	0.122839	0.683295	-0.255257	0.488514	0.697339
tag56895	Triticum_aestivum_tRNA-Trp-CCA-1-1	CAGATCAGAAGGTTGCGT	18	0	0	0	17	10	0	0	0	0	0	13	0	0	9	0	4.33333	0	0	0.481481	NA	NA	0.142134	0.242264	NA	0.373901	0.457323	-1.05445	0.51649	0.753568	NA	NA	NA
tag30138	Triticum_aestivum_tRNA-Trp-CCA-3-1	GGATCCTTGGCGCAATGG	18	423	496	657	385	334	223	717	645	403	321	393	258	525.333	314	588.333	324	1.67304	1.81584	1.03185	1.11992	0.742469	0.0657586	0.145254	0.86064	0.0616706	0.169041	0.0452293	0.879122	0.96834	0.163401	0.620158	0.796323
tag111902	Triticum_aestivum_tRNA-Trp-CCA-4-1	GGATCCGTGGCGCAAGGG	18	56	74	141	40	50	28	68	51	19	20	16	35	90.3333	39.3333	46	23.6667	2.29661	1.94366	0.601695	0.509225	1.19951	0.128	0.226629	0.958777	0.222687	0.36511	-0.732896	0.142449	0.696592	-0.973625	0.208333	0.537509
tag101873	Triticum_aestivum_tRNA-Tyr-ATA-1-1	CCGACCTTAGCTCAGTTG	18	5245	6342	6803	2430	2297	2147	2059	1361	1705	1172	2453	929	6130	2291.33	1708.33	1518	2.6753	1.12538	0.662496	0.278684	1.4197	0.00121614	0.00932105	0.170418	0.729878	0.790517	-0.594016	0.182265	0.761577	-1.8433	0.000931446	0.0470804
tag238043	Triticum_aestivum_tRNA-Tyr-ATA-1-1	CCGACCTTAGCTCAGTTGGT	20	21606	25060	25617	14422	16384	11606	18205	9749	17898	8126	13127	12308	24094.3	14137.3	15284	11187	1.70431	1.36623	0.791309	0.63434	0.769184	0.00598577	0.024589	0.450199	0.266144	0.429122	-0.337687	0.228816	0.82448	-0.656672	0.0441943	0.338925
tag96437	Triticum_aestivum_tRNA-Tyr-ATA-1-1	CCGACCTTAGCTCAGTTGG	19	15650	19201	19815	6393	5985	4302	12772	7636	13894	4123	6329	5376	18222	5560	11434	5276	3.27734	2.16717	0.948921	0.627483	1.71252	0.000940771	0.00852667	1.11581	0.0386232	0.121794	-0.0756403	0.769148	0.912723	-0.672351	0.0431534	0.335571
tag86391	Triticum_aestivum_tRNA-Tyr-ATA-1-1	CGACCTTAGCTCAGTTGGT	19	89	100	141	30	26	18	86	57	94	19	30	0	110	24.6667	79	16.3333	4.45946	4.83673	0.662162	0.718182	2.15687	0.00623708	0.0251687	2.27403	0.0117173	0.0596466	-0.594744	0.42748	0.690485	-0.477579	0.185441	0.509161
tag55918	Triticum_aestivum_tRNA-Tyr-ATA-1-1	CGACCTTAGCTCAGTTGG	18	314	293	396	51	48	38	183	129	268	34	45	13	334.333	45.6667	193.333	30.6667	7.32117	6.30435	0.671533	0.578265	2.87207	0.000803533	0.00777657	2.65635	0.0172961	0.0745544	-0.57447	0.214484	0.792079	-0.790197	0.0512455	0.365288
tag78398	Triticum_aestivum_tRNA-Tyr-ATA-1-1	GACCTTAGCTCAGTTGGT	18	11	0	12	0	0	0	0	0	0	0	0	0	7.66667	0	0	0	NA	NA	NA	0	NA	0.116868	0.222068	NA	NA	NA	NA	NA	NA	NA	0.116868	0.472571
tag57684	Triticum_aestivum_tRNA-Tyr-GTA-1-1	ATCCTTAGGTCGCTGGTT	18	15	19	19	29	27	41	11	15	19	12	35	0	17.6667	32.3333	15	15.6667	0.546392	0.957447	0.484536	0.849057	-0.871992	0.032619	0.0833354	-0.0627358	0.952534	0.963348	-1.04532	0.209636	0.787241	-0.236067	0.373901	0.751859
tag67071	Triticum_aestivum_tRNA-Tyr-GTA-1-1	TCCTTAGGTCGCTGGTTC	18	74	60	95	28	51	20	90	62	70	16	12	14	76.3333	33	74	14	2.31313	5.28571	0.424242	0.969432	1.20985	0.0346614	0.0871879	2.4021	0.00203787	0.0226925	-1.23704	0.112308	0.806082	-0.0447879	0.867731	0.95631
tag206113	Triticum_aestivum_tRNA-Tyr-GTA-1-1	CCTTAGGTCGCTGGTTCG	18	29	35	23	0	0	0	20	21	21	0	0	0	29	0	20.6667	0	NA	NA	NA	0.712644	NA	0.00111352	0.00895523	NA	4.05351e-07	0.000433321	NA	NA	NA	-0.488747	0.0747961	0.420067
tag169446	Triticum_aestivum_tRNA-Tyr-GTA-4-1	CGACTTTAGCTCAGTTGG	18	53	55	68	13	12	0	24	28	56	0	12	0	58.6667	8.33333	36	4	7.04	9	0.48	0.613636	2.81558	0.00132202	0.00967787	3.16993	0.0417947	0.128757	-1.05889	0.495333	0.739676	-0.704544	0.110931	0.48565
tag218958	Triticum_aestivum_tRNA-Tyr-GTA-4-1	CGACTTTAGCTCAGTTGGT	19	27	24	38	13	0	0	31	21	26	0	0	0	29.6667	4.33333	26	0	6.84615	NA	0	0.876404	2.77529	0.0140194	0.0436243	NA	0.000841436	0.0149916	NA	0.373901	0.644907	-0.190331	0.51522	0.719755
tag233991	Triticum_aestivum_tRNA-Tyr-GTA-6-1	CCGATCTTAGCTCAGTTG	18	0	0	0	0	0	0	10	11	12	11	19	12	0	0	11	14	NA	0.785714	NA	NA	NA	NA	NA	-0.347923	0.309882	0.491489	NA	0.00511323	0.227539	NA	4.47099e-05	0.00621468
tag75279	Triticum_aestivum_tRNA-Tyr-GTA-9-1	ATCCTTAGGTCGCTGGTTT	19	83	98	122	191	136	223	69	93	65	82	142	66	101	183.333	75.6667	96.6667	0.550909	0.782759	0.527273	0.749175	-0.860114	0.0416138	0.1022	-0.353361	0.443614	0.521125	-0.923379	0.0651919	0.674661	-0.416625	0.151892	0.467878
tag44823	Triticum_aestivum_tRNA-Val-AAC-1-1	GGTTTCGTGGTGTAGTTGGTT	21	49	37	53	343	398	61	133	87	54	251	317	364	46.3333	267.333	91.3333	310.667	0.173317	0.293991	1.16209	1.97122	-2.52852	0.101915	0.207094	-1.76615	0.00538004	0.0371049	0.216728	0.712265	0.879218	0.979091	0.126906	0.447998
tag124403	Triticum_aestivum_tRNA-Val-AAC-1-1	GGTTTCGTGGTGTAGTTGGT	20	1000	703	1307	1901	4585	562	832	1218	434	1156	1494	1470	1003.33	2349.33	828	1373.33	0.427072	0.602913	0.584563	0.825249	-1.22745	0.323213	0.471404	-0.729979	0.0956761	0.234045	-0.77457	0.457401	0.716703	-0.277098	0.57261	0.762565
tag87573	Triticum_aestivum_tRNA-Val-AAC-1-1	GGTTTCGTGGTGTAGTTGG	19	3925	2597	5609	2397	3853	676	4011	3071	2529	1489	2203	2270	4043.67	2308.67	3203.67	1987.33	1.75152	1.61204	0.860814	0.792268	0.808604	0.2424	0.371571	0.68889	0.0717308	0.190273	-0.216226	0.752581	0.905131	-0.33594	0.43671	0.658023
tag214381	Triticum_aestivum_tRNA-Val-AAC-1-1	GGTTTCGTGGTGTAGTTG	18	229	226	220	175	154	68	270	216	236	91	192	135	225	132.333	240.667	139.333	1.70025	1.72727	1.0529	1.06963	0.765748	0.0477412	0.113584	0.788496	0.0379966	0.120529	0.0743639	0.881009	0.969219	0.0971113	0.382472	0.603276
tag122980	Triticum_aestivum_tRNA-Val-AAC-1-1	CACACTGAAGGTCTCCGG	18	43	36	37	11	11	12	25	28	31	14	21	13	38.6667	11.3333	28	16	3.41176	1.75	1.41176	0.724138	1.77052	0.000246087	0.00369778	0.807355	0.017133	0.0744517	0.4975	0.139876	0.695471	-0.465664	0.0187023	0.212214
tag88566	Triticum_aestivum_tRNA-Val-AAC-1-1	ACACTGAAGGTCTCCGGT	18	27	36	37	10	0	17	26	44	42	13	24	12	33.3333	9	37.3333	16.3333	3.7037	2.28571	1.81481	1.12	1.88897	0.0143052	0.0439155	1.19265	0.0378078	0.120646	0.859822	0.306022	0.884284	0.163499	0.572913	0.762057
tag91160	Triticum_aestivum_tRNA-Val-AAC-1-1	ACTGAAGGTCTCCGGTTC	18	472	688	660	231	573	205	558	604	517	178	233	116	606.667	336.333	559.667	175.667	1.80377	3.18596	0.522299	0.922527	0.851012	0.118926	0.218701	1.67173	0.000802547	0.0145411	-0.937051	0.262482	0.837307	-0.116336	0.551213	0.744774
tag222021	Triticum_aestivum_tRNA-Val-AAC-1-1	ACTGAAGGTCTCCGGTTCG	19	477	508	587	71	52	53	413	355	491	49	42	46	524	58.6667	419.667	45.6667	8.93182	9.18978	0.778409	0.800891	3.15895	0.00015254	0.00272189	3.20003	0.000690944	0.0139362	-0.3614	0.116029	0.819572	-0.320323	0.111391	0.48575
tag137541	Triticum_aestivum_tRNA-Val-AAC-1-1	CTGAAGGTCTCCGGTTCG	18	858	738	1080	68	74	56	681	424	754	44	74	65	892	66	619.667	61	13.5152	10.1585	0.924242	0.694694	3.75651	0.00118639	0.00927985	3.34461	0.00512177	0.0367461	-0.113657	0.654102	0.837627	-0.525551	0.126801	0.450489
tag235905	Triticum_aestivum_tRNA-Val-AAC-1-1	CACTGAAGGTCTCCGGTT	18	18	30	26	0	0	0	20	36	43	0	0	0	24.6667	0	33	0	NA	NA	NA	1.33784	NA	0.00220114	0.0127599	NA	0.0083512	0.0504375	NA	NA	NA	0.419903	0.338171	0.71356
tag124447	Triticum_aestivum_tRNA-Val-AAC-1-1	CTGAAGGTCTCCGGTTCGA	19	12	0	0	0	0	0	0	0	15	0	0	0	4	0	5	0	NA	NA	NA	1.25	NA	0.373901	0.437495	NA	0.373901	0.4568	NA	NA	NA	0.321928	0.883461	0.965038
tag55923	Triticum_aestivum_tRNA-Val-AAC-1-1	GTTTCGTGGTGTAGTTGG	18	0	0	14	0	0	0	0	17	0	0	0	0	4.66667	0	5.66667	0	NA	NA	NA	1.21429	NA	0.373901	0.437047	NA	0.373901	0.456279	NA	NA	NA	0.280108	0.898226	0.972568
tag238151	Triticum_aestivum_tRNA-Val-AAC-2-1	GGTTTCGTAGTGTAGTTGG	19	47	30	67	71	101	27	54	55	32	44	63	59	48	66.3333	47	55.3333	0.723618	0.849398	0.834171	0.979167	-0.4667	0.487545	0.547469	-0.235488	0.428796	0.507623	-0.261585	0.647008	0.838191	-0.0303736	0.94266	0.994533
tag25621	Triticum_aestivum_tRNA-Val-AAC-2-1	TCTCCGGTTCGAACCCGGGCGAAGCC	26	11	10	0	0	0	0	0	0	0	0	0	0	7	0	0	0	NA	NA	NA	0	NA	0.117018	0.219072	NA	NA	NA	NA	NA	NA	NA	0.117018	0.461431
tag68076	Triticum_aestivum_tRNA-Val-AAC-2-1	TCTCCGGTTCGAACCCGGGCGAAGCCA	27	0	10	0	0	0	0	0	0	0	0	0	0	3.33333	0	0	0	NA	NA	NA	0	NA	0.373901	0.4366	NA	NA	NA	NA	NA	NA	NA	0.373901	0.601705
tag163440	Triticum_aestivum_tRNA-Val-AAC-2-1	GGTTTCGTAGTGTAGTTG	18	0	0	0	0	10	0	0	0	0	0	0	0	0	3.33333	0	0	0	NA	0	NA	NA	0.373901	0.436154	NA	NA	NA	NA	0.373901	0.643659	NA	NA	NA
tag190227	Triticum_aestivum_tRNA-Val-AAC-6-1	CTGAAGGTCTCCGGTTCA	18	48	52	58	0	33	11	40	26	52	10	12	12	52.6667	14.6667	39.3333	11.3333	3.59091	3.47059	0.772727	0.746835	1.84435	0.0199064	0.0572621	1.79518	0.0206124	0.080126	-0.371969	0.749009	0.904502	-0.421138	0.173224	0.502937
tag25610	Triticum_aestivum_tRNA-Val-AAC-7-1	GCTGAAGGTCTCCGGTTC	18	0	0	0	0	0	0	13	0	0	0	0	0	0	0	4.33333	0	NA	NA	NA	NA	NA	NA	NA	NA	0.373901	0.455758	NA	NA	NA	NA	0.373901	0.600835
tag166989	Triticum_aestivum_tRNA-Val-AAC-7-1	GCTGAAGGTCTCCGGTTCG	19	10	0	10	0	0	0	11	0	0	0	0	0	6.66667	0	3.66667	0	NA	NA	NA	0.55	NA	0.116117	0.227453	NA	0.373901	0.455239	NA	NA	NA	-0.862496	0.577579	0.765516
tag149233	Triticum_aestivum_tRNA-Val-CAC-10-1	GTCTGGGTGGTGTAGTTGGTTA	22	0	0	16	124	139	47	11	13	0	91	72	110	5.33333	103.333	8	91	0.0516129	0.0879121	0.880645	1.5	-4.27612	0.0277802	0.0736079	-3.50779	0.00207875	0.0224463	-0.183367	0.706951	0.875085	0.584963	0.710612	0.85705
tag83843	Triticum_aestivum_tRNA-Val-CAC-10-1	GTCTGGGTGGTGTAGTTGGTTAT	23	25	27	45	714	835	341	53	78	27	495	456	674	32.3333	630	52.6667	541.667	0.0513228	0.0972308	0.859788	1.62887	-4.28426	0.0159087	0.0483185	-3.36244	0.00206051	0.0227081	-0.217947	0.61688	0.824359	0.703868	0.27364	0.640607
tag45157	Triticum_aestivum_tRNA-Val-CAC-10-1	GTCTGGGTGGTGTAGTTGGTT	21	12	12	15	243	290	175	25	50	16	156	227	270	13	236	30.3333	217.667	0.0550847	0.139357	0.922316	2.33333	-4.1822	0.00261482	0.0142197	-2.84314	0.0057325	0.0385411	-0.116666	0.716972	0.883803	1.22239	0.165117	0.488325
tag194465	Triticum_aestivum_tRNA-Val-CAC-10-1	GTCTGGGTGGTGTAGTTGGTTATCA	25	0	0	12	239	278	133	29	35	14	172	32	304	4	216.667	26	169.333	0.0184615	0.153543	0.781538	6.5	-5.75933	0.00811251	0.0295047	-2.70328	0.14297	0.263056	-0.355611	0.625587	0.828531	2.70044	0.0412881	0.335127
tag20312	Triticum_aestivum_tRNA-Val-CAC-10-1	GTCTGGGTGGTGTAGTTGGTTATC	24	37	27	42	935	843	487	112	124	47	579	329	872	35.3333	755	94.3333	593.333	0.0467991	0.158989	0.785872	2.66981	-4.41737	0.00623145	0.0252352	-2.653	0.0347217	0.112819	-0.347634	0.480511	0.727305	1.41674	0.0723086	0.412344
tag79329	Triticum_aestivum_tRNA-Val-CAC-10-1	GTCTGGGTGGTGTAGTTGGT	20	219	266	401	1287	3396	1031	294	553	176	804	806	977	295.333	1904.67	341	862.333	0.155058	0.395439	0.452748	1.15463	-2.68912	0.0988591	0.201602	-1.33847	0.0141126	0.0658795	-1.14322	0.23773	0.823268	0.207428	0.731292	0.87066
tag229892	Triticum_aestivum_tRNA-Val-CAC-10-1	GTCTGGGTGGTGTAGTTG	18	34	42	53	124	110	71	45	55	31	95	112	77	43	101.667	43.6667	94.6667	0.422951	0.461268	0.931148	1.0155	-1.24144	0.0250109	0.068168	-1.11632	0.014186	0.0656486	-0.102918	0.728569	0.894382	0.0221957	0.943732	0.994721
tag224396	Triticum_aestivum_tRNA-Val-CAC-10-1	GTCTGGGTGGTGTAGTTGG	19	613	570	1329	1515	2056	1022	676	1065	507	946	1092	1023	837.333	1531	749.333	1020.33	0.546919	0.734401	0.666449	0.894904	-0.8706	0.147513	0.248833	-0.445361	0.187159	0.318587	-0.585434	0.165628	0.722593	-0.160194	0.781357	0.902252
tag89443	Triticum_aestivum_tRNA-Val-CAC-10-1	CTGGGTGGTGTAGTTGGT	18	13	0	11	13	0	0	12	24	10	0	11	0	8	4.33333	15.3333	3.66667	1.84615	4.18182	0.846154	1.91667	0.884523	0.569549	0.627218	2.06413	0.11035	0.258127	-0.241008	0.912169	0.972252	0.938599	0.285499	0.65594
tag164974	Triticum_aestivum_tRNA-Val-CAC-10-1	TCTGGGTGGTGTAGTTGG	18	34	27	112	13	13	0	55	81	49	0	10	0	57.6667	8.66667	61.6667	3.33333	6.65385	18.5	0.384615	1.06936	2.73419	0.150317	0.250602	4.20945	0.00491314	0.0357289	-1.37851	0.384532	0.64817	0.0967532	0.896811	0.97293
tag193408	Triticum_aestivum_tRNA-Val-CAC-10-1	CTGGGTGGTGTAGTTGGTTAT	21	0	0	0	0	11	0	0	0	0	0	0	0	0	3.66667	0	0	0	NA	0	NA	NA	0.373901	0.435709	NA	NA	NA	NA	0.373901	0.642417	NA	NA	NA
tag231677	Triticum_aestivum_tRNA-Val-CAC-10-1	TCTGGGTGGTGTAGTTGGT	19	11	0	18	0	0	0	0	35	11	0	0	0	9.66667	0	15.3333	0	NA	NA	NA	1.58621	NA	0.138755	0.238642	NA	0.212002	0.350821	NA	NA	NA	0.665581	0.650365	0.814421
tag168556	Triticum_aestivum_tRNA-Val-CAC-10-1	CGAACCTGGGCTCAGACA	18	0	0	16	0	0	0	0	12	12	0	0	0	5.33333	0	8	0	NA	NA	NA	1.5	NA	0.373901	0.435265	NA	0.116117	0.262984	NA	NA	NA	0.584963	0.709597	0.859556
tag119948	Triticum_aestivum_tRNA-Val-CAC-1-1	AGTCTCACACACTAAAGG	18	0	0	0	0	0	0	0	12	0	0	0	0	0	0	4	0	NA	NA	NA	NA	NA	NA	NA	NA	0.373901	0.454721	NA	NA	NA	NA	0.373901	0.599968
tag161781	Triticum_aestivum_tRNA-Val-CAC-1-1	CACGTTAGTCTCACACACT	19	0	0	0	0	0	0	0	0	10	0	0	0	0	0	3.33333	0	NA	NA	NA	NA	NA	NA	NA	NA	0.373901	0.454205	NA	NA	NA	NA	0.373901	0.599104
tag143022	Triticum_aestivum_tRNA-Val-CAC-1-1	TAGTCTCACACACTAAAG	18	0	0	0	0	0	0	0	0	0	0	11	0	0	0	0	3.66667	NA	0	NA	NA	NA	NA	NA	NA	0.373901	0.453689	NA	0.373901	0.641179	NA	NA	NA
tag155549	Triticum_aestivum_tRNA-Val-CAC-2-1	GTCTGGGTGGTGTAGTCGGT	20	41	34	69	105	237	70	48	92	41	64	76	94	48	137.333	60.3333	78	0.349515	0.773504	0.567961	1.25694	-1.51658	0.160683	0.26441	-0.370519	0.386367	0.464597	-0.816136	0.314181	0.893357	0.329921	0.555845	0.7474
tag74194	Triticum_aestivum_tRNA-Val-CAC-2-1	GTCTGGGTGGTGTAGTCG	18	0	11	13	19	20	15	16	26	18	17	21	13	8	18	20	17	0.444444	1.17647	0.944444	2.5	-1.16993	0.0816234	0.17326	0.234465	0.477206	0.556306	-0.0824622	0.736249	0.896391	1.32193	0.076936	0.423529
tag119960	Triticum_aestivum_tRNA-Val-CAC-2-1	GTCTGGGTGGTGTAGTCGG	19	132	152	367	234	458	201	165	325	171	152	212	179	217	297.667	220.333	181	0.729003	1.21731	0.608063	1.01536	-0.456003	0.505269	0.564044	0.283698	0.515201	0.590933	-0.717708	0.230564	0.827427	0.0219927	0.97273	0.995102
tag225522	Triticum_aestivum_tRNA-Val-CAC-2-1	CTGGGTGGTGTAGTCGGT	18	0	0	0	0	0	0	0	14	0	0	0	0	0	0	4.66667	0	NA	NA	NA	NA	NA	NA	NA	NA	0.373901	0.453175	NA	NA	NA	NA	0.373901	0.598242
tag115697	Triticum_aestivum_tRNA-Val-CAC-2-1	GTCTGGGTGGTGTAGTCGGTT	21	0	0	0	11	0	0	0	0	0	0	0	0	0	3.66667	0	0	0	NA	0	NA	NA	0.373901	0.434822	NA	NA	NA	NA	0.373901	0.639946	NA	NA	NA
tag219505	Triticum_aestivum_tRNA-Val-CAC-2-1	TCTGGGTGGTGTAGTCGG	18	13	21	27	0	0	0	17	55	10	0	0	0	20.3333	0	27.3333	0	NA	NA	NA	1.34426	NA	0.0074158	0.0274963	NA	0.122232	0.247474	NA	NA	NA	0.426815	0.655717	0.818358
tag60281	Triticum_aestivum_tRNA-Val-CAC-4-1	GTCTGGTTGGTGTAGTTGG	19	14	0	61	152	179	59	39	58	17	88	133	114	25	130	38	111.667	0.192308	0.340299	0.858974	1.52	-2.37851	0.0615812	0.139259	-1.55513	0.0139072	0.0654925	-0.219313	0.659708	0.841176	0.604071	0.585111	0.772736
tag29441	Triticum_aestivum_tRNA-Val-CAC-4-1	GTCTGGTTGGTGTAGTTG	18	0	0	0	0	0	0	0	0	0	0	22	0	0	0	0	7.33333	NA	0	NA	NA	NA	NA	NA	NA	0.373901	0.452662	NA	0.373901	0.638718	NA	NA	NA
tag205156	Triticum_aestivum_tRNA-Val-CAC-4-1	TCTGGTTGGTGTAGTTGG	18	0	0	14	0	0	0	0	0	0	0	0	0	4.66667	0	0	0	NA	NA	NA	0	NA	0.373901	0.434379	NA	NA	NA	NA	NA	NA	NA	0.373901	0.597382
tag164463	Triticum_aestivum_tRNA-Val-TAC-2-1	GCTGCTGTGGTGTAGTGGT	19	17	24	27	18	27	0	14	24	24	0	10	0	22.6667	15	20.6667	3.33333	1.51111	6.2	0.222222	0.911765	0.59561	0.416682	0.478243	2.63227	0.0212607	0.0811705	-2.16993	0.246828	0.832111	-0.133267	0.677041	0.83282
tag215057	Triticum_aestivum_tRNA-Val-TAC-2-1	GCTGCTGTGGTGTAGTGG	18	34	34	48	16	10	0	27	55	39	0	13	0	38.6667	8.66667	40.3333	4.33333	4.46154	9.30769	0.5	1.0431	2.15754	0.0104518	0.0353135	3.21842	0.0173206	0.0743604	-1	0.533567	0.765926	0.0608822	0.867287	0.956769
tag139945	Triticum_aestivum_tRNA-Val-TAC-3-1	GTTGCTGTGGTGTAGTGGT	19	61	94	88	163	306	78	74	102	48	76	103	53	81	182.333	74.6667	77.3333	0.444241	0.965517	0.424132	0.921811	-1.17058	0.206571	0.324044	-0.0506261	0.906224	0.928814	-1.23742	0.197838	0.775664	-0.117458	0.750662	0.881453
tag91920	Triticum_aestivum_tRNA-Val-TAC-3-1	GTTGCTGTGGTGTAGTGG	18	102	79	231	87	132	51	133	195	95	64	94	73	137.333	90	141	77	1.52593	1.83117	0.855556	1.0267	0.609685	0.420574	0.482224	0.872765	0.103592	0.24774	-0.225067	0.631308	0.827488	0.0380133	0.950548	0.992497
tag207621	Triticum_aestivum_tRNA-Val-TAC-3-1	CTGAAGGTCTCCAGTTCG	18	109	101	114	11	0	0	58	39	104	0	10	0	108	3.66667	67	3.33333	29.4545	20.1	0.909091	0.62037	4.88042	3.84151e-05	0.00141516	4.32912	0.0313364	0.105674	-0.137504	0.949597	0.983867	-0.688798	0.10542	0.482414
tag179719	Triticum_aestivum_tRNA-Val-TAC-3-1	CACACTGAAGGTCTCCAGT	19	14	16	13	0	0	0	0	0	0	0	0	0	14.3333	0	0	0	NA	NA	NA	0	NA	8.3867e-05	0.00199534	NA	NA	NA	NA	NA	NA	NA	8.3867e-05	0.00932601
tag225665	Triticum_aestivum_tRNA-Val-TAC-6-1	GTTGCTGTAGTGTAGTGG	18	0	0	13	0	0	0	0	0	0	0	0	0	4.33333	0	0	0	NA	NA	NA	0	NA	0.373901	0.433938	NA	NA	NA	NA	NA	NA	NA	0.373901	0.596525
tag202453	Triticum_aestivum_tRNA-Val-TAC-6-1	GTTGCTGTAGTGTAGTGGT	19	0	0	0	0	18	0	0	0	0	0	0	0	0	6	0	0	0	NA	0	NA	NA	0.373901	0.433497	NA	NA	NA	NA	0.373901	0.637494	NA	NA	NA
“Tag” represents the name of small RNA sequencing;"tRNA" was the corresponding name in wheat tRNA database(http://gtrnadb.ucsc.edu/GtRNAdb2/);"Seq" was the sequencing data;"Seq len" was the length of the tRF; CSI1-3, CSM1-3,SMI1-3 and SMM1-3 represent the expression data of three independent replicates in CSI group, CSM group, SMI group and SMM group respectively. Av.CSI,Av.CSM, Av.SMM and Av.SMI…
