# Supplementary material for: tRNA-derived fragments from wheat are potentially involved in susceptibility to Fusarium head blight
Source: BMC Plant Biol. 2022 Jan 3;22:3. doi: 10.1186/s12870-021-03393-9 (PMC8722339; doi:10.1186/s12870-021-03393-9)
Supplement: Supplementary file 9 — Additional file 9: Table S3. Lists of specific tRFs in different groups [file 12870_2021_3393_MOESM9_ESM.xlsx]

## Sheet: Table S3.1 CSM specific 53
Table S3.1 Specific enriched tRFs in CSM.
tag	tRNA	Seq	Seq Len	CSI1	CSI2	CSI3	CSM1	CSM2	CSM3	SMI1	SMI2	SMI3	SMM1	SMM2	SMM3	Av.CSI	Av.CSM	Av.SMI	Av.SMM
tag193038	Triticum_aestivum_tRNA-Ser-AGA-17-1	GTGGTCGTGCCGGAGTGCT	19	0	0	0	10	29	0	0	0	0	0	0	0	0	13	0	0
tag146274	Triticum_aestivum_tRNA-Met-CAT-1-12	AATATCTCAGAGCTAGTG	18	0	0	0	11	20	0	0	0	0	0	0	0	0	10.3333	0	0
tag112103	Triticum_aestivum_tRNA-Ser-AGA-17-1	GTGGTCGTGCCGGAGTGC	18	0	0	0	0	28	0	0	0	0	0	0	0	0	9.33333	0	0
tag67315	Triticum_aestivum_tRNA-Lys-CTT-17-1	TGTGGTCGTGGGTTCGTGC	19	0	0	0	13	14	0	0	0	0	0	0	0	0	9	0	0
tag57564	Triticum_aestivum_tRNA-Pro-TGG-10-1	GTATGATTCTCGCTTTGGG	19	0	0	0	13	14	0	0	0	0	0	0	0	0	9	0	0
tag8127	Triticum_aestivum_tRNA-Thr-CGT-1-1	GTAAGGGAAAGGTCGTGA	18	0	0	0	10	16	0	0	0	0	0	0	0	0	8.66667	0	0
tag166925	Triticum_aestivum_tRNA-iMet-CAT-10-1	AAGCGTGGTGGGCCCATAACCCA	23	0	0	0	12	12	0	0	0	0	0	0	0	0	8	0	0
tag143471	Triticum_aestivum_tRNA-Glu-CTC-1-1	TAGGTGGTTAGGATACTC	18	0	0	0	11	12	0	0	0	0	0	0	0	0	7.66667	0	0
tag36476	Triticum_aestivum_tRNA-Cys-GCA-13-1	GGGTCCATAGCTCGGTGGTAGAG	23	0	0	0	11	0	10	0	0	0	0	0	0	0	7	0	0
tag103066	Triticum_aestivum_tRNA-iMet-CAT-13-1	ATCAGAGTGGTGCAGCGGA	19	0	0	0	10	11	0	0	0	0	0	0	0	0	7	0	0
tag202453	Triticum_aestivum_tRNA-Val-TAC-6-1	GTTGCTGTAGTGTAGTGGT	19	0	0	0	0	18	0	0	0	0	0	0	0	0	6	0	0
tag5682	Triticum_aestivum_tRNA-Ala-TGC-6-1	GGGGATGTAGCTTAAATGGT	20	0	0	0	0	17	0	0	0	0	0	0	0	0	5.66667	0	0
tag26348	Triticum_aestivum_tRNA-Pro-TGG-10-1	TATGATTCTCGCTTTGGGT	19	0	0	0	0	16	0	0	0	0	0	0	0	0	5.33333	0	0
tag189074	Triticum_aestivum_tRNA-Leu-CAA-10-1	AAGTTCTGGTCCTCTAAC	18	0	0	0	0	14	0	0	0	0	0	0	0	0	4.66667	0	0
tag188354	Triticum_aestivum_tRNA-Leu-AAG-8-1	AACAAATGGGGCTCAAAGATTCTG	24	0	0	0	0	0	14	0	0	0	0	0	0	0	4.66667	0	0
tag37238	Triticum_aestivum_tRNA-Ala-AGC-1-1	GGGATGTAGCTCAGATGGTAG	21	0	0	0	14	0	0	0	0	0	0	0	0	0	4.66667	0	0
tag20635	Triticum_aestivum_tRNA-Ala-TGC-2-1	TGGTAGAGCGCTCGCTTT	18	0	0	0	0	13	0	0	0	0	0	0	0	0	4.33333	0	0
tag123521	Triticum_aestivum_tRNA-Ala-AGC-1-1	ATGTAGCTCAGATGGTAG	18	0	0	0	0	13	0	0	0	0	0	0	0	0	4.33333	0	0
tag83100	Triticum_aestivum_tRNA-Gln-TTG-10-1	CTTTGAATCTGGCGACCT	18	0	0	0	0	12	0	0	0	0	0	0	0	0	4	0	0
tag133686	Triticum_aestivum_tRNA-Leu-CAG-10-1	AGGCGCCAGTTTCAGGTA	18	0	0	0	0	12	0	0	0	0	0	0	0	0	4	0	0
tag195681	Triticum_aestivum_tRNA-Ser-GCT-3-1	ATGGGCTCTGCCCGCGAGAGTTC	23	0	0	0	12	0	0	0	0	0	0	0	0	0	4	0	0
tag162301	Triticum_aestivum_tRNA-Pro-CGG-1-1	GGTGTTTGGTCTAGTGGT	18	0	0	0	12	0	0	0	0	0	0	0	0	0	4	0	0
tag57693	Triticum_aestivum_tRNA-Leu-CAA-6-1	AAGTTCTGGTCCTCTTCC	18	0	0	0	0	11	0	0	0	0	0	0	0	0	3.66667	0	0
tag93523	Triticum_aestivum_tRNA-Lys-CTT-10-1	GGCTCTTAACCTTGTGGT	18	0	0	0	0	11	0	0	0	0	0	0	0	0	3.66667	0	0
tag92695	Triticum_aestivum_tRNA-Ser-GCT-9-1	CTAAGTACATGGGGGTTC	18	0	0	0	0	11	0	0	0	0	0	0	0	0	3.66667	0	0
tag169491	Triticum_aestivum_tRNA-Gln-TTG-10-1	CACTCCAGACTTTGAATCTG	20	0	0	0	11	0	0	0	0	0	0	0	0	0	3.66667	0	0
tag115697	Triticum_aestivum_tRNA-Val-CAC-2-1	GTCTGGGTGGTGTAGTCGGTT	21	0	0	0	11	0	0	0	0	0	0	0	0	0	3.66667	0	0
tag183869	Triticum_aestivum_tRNA-Leu-CAA-2-1	TTACGAGGGCGTGGGTTCG	19	0	0	0	11	0	0	0	0	0	0	0	0	0	3.66667	0	0
tag19210	Triticum_aestivum_tRNA-Leu-AAG-2-1	GTTGATATGGCCGAGTTGGTCTAAGG	26	0	0	0	11	0	0	0	0	0	0	0	0	0	3.66667	0	0
tag193408	Triticum_aestivum_tRNA-Val-CAC-10-1	CTGGGTGGTGTAGTTGGTTAT	21	0	0	0	0	11	0	0	0	0	0	0	0	0	3.66667	0	0
tag21521	Triticum_aestivum_tRNA-Ile-GAT-1-1	GGGTGGTGGCGCAGTTGGC	19	0	0	0	11	0	0	0	0	0	0	0	0	0	3.66667	0	0
tag194326	Triticum_aestivum_tRNA-Glu-CTC-1-1	CGTCGTAGTCTAGGTGGTT	19	0	0	0	11	0	0	0	0	0	0	0	0	0	3.66667	0	0
tag184515	Triticum_aestivum_tRNA-His-GTG-1-1	GAATTCCACGTTGTGGCCGT	20	0	0	0	0	11	0	0	0	0	0	0	0	0	3.66667	0	0
tag105078	Triticum_aestivum_tRNA-Ala-AGC-1-1	TGGTAGAGCGCTCGCTTA	18	0	0	0	0	11	0	0	0	0	0	0	0	0	3.66667	0	0
tag10175	Triticum_aestivum_tRNA-Leu-CAA-11-1	TCAAGTTCTGGTCCTCTTA	19	0	0	0	0	11	0	0	0	0	0	0	0	0	3.66667	0	0
tag191634	Triticum_aestivum_tRNA-iMet-CAT-10-1	AGCGTGGTGGGCCCATAACCCACAGG	26	0	0	0	0	0	11	0	0	0	0	0	0	0	3.66667	0	0
tag180713	Triticum_aestivum_tRNA-Arg-TCT-1-1	CTAATCAAAGGATTGTGGG	19	0	0	0	0	0	11	0	0	0	0	0	0	0	3.66667	0	0
tag201038	Triticum_aestivum_tRNA-Leu-CAA-11-1	CTAAGGCGCCAGACTCAAGTTCT	23	0	0	0	0	10	0	0	0	0	0	0	0	0	3.33333	0	0
tag181518	Triticum_aestivum_tRNA-Leu-TAA-1-2	TATCCGAACCTACTTTACGT	20	0	0	0	10	0	0	0	0	0	0	0	0	0	3.33333	0	0
tag126983	Triticum_aestivum_tRNA-Pro-TGG-10-1	ATTCTCGCTTTGGGTGCGA	19	0	0	0	0	10	0	0	0	0	0	0	0	0	3.33333	0	0
tag174863	Triticum_aestivum_tRNA-Ala-AGC-1-1	AGATGGTAGAGCGCTCGCTT	20	0	0	0	10	0	0	0	0	0	0	0	0	0	3.33333	0	0
tag64887	Triticum_aestivum_tRNA-Leu-TAA-1-2	ACTAGTGGGCCTCATTAAGAAATA	24	0	0	0	10	0	0	0	0	0	0	0	0	0	3.33333	0	0
tag163440	Triticum_aestivum_tRNA-Val-AAC-2-1	GGTTTCGTAGTGTAGTTG	18	0	0	0	0	10	0	0	0	0	0	0	0	0	3.33333	0	0
tag66412	Triticum_aestivum_tRNA-Glu-TTC-1-1	TTAGGATACCTGGCTTTC	18	0	0	0	0	10	0	0	0	0	0	0	0	0	3.33333	0	0
tag121389	Triticum_aestivum_tRNA-Leu-CAG-10-1	TCTAAGGCGCCAGTTTCA	18	0	0	0	0	10	0	0	0	0	0	0	0	0	3.33333	0	0
tag157136	Triticum_aestivum_tRNA-Gln-TTG-10-1	TGGTTAGCACTCCAGACTTTG	21	0	0	0	0	10	0	0	0	0	0	0	0	0	3.33333	0	0
tag116602	Triticum_aestivum_tRNA-iMet-CAT-10-1	AAGCGTGGTGGGCCCATAACC	21	0	0	0	0	10	0	0	0	0	0	0	0	0	3.33333	0	0
tag218685	Triticum_aestivum_tRNA-Glu-CTC-1-1	CGTAGTCTAGGTGGTTAG	18	0	0	0	0	10	0	0	0	0	0	0	0	0	3.33333	0	0
tag116613	Triticum_aestivum_tRNA-Gln-TTG-10-1	AGCACTCCAGACTTTGAATC	20	0	0	0	10	0	0	0	0	0	0	0	0	0	3.33333	0	0
tag91284	Triticum_aestivum_tRNA-Thr-TGT-1-1	TTGTAAACTGAAGGTCCGTAG	21	0	0	0	0	10	0	0	0	0	0	0	0	0	3.33333	0	0
tag65832	Triticum_aestivum_tRNA-Gln-CTG-6-1	GGTCCTATGGTCTAATGGTT	20	0	0	0	10	0	0	0	0	0	0	0	0	0	3.33333	0	0
tag152488	Triticum_aestivum_tRNA-Leu-TAA-1-2	CAATGGTGGCATATGGATACATAT	24	0	0	0	0	10	0	0	0	0	0	0	0	0	3.33333	0	0
tag193804	Triticum_aestivum_tRNA-Gln-CTG-12-1	AGTGGTTAGGACATTGGAC	19	0	0	0	0	10	0	0	0	0	0	0	0	0	3.33333	0	0
"Tag" represents the name of small RNA sequencing;"tRNA" was the corresponding name in wheat tRNA database(http://gtrnadb.ucsc.edu/GtRNAdb2/);"Seq" was the sequencing data;"Seq len" was the length of the tRF; CSI1-3, CSM1-3,SMI1-3 and SMM1-3 represent the expression data of three independent replicates in CSI group, CSM group, SMI group and SMM group respectively. Av.CSI,Av.CSM, Av.SMM and Av.SMI…

## Sheet: Table S3.2 CSI specific 110
Table S3.2 Specific enriched tRFs in CSI.
tag	tRNA	Seq	Seq Len	CSI1	CSI2	CSI3	CSM1	CSM2	CSM3	SMI1	SMI2	SMI3	SMM1	SMM2	SMM3	Av.CSI	Av.CSM	Av.SMI	Av.SMM
tag161514	Triticum_aestivum_tRNA-Lys-CTT-6-1	CCCATCTAGCTCAGTTGGT	19	45	57	72	0	0	0	0	0	0	0	0	0	58	0	0	0
tag66741	Triticum_aestivum_tRNA-Glu-CTC-1-1	CCCGAGAGACCCGGGTTCA	19	70	26	71	0	0	0	0	0	0	0	0	0	55.6667	0	0	0
tag49760	Triticum_aestivum_tRNA-Glu-TTC-1-1	CCAGGCGACCCGGGTTCG	18	57	40	62	0	0	0	0	0	0	0	0	0	53	0	0	0
tag6562	Triticum_aestivum_tRNA-Ile-AAT-1-1	GGCCCATTAGCTCAGTTG	18	14	31	26	0	0	0	0	0	0	0	0	0	23.6667	0	0	0
tag51267	Triticum_aestivum_tRNA-Asp-GTC-1-1	CACGCGGGTGACCCGGGT	18	26	11	28	0	0	0	0	0	0	0	0	0	21.6667	0	0	0
tag96605	Triticum_aestivum_tRNA-Lys-CTT-6-1	CCCATCTAGCTCAGTTGG	18	15	12	33	0	0	0	0	0	0	0	0	0	20	0	0	0
tag127280	Triticum_aestivum_tRNA-Thr-AGT-1-1	GCTCTCGTAGCTCAGTTGG	19	12	27	19	0	0	0	0	0	0	0	0	0	19.3333	0	0	0
tag5964	Triticum_aestivum_tRNA-His-ATG-1-1	GTCCGAAAGGGCGTGGGT	18	28	13	15	0	0	0	0	0	0	0	0	0	18.6667	0	0	0
tag163053	Triticum_aestivum_tRNA-iMet-CAT-1-1	GGCGCAGCGGAAGCGTGG	18	38	0	18	0	0	0	0	0	0	0	0	0	18.6667	0	0	0
tag55821	Triticum_aestivum_tRNA-Phe-GAA-10-1	TCGATCCACGCTCACCGC	18	18	18	20	0	0	0	0	0	0	0	0	0	18.6667	0	0	0
tag67756	Triticum_aestivum_tRNA-Pro-CGG-8-1	CGGGAGGTCGTGAGTTCG	18	18	19	18	0	0	0	0	0	0	0	0	0	18.3333	0	0	0
tag208460	Triticum_aestivum_tRNA-Leu-AAG-4-1	GCTCTGGTCCGAAAGGTCG	19	26	12	14	0	0	0	0	0	0	0	0	0	17.3333	0	0	0
tag84601	Triticum_aestivum_tRNA-Pro-CGG-3-1	GTGCGAGAGGTCGCGAGT	18	15	15	20	0	0	0	0	0	0	0	0	0	16.6667	0	0	0
tag8111	Triticum_aestivum_tRNA-Leu-CAA-11-1	TCTAAGGCGCCAGACTCA	18	14	16	19	0	0	0	0	0	0	0	0	0	16.3333	0	0	0
tag35442	Triticum_aestivum_tRNA-Gln-CTG-1-1	TTAGGACACTGGACTCTG	18	14	12	20	0	0	0	0	0	0	0	0	0	15.3333	0	0	0
tag179719	Triticum_aestivum_tRNA-Val-TAC-3-1	CACACTGAAGGTCTCCAGT	19	14	16	13	0	0	0	0	0	0	0	0	0	14.3333	0	0	0
tag82284	Triticum_aestivum_tRNA-Ala-AGC-1-1	ATGCGAGAGGTACGGGGATCG	21	16	10	16	0	0	0	0	0	0	0	0	0	14	0	0	0
tag90690	Triticum_aestivum_tRNA-Gln-CTG-11-1	GTCAGGACATTGGACTCT	18	17	12	12	0	0	0	0	0	0	0	0	0	13.6667	0	0	0
tag66287	Triticum_aestivum_tRNA-Leu-AAG-10-1	GGGCGTGGGTTCAAATCCCAC	21	24	0	17	0	0	0	0	0	0	0	0	0	13.6667	0	0	0
tag133526	Triticum_aestivum_tRNA-Lys-CTT-4-1	AACCTTGTGGTCGTGGGTTCA	21	15	12	14	0	0	0	0	0	0	0	0	0	13.6667	0	0	0
tag128389	Triticum_aestivum_tRNA-Ala-AGC-1-1	CTCAGATGGTAGAGCGCTCGCTT	23	11	10	18	0	0	0	0	0	0	0	0	0	13	0	0	0
tag30151	Triticum_aestivum_tRNA-Pro-CGG-8-1	GCGGGAGGTCGTGAGTTCG	19	13	10	16	0	0	0	0	0	0	0	0	0	13	0	0	0
tag177186	Triticum_aestivum_tRNA-Asp-GTC-1-1	TCACGCGGGTGACCCGGGT	19	12	16	10	0	0	0	0	0	0	0	0	0	12.6667	0	0	0
tag155103	Triticum_aestivum_tRNA-Lys-CTT-15-1	CCCGTCTAGCTCAGTTGGC	19	0	15	21	0	0	0	0	0	0	0	0	0	12	0	0	0
tag228647	Triticum_aestivum_tRNA-Ser-ACT-1-1	CTTTGGCCGAGTGGTTAA	18	16	0	20	0	0	0	0	0	0	0	0	0	12	0	0	0
tag77530	Triticum_aestivum_tRNA-Arg-TCT-7-1	CGCCCATGGCCTAATGGA	18	10	12	12	0	0	0	0	0	0	0	0	0	11.3333	0	0	0
tag134065	Triticum_aestivum_tRNA-Asn-ATT-1-1	CAATTCTCGGAATGCCCC	18	12	11	11	0	0	0	0	0	0	0	0	0	11.3333	0	0	0
tag185087	Triticum_aestivum_tRNA-Asn-GTT-1-1	ACCACAAGGTCGGAGGTT	18	12	10	11	0	0	0	0	0	0	0	0	0	11	0	0	0
tag30210	Triticum_aestivum_tRNA-Asp-GTC-1-1	TCACGCGGGTGACCCGGG	18	11	11	11	0	0	0	0	0	0	0	0	0	11	0	0	0
tag164456	Triticum_aestivum_tRNA-Glu-CTC-3-1	CCGTCGTAGTCTAGCTGG	18	19	0	14	0	0	0	0	0	0	0	0	0	11	0	0	0
tag70046	Triticum_aestivum_tRNA-Glu-TTC-1-1	CCCAGGCGACCCGGGTTCG	19	15	0	14	0	0	0	0	0	0	0	0	0	9.66667	0	0	0
tag122045	Triticum_aestivum_tRNA-Gly-GCC-1-1	CGATTCCCGGCTGGTGCA	18	0	12	17	0	0	0	0	0	0	0	0	0	9.66667	0	0	0
tag127117	Triticum_aestivum_tRNA-Thr-TGT-3-1	CCTCTATAGCTCAGTGGT	18	15	14	0	0	0	0	0	0	0	0	0	0	9.66667	0	0	0
tag30801	Triticum_aestivum_tRNA-Ser-AGA-10-1	CCGCGCAGGTTCGAATCCT	19	0	18	10	0	0	0	0	0	0	0	0	0	9.33333	0	0	0
tag46264	Triticum_aestivum_tRNA-Ile-TAT-1-1	AGCCGAAGGTCGCGGGTTC	19	11	0	16	0	0	0	0	0	0	0	0	0	9	0	0	0
tag88105	Triticum_aestivum_tRNA-Ile-TAT-1-1	TCCCGTAGCTCAGTTGGTTAGAG	23	0	27	0	0	0	0	0	0	0	0	0	0	9	0	0	0
tag6081	Triticum_aestivum_tRNA-Ile-AAT-1-1	AACGCCAAGGTCGCAGGTT	19	15	11	0	0	0	0	0	0	0	0	0	0	8.66667	0	0	0
tag51573	Triticum_aestivum_tRNA-Gln-CTG-11-1	TCTAGTGGTCAGGACATT	18	12	12	0	0	0	0	0	0	0	0	0	0	8	0	0	0
tag173704	Triticum_aestivum_tRNA-Leu-CAA-7-1	GTCAGAATGGCCGAGTGG	18	0	14	10	0	0	0	0	0	0	0	0	0	8	0	0	0
tag31610	Triticum_aestivum_tRNA-Ser-TGA-1-1	GCTTCGCCCGCGCAGGTT	18	13	11	0	0	0	0	0	0	0	0	0	0	8	0	0	0
tag147196	Triticum_aestivum_tRNA-Arg-TCT-5-1	TCAAGCGATTGTGGGTTC	18	0	13	10	0	0	0	0	0	0	0	0	0	7.66667	0	0	0
tag53445	Triticum_aestivum_tRNA-Cys-GCA-1-1	TCCATAGCTCAGTGGTAGA	19	12	0	11	0	0	0	0	0	0	0	0	0	7.66667	0	0	0
tag237024	Triticum_aestivum_tRNA-Lys-CTT-12-1	CCGTCTAGCTCAGTTGGTAGAGC	23	0	13	10	0	0	0	0	0	0	0	0	0	7.66667	0	0	0
tag78398	Triticum_aestivum_tRNA-Tyr-ATA-1-1	GACCTTAGCTCAGTTGGT	18	11	0	12	0	0	0	0	0	0	0	0	0	7.66667	0	0	0
tag162049	Triticum_aestivum_tRNA-Thr-CGT-1-1	TCCGTAGCATAGTGGTAGTG	20	12	0	10	0	0	0	0	0	0	0	0	0	7.33333	0	0	0
tag229696	Triticum_aestivum_tRNA-Gln-TTG-4-1	TCTGGCAACCTGGGTTCG	18	21	0	0	0	0	0	0	0	0	0	0	0	7	0	0	0
tag76376	Triticum_aestivum_tRNA-Pro-CGG-6-1	GTGAGAGGTCCCGAGTTCG	19	10	0	11	0	0	0	0	0	0	0	0	0	7	0	0	0
tag25621	Triticum_aestivum_tRNA-Val-AAC-2-1	TCTCCGGTTCGAACCCGGGCGAAGCC	26	11	10	0	0	0	0	0	0	0	0	0	0	7	0	0	0
tag134702	Triticum_aestivum_tRNA-Gln-TTG-1-1	TCTGGCGACCTGGGTTCGA	19	10	0	10	0	0	0	0	0	0	0	0	0	6.66667	0	0	0
tag25432	Triticum_aestivum_tRNA-iMet-CAT-9-1	ATCAGAGTGGCGTAGCGGAA	20	10	0	10	0	0	0	0	0	0	0	0	0	6.66667	0	0	0
tag120266	Triticum_aestivum_tRNA-Lys-CTT-10-1	CGTCTAGCTCAGTTGGTAGA	20	10	10	0	0	0	0	0	0	0	0	0	0	6.66667	0	0	0
tag28623	Triticum_aestivum_tRNA-Ser-GCT-3-1	CTCTGCCCGCGAGAGTTCG	19	10	0	10	0	0	0	0	0	0	0	0	0	6.66667	0	0	0
tag156390	Triticum_aestivum_tRNA-Lys-CTT-10-1	CTCTTAACCTTGTGGTCG	18	0	19	0	0	0	0	0	0	0	0	0	0	6.33333	0	0	0
tag227952	Triticum_aestivum_tRNA-Leu-CAA-12-1	CTTACGAGGGCGTGGGTTCA	20	0	18	0	0	0	0	0	0	0	0	0	0	6	0	0	0
tag231971	Triticum_aestivum_tRNA-Lys-CTT-11-1	CTTAACCTTGTGGTCTTGGGTTCG	24	0	18	0	0	0	0	0	0	0	0	0	0	6	0	0	0
tag188915	Triticum_aestivum_tRNA-Gln-CTG-11-1	TCAGGACATTGGACTCTG	18	0	15	0	0	0	0	0	0	0	0	0	0	5	0	0	0
tag233619	Triticum_aestivum_tRNA-Gly-GCC-1-1	TGGTAGAATAGTACCCTG	18	0	15	0	0	0	0	0	0	0	0	0	0	5	0	0	0
tag111609	Triticum_aestivum_tRNA-Lys-CTT-12-1	CCCGTCTAGCTCAGTTGGTAGAG	23	0	15	0	0	0	0	0	0	0	0	0	0	5	0	0	0
tag91147	Triticum_aestivum_tRNA-Ile-TAT-1-1	CCCGTAGCTCAGTTGGTTAGAG	22	0	14	0	0	0	0	0	0	0	0	0	0	4.66667	0	0	0
tag56916	Triticum_aestivum_tRNA-iMet-CAT-1-1	TCAGAGTGGCGCAGCGGAAG	20	14	0	0	0	0	0	0	0	0	0	0	0	4.66667	0	0	0
tag109870	Triticum_aestivum_tRNA-Ser-AGA-10-1	CCGCGCAGGTTCGAATCC	18	0	14	0	0	0	0	0	0	0	0	0	0	4.66667	0	0	0
tag57049	Triticum_aestivum_tRNA-Thr-AGT-1-1	GCTCTCGTAGCTCAGTTG	18	0	0	14	0	0	0	0	0	0	0	0	0	4.66667	0	0	0
tag205156	Triticum_aestivum_tRNA-Val-CAC-4-1	TCTGGTTGGTGTAGTTGG	18	0	0	14	0	0	0	0	0	0	0	0	0	4.66667	0	0	0
tag163479	Triticum_aestivum_tRNA-Ala-CGC-6-1	GGGACGTAGCTCATATGG	18	0	0	13	0	0	0	0	0	0	0	0	0	4.33333	0	0	0
tag124846	Triticum_aestivum_tRNA-Leu-TAA-1-2	CCGATCCTACATGACATGCGAGGC	24	13	0	0	0	0	0	0	0	0	0	0	0	4.33333	0	0	0
tag166788	Triticum_aestivum_tRNA-Lys-CTT-10-1	GGTCGTGGGTTCGAGCCCCACGGTGGG	27	0	0	13	0	0	0	0	0	0	0	0	0	4.33333	0	0	0
tag88020	Triticum_aestivum_tRNA-Lys-CTT-10-1	CTCTTAACCTTGTGGTCGTGGGTT	24	0	13	0	0	0	0	0	0	0	0	0	0	4.33333	0	0	0
tag182332	Triticum_aestivum_tRNA-Ser-TGA-3-1	GGCTACGCCCGCGCAGGT	18	13	0	0	0	0	0	0	0	0	0	0	0	4.33333	0	0	0
tag225665	Triticum_aestivum_tRNA-Val-TAC-6-1	GTTGCTGTAGTGTAGTGG	18	0	0	13	0	0	0	0	0	0	0	0	0	4.33333	0	0	0
tag27727	Triticum_aestivum_tRNA-Gln-CTG-11-1	TCTAGTGGTCAGGACATTG	19	12	0	0	0	0	0	0	0	0	0	0	0	4	0	0	0
tag169548	Triticum_aestivum_tRNA-Glu-TTC-1-1	GATACCTGGCTTTCACCC	18	0	12	0	0	0	0	0	0	0	0	0	0	4	0	0	0
tag62195	Triticum_aestivum_tRNA-Glu-TTC-1-1	TTCACCCAGGCGACCCGG	18	12	0	0	0	0	0	0	0	0	0	0	0	4	0	0	0
tag108710	Triticum_aestivum_tRNA-Ile-GAT-1-1	GTCGAGAGTTCGAGCCTC	18	0	12	0	0	0	0	0	0	0	0	0	0	4	0	0	0
tag38377	Triticum_aestivum_tRNA-iMet-CAT-4-1	AGCGCAGCGGAAGCGTGGT	19	0	12	0	0	0	0	0	0	0	0	0	0	4	0	0	0
tag100371	Triticum_aestivum_tRNA-Leu-CAA-1-1	TTTGAGGGCGTGGGTTCG	18	12	0	0	0	0	0	0	0	0	0	0	0	4	0	0	0
tag146748	Triticum_aestivum_tRNA-Leu-CAA-1-1	CAAGTTCAGGTCCTCGTT	18	0	0	12	0	0	0	0	0	0	0	0	0	4	0	0	0
tag175366	Triticum_aestivum_tRNA-Lys-CTT-10-1	AGGCTCTTAACCTTGTGGTC	20	0	12	0	0	0	0	0	0	0	0	0	0	4	0	0	0
tag96039	Triticum_aestivum_tRNA-Pro-TGG-4-1	GTGAGAGGTCGCGAGTTCG	19	0	0	12	0	0	0	0	0	0	0	0	0	4	0	0	0
tag118975	Triticum_aestivum_tRNA-Ser-ACT-1-1	CGAATCTCTCAGGCGTCG	18	0	0	12	0	0	0	0	0	0	0	0	0	4	0	0	0
tag149235	Triticum_aestivum_tRNA-Trp-CCA-1-1	TCAGAAGGTTGCGTGTTCGA	20	12	0	0	0	0	0	0	0	0	0	0	0	4	0	0	0
tag21790	Triticum_aestivum_tRNA-Ala-CGC-3-1	CGAGAGGCACAGGGTTCG	18	11	0	0	0	0	0	0	0	0	0	0	0	3.66667	0	0	0
tag81988	Triticum_aestivum_tRNA-Cys-GCA-1-1	GTCCATAGCTCAGTGGTA	18	11	0	0	0	0	0	0	0	0	0	0	0	3.66667	0	0	0
tag121740	Triticum_aestivum_tRNA-Gln-CTG-11-1	GGTCAGGACATTGGACTCT	19	11	0	0	0	0	0	0	0	0	0	0	0	3.66667	0	0	0
tag160086	Triticum_aestivum_tRNA-Gln-TTG-4-1	ATCTGGCAACCTGGGTTC	18	11	0	0	0	0	0	0	0	0	0	0	0	3.66667	0	0	0
tag132128	Triticum_aestivum_tRNA-His-ATG-1-1	TGGTCTAAGGCGCCAGATT	19	0	0	11	0	0	0	0	0	0	0	0	0	3.66667	0	0	0
tag12664	Triticum_aestivum_tRNA-iMet-CAT-10-1	ACCCACAGGTCCCAGGATCGAAAC	24	11	0	0	0	0	0	0	0	0	0	0	0	3.66667	0	0	0
tag4451	Triticum_aestivum_tRNA-Leu-CAA-1-1	CAGGATGGCCGAGTGGTC	18	0	0	11	0	0	0	0	0	0	0	0	0	3.66667	0	0	0
tag194211	Triticum_aestivum_tRNA-Pro-TGG-4-1	TGAGAGGTCGCGAGTTCG	18	0	0	11	0	0	0	0	0	0	0	0	0	3.66667	0	0	0
tag51645	Triticum_aestivum_tRNA-Ser-ACT-1-1	GCTTTGGCCGAGTGGTTA	18	0	0	11	0	0	0	0	0	0	0	0	0	3.66667	0	0	0
tag22896	Triticum_aestivum_tRNA-Thr-CGT-1-1	CCTCCGTAGCATAGTGGTAGTG	22	11	0	0	0	0	0	0	0	0	0	0	0	3.66667	0	0	0
tag225248	Triticum_aestivum_tRNA-Thr-TGT-2-1	GCCCCTATAGCTCAGTGG	18	0	0	11	0	0	0	0	0	0	0	0	0	3.66667	0	0	0
tag105995	Triticum_aestivum_tRNA-Thr-TGT-5-1	TAAACTGAAGGTCCGTGGT	19	0	0	11	0	0	0	0	0	0	0	0	0	3.66667	0	0	0
tag195885	Triticum_aestivum_tRNA-Gln-CTG-10-1	CTCTGAATCCAGTAACCC	18	0	10	0	0	0	0	0	0	0	0	0	0	3.33333	0	0	0
tag226616	Triticum_aestivum_tRNA-Gln-TTG-10-1	CACTCCAGACTTTGAATCT	19	10	0	0	0	0	0	0	0	0	0	0	0	3.33333	0	0	0
tag91376	Triticum_aestivum_tRNA-Gln-TTG-6-1	TCTGGCAACCTGGGTTCA	18	10	0	0	0	0	0	0	0	0	0	0	0	3.33333	0	0	0
tag18008	Triticum_aestivum_tRNA-Glu-TTC-1-1	CCCAGGCGACCCGGGTTC	18	0	0	10	0	0	0	0	0	0	0	0	0	3.33333	0	0	0
tag101586	Triticum_aestivum_tRNA-Glu-TTC-1-1	CTTTCACCCAGGCGACCCGG	20	0	10	0	0	0	0	0	0	0	0	0	0	3.33333	0	0	0
tag119711	Triticum_aestivum_tRNA-Ile-GAT-1-1	AGTTCGAGCCTCTCTCACCCCA	22	0	10	0	0	0	0	0	0	0	0	0	0	3.33333	0	0	0
tag233169	Triticum_aestivum_tRNA-iMet-CAT-9-1	ATCAGAGTGGCGTAGCGGAAG	21	0	10	0	0	0	0	0	0	0	0	0	0	3.33333	0	0	0
tag204308	Triticum_aestivum_tRNA-Lys-CTT-10-1	TCTTAACCTTGTGGTCGT	18	0	10	0	0	0	0	0	0	0	0	0	0	3.33333	0	0	0
tag22195	Triticum_aestivum_tRNA-Lys-CTT-10-1	TAACCTTGTGGTCGTGGGTTCGA	23	10	0	0	0	0	0	0	0	0	0	0	0	3.33333	0	0	0
tag205801	Triticum_aestivum_tRNA-Lys-CTT-10-1	GCTCTTAACCTTGTGGTCGTGGGTT	25	0	10	0	0	0	0	0	0	0	0	0	0	3.33333	0	0	0
tag208793	Triticum_aestivum_tRNA-Pro-CGG-6-1	TGAGAGGTCCCGAGTTCG	18	0	0	10	0	0	0	0	0	0	0	0	0	3.33333	0	0	0
tag217943	Triticum_aestivum_tRNA-Ser-CGA-1-1	AAATCTGTTGGGCTTTGCCTGC	22	10	0	0	0	0	0	0	0	0	0	0	0	3.33333	0	0	0
tag78529	Triticum_aestivum_tRNA-Sup-TTA-2-1	ACACTAAAGGTCCCCAGTT	19	0	10	0	0	0	0	0	0	0	0	0	0	3.33333	0	0	0
tag92048	Triticum_aestivum_tRNA-Thr-AGT-1-1	AGCGGGAGGTCTTGAGTTC	19	0	10	0	0	0	0	0	0	0	0	0	0	3.33333	0	0	0
tag63627	Triticum_aestivum_tRNA-Thr-CGT-1-1	CTCCGTAGCATAGTGGTAGT	20	0	10	0	0	0	0	0	0	0	0	0	0	3.33333	0	0	0
tag104576	Triticum_aestivum_tRNA-Thr-TGT-2-1	AAACTGAAGGTCTGTAGT	18	10	0	0	0	0	0	0	0	0	0	0	0	3.33333	0	0	0
tag128369	Triticum_aestivum_tRNA-Thr-TGT-4-1	GCCCTTGTAGCTCAGTGGTAGA	22	0	10	0	0	0	0	0	0	0	0	0	0	3.33333	0	0	0
tag68076	Triticum_aestivum_tRNA-Val-AAC-2-1	TCTCCGGTTCGAACCCGGGCGAAGCCA	27	0	10	0	0	0	0	0	0	0	0	0	0	3.33333	0	0	0
"Tag" represents the name of small RNA sequencing;"tRNA" was the corresponding name in wheat tRNA database(http://gtrnadb.ucsc.edu/GtRNAdb2/);"Seq" was the sequencing data;"Seq len" was the length of the tRF; CSI1-3, CSM1-3,SMI1-3 and SMM1-3 represent the expression data of three independent replicates in CSI group, CSM group, SMI group and SMM group respectively. Av.CSI,Av.CSM, Av.SMM and Av.SMI…

## Sheet: Table S3.3 SMM specific 35
Table S3.3 Specific enriched tRFs in SMM.
tag	tRNA	Seq	Seq Len	CSI1	CSI2	CSI3	CSM1	CSM2	CSM3	SMI1	SMI2	SMI3	SMM1	SMM2	SMM3	Av.CSI	Av.CSM	Av.SMI	Av.SMM
tag112397	Triticum_aestivum_tRNA-Ser-GCT-1-1	GTCGCTTTGGCCGAGTGG	18	0	0	0	0	0	0	0	0	0	17	23	0	0	0	0	13.3333
tag190926	Triticum_aestivum_tRNA-iMet-CAT-10-1	GAAGCGTGGTGGGCCCATAACCCACA	26	0	0	0	0	0	0	0	0	0	14	0	16	0	0	0	10
tag210993	Triticum_aestivum_tRNA-Leu-CAG-9-1	GTTGGGATGGCCGAGTGGTC	20	0	0	0	0	0	0	0	0	0	0	13	16	0	0	0	9.66667
tag183272	Triticum_aestivum_tRNA-Ser-GCT-1-1	GGTTTCCCCGCGAGAGTT	18	0	0	0	0	0	0	0	0	0	0	13	11	0	0	0	8
tag29441	Triticum_aestivum_tRNA-Val-CAC-4-1	GTCTGGTTGGTGTAGTTG	18	0	0	0	0	0	0	0	0	0	0	22	0	0	0	0	7.33333
tag163309	Triticum_aestivum_tRNA-iMet-CAT-10-1	GCGTGGTGGGCCCATAACCCACAGG	25	0	0	0	0	0	0	0	0	0	12	10	0	0	0	0	7.33333
tag204598	Triticum_aestivum_tRNA-Gln-TTG-10-1	TAGTGGTTAGCACTCCAGACTTTGAA	26	0	0	0	0	0	0	0	0	0	0	0	19	0	0	0	6.33333
tag116043	Triticum_aestivum_tRNA-Sup-TCA-2-1	GGCGGCATGGCCAAGCGG	18	0	0	0	0	0	0	0	0	0	0	18	0	0	0	0	6
tag109850	Triticum_aestivum_tRNA-iMet-CAT-20-1	ATCAGAGTGGCGCAGTGGAA	20	0	0	0	0	0	0	0	0	0	0	0	18	0	0	0	6
tag24286	Triticum_aestivum_tRNA-Leu-TAG-1-1	TAGGCTCTGGTCCGAAAG	18	0	0	0	0	0	0	0	0	0	0	14	0	0	0	0	4.66667
tag57904	Triticum_aestivum_tRNA-Thr-TGT-1-1	TGTAAACTGAAGGTCCGT	18	0	0	0	0	0	0	0	0	0	0	14	0	0	0	0	4.66667
tag23479	Triticum_aestivum_tRNA-Leu-TAG-1-1	ATTTAGGCTCTGGTCCGAA	19	0	0	0	0	0	0	0	0	0	0	14	0	0	0	0	4.66667
tag67759	Triticum_aestivum_tRNA-Lys-CTT-10-1	CAAGGCTCTTAACCTTGTGG	20	0	0	0	0	0	0	0	0	0	0	14	0	0	0	0	4.66667
tag172322	Triticum_aestivum_tRNA-His-ATG-1-1	GAAAGGGCGTGGGTTCAAATCC	22	0	0	0	0	0	0	0	0	0	0	0	13	0	0	0	4.33333
tag231343	Triticum_aestivum_tRNA-iMet-CAT-10-1	GAAGCGTGGTGGGCCCATAACCCA	24	0	0	0	0	0	0	0	0	0	0	0	13	0	0	0	4.33333
tag175235	Triticum_aestivum_tRNA-Lys-CTT-17-1	GGTCGTGGGTTCGTGCCC	18	0	0	0	0	0	0	0	0	0	0	13	0	0	0	0	4.33333
tag98354	Triticum_aestivum_tRNA-Lys-CTT-11-1	AAGGCTCTTAACCTTGTGGTCTTGGG	26	0	0	0	0	0	0	0	0	0	0	0	13	0	0	0	4.33333
tag87084	Triticum_aestivum_tRNA-Ser-AGA-10-1	AATCATGTGGGCTTTGCC	18	0	0	0	0	0	0	0	0	0	0	12	0	0	0	0	4
tag216890	Triticum_aestivum_tRNA-Glu-TTC-1-1	GTTAGGATACCTGGCTTTCACCC	23	0	0	0	0	0	0	0	0	0	0	0	11	0	0	0	3.66667
tag80202	Triticum_aestivum_tRNA-Gln-TTG-10-1	TAGTGGTTAGCACTCCAGACTTTGAAT	27	0	0	0	0	0	0	0	0	0	0	0	11	0	0	0	3.66667
tag143022	Triticum_aestivum_tRNA-Val-CAC-1-1	TAGTCTCACACACTAAAG	18	0	0	0	0	0	0	0	0	0	0	11	0	0	0	0	3.66667
tag220719	Triticum_aestivum_tRNA-iMet-CAT-20-1	ATCAGAGTGGCGCAGTGGAAG	21	0	0	0	0	0	0	0	0	0	0	0	11	0	0	0	3.66667
tag127983	Triticum_aestivum_tRNA-Leu-AAG-2-1	GTTGATATGGCCGAGTTGGTCTAAG	25	0	0	0	0	0	0	0	0	0	0	0	11	0	0	0	3.66667
tag13007	Triticum_aestivum_tRNA-Sup-TCA-2-1	GGCGGCATGGCCAAGCGGT	19	0	0	0	0	0	0	0	0	0	0	11	0	0	0	0	3.66667
tag227937	Triticum_aestivum_tRNA-Lys-CTT-10-1	CGTCTAGCTCAGTTGGTA	18	0	0	0	0	0	0	0	0	0	0	11	0	0	0	0	3.66667
tag109543	Triticum_aestivum_tRNA-iMet-CAT-10-1	GAAGCGTGGTGGGCCCATAACCCACAGG	28	0	0	0	0	0	0	0	0	0	11	0	0	0	0	0	3.66667
tag86064	Triticum_aestivum_tRNA-Thr-CGT-1-1	TCGTAAGGGAAAGGTCGT	18	0	0	0	0	0	0	0	0	0	0	11	0	0	0	0	3.66667
tag220817	Triticum_aestivum_tRNA-Leu-TAG-1-1	GATTTAGGCTCTGGTCCG	18	0	0	0	0	0	0	0	0	0	0	10	0	0	0	0	3.33333
tag183963	Triticum_aestivum_tRNA-Leu-AAG-8-1	AAACAAATGGGGCTCAAAGATT	22	0	0	0	0	0	0	0	0	0	0	10	0	0	0	0	3.33333
tag92475	Triticum_aestivum_tRNA-Thr-CGT-1-1	CCGTAGCATAGTGGTAGTG	19	0	0	0	0	0	0	0	0	0	0	10	0	0	0	0	3.33333
tag115852	Triticum_aestivum_tRNA-Pro-CGG-1-1	TTCTCGCTTCGGGTGCGA	18	0	0	0	0	0	0	0	0	0	0	10	0	0	0	0	3.33333
tag119727	Triticum_aestivum_tRNA-Glu-TTC-1-1	GTTAGGATACCTGGCTTTC	19	0	0	0	0	0	0	0	0	0	0	0	10	0	0	0	3.33333
tag167669	Triticum_aestivum_tRNA-Asn-GTT-1-1	AGCTCAGTTGGTTAGAGC	18	0	0	0	0	0	0	0	0	0	0	10	0	0	0	0	3.33333
tag47423	Triticum_aestivum_tRNA-Gln-TTG-10-1	GTTAGCACTCCAGACTTTGAA	21	0	0	0	0	0	0	0	0	0	0	0	10	0	0	0	3.33333
tag88699	Triticum_aestivum_tRNA-Arg-TCT-1-1	CTAATCAAAGGATTGTGG	18	0	0	0	0	0	0	0	0	0	0	10	0	0	0	0	3.33333
"Tag" represents the name of small RNA sequencing;"tRNA" was the corresponding name in wheat tRNA database(http://gtrnadb.ucsc.edu/GtRNAdb2/);"Seq" was the sequencing data;"Seq len" was the length of the tRF; CSI1-3, CSM1-3,SMI1-3 and SMM1-3 represent the expression data of three independent replicates in CSI group, CSM group, SMI group and SMM group respectively. Av.CSI,Av.CSM, Av.SMM and Av.SMI…

## Sheet: Table S3.4 SMI specific 59
Table S3.4 Specific enriched tRFs in SMI.
tag	tRNA	Seq	Seq Len	CSI1	CSI2	CSI3	CSM1	CSM2	CSM3	SMI1	SMI2	SMI3	SMM1	SMM2	SMM3	Av.CSI	Av.CSM	Av.SMI	Av.SMM
tag228414	Triticum_aestivum_tRNA-iMet-CAT-14-1	AACCCACAGGTCCCAAGATCG	21	0	0	0	0	0	0	39	33	93	0	0	0	0	0	55	0
tag183862	Triticum_aestivum_tRNA-iMet-CAT-14-1	TAACCCACAGGTCCCAAGATCG	22	0	0	0	0	0	0	34	13	58	0	0	0	0	0	35	0
tag26854	Triticum_aestivum_tRNA-iMet-CAT-14-1	CCCACAGGTCCCAAGATCG	19	0	0	0	0	0	0	16	0	30	0	0	0	0	0	15.3333	0
tag175855	Triticum_aestivum_tRNA-Lys-CTT-1-1	GCCCGTCTAGCTCAGTCGGTAGAGCGCAAG	30	0	0	0	0	0	0	33	0	13	0	0	0	0	0	15.3333	0
tag83516	Triticum_aestivum_tRNA-Thr-AGT-1-1	AAGCGGGAGGTCTTGAGTT	19	0	0	0	0	0	0	15	11	11	0	0	0	0	0	12.3333	0
tag31390	Triticum_aestivum_tRNA-Sup-TCA-2-1	TCCTTTATCCCCAGTTCAAATCTGGGTGTCG	31	0	0	0	0	0	0	17	0	19	0	0	0	0	0	12	0
tag99467	Triticum_aestivum_tRNA-Pro-CGG-2-1	CGTTTGGTCTAGTGGTATG	19	0	0	0	0	0	0	10	22	0	0	0	0	0	0	10.6667	0
tag74875	Triticum_aestivum_tRNA-Pro-AGG-10-1	TTGGTCTAGTGGTATGATTCT	21	0	0	0	0	0	0	10	16	0	0	0	0	0	0	8.66667	0
tag137712	Triticum_aestivum_tRNA-Gln-TTG-10-1	TTAGCACTCCAGACTTTG	18	0	0	0	0	0	0	0	13	11	0	0	0	0	0	8	0
tag89137	Triticum_aestivum_tRNA-Sup-TCA-2-1	CGGCATGGCCAAGCGGTAAGGCAGGGG	27	0	0	0	0	0	0	0	14	10	0	0	0	0	0	8	0
tag98395	Triticum_aestivum_tRNA-Gln-TTG-10-1	TAGCACTCCAGACTTTGAATC	21	0	0	0	0	0	0	0	10	14	0	0	0	0	0	8	0
tag177077	Triticum_aestivum_tRNA-Leu-CAA-10-1	AGGGCGTGGGTTCAAACCCCAC	22	0	0	0	0	0	0	0	12	10	0	0	0	0	0	7.33333	0
tag97707	Triticum_aestivum_tRNA-Thr-AGT-1-1	TAAGCGGGAGGTCTTGAGTT	20	0	0	0	0	0	0	11	10	0	0	0	0	0	0	7	0
tag219906	Triticum_aestivum_tRNA-Sup-TCA-2-1	TTTATCCCCAGTTCAAATCTGGGTGTCGCCT	31	0	0	0	0	0	0	0	0	19	0	0	0	0	0	6.33333	0
tag238042	Triticum_aestivum_tRNA-Sup-TCA-2-1	GGCGGCATGGCCAAGCGGTAAGGCAGGGGAC	31	0	0	0	0	0	0	0	0	19	0	0	0	0	0	6.33333	0
tag200257	Triticum_aestivum_tRNA-Ser-GCT-10-1	ATGGGCTCTGCCCGCGAGAGTT	22	0	0	0	0	0	0	0	0	18	0	0	0	0	0	6	0
tag221952	Triticum_aestivum_tRNA-Gln-TTG-10-1	TAGCACTCCAGACTTTGAA	19	0	0	0	0	0	0	0	16	0	0	0	0	0	0	5.33333	0
tag192807	Triticum_aestivum_tRNA-Gln-TTG-10-1	GTTAGCACTCCAGACTTTG	19	0	0	0	0	0	0	0	16	0	0	0	0	0	0	5.33333	0
tag137337	Triticum_aestivum_tRNA-Ala-CGC-1-1	ATGCGAGAGGCACGGGGT	18	0	0	0	0	0	0	0	16	0	0	0	0	0	0	5.33333	0
tag138166	Triticum_aestivum_tRNA-Thr-TGT-3-1	GCCTCTATAGCTCAGTGGTAGAG	23	0	0	0	0	0	0	15	0	0	0	0	0	0	0	5	0
tag80605	Triticum_aestivum_tRNA-Sup-TCA-2-1	CGGCATGGCCAAGCGGTAAGGCAGGGGAC	29	0	0	0	0	0	0	0	0	15	0	0	0	0	0	5	0
tag181338	Triticum_aestivum_tRNA-Ser-AGA-1-1	CGGAGTGGTTATCGGGCATGA	21	0	0	0	0	0	0	14	0	0	0	0	0	0	0	4.66667	0
tag225522	Triticum_aestivum_tRNA-Val-CAC-2-1	CTGGGTGGTGTAGTCGGT	18	0	0	0	0	0	0	0	14	0	0	0	0	0	0	4.66667	0
tag31549	Triticum_aestivum_tRNA-Ile-GAT-1-1	AGTTCGAGCCTCTCTCACCCC	21	0	0	0	0	0	0	0	0	14	0	0	0	0	0	4.66667	0
tag132264	Triticum_aestivum_tRNA-Glu-CTC-1-1	CGTCGTAGTCTAGGTGGT	18	0	0	0	0	0	0	0	13	0	0	0	0	0	0	4.33333	0
tag16314	Triticum_aestivum_tRNA-Ser-CGA-1-1	CGATATGTCCGAGTGGTTA	19	0	0	0	0	0	0	0	0	13	0	0	0	0	0	4.33333	0
tag25610	Triticum_aestivum_tRNA-Val-AAC-7-1	GCTGAAGGTCTCCGGTTC	18	0	0	0	0	0	0	13	0	0	0	0	0	0	0	4.33333	0
tag89069	Triticum_aestivum_tRNA-Glu-TTC-1-1	CTTTCACCCAGGCGACCCG	19	0	0	0	0	0	0	0	0	12	0	0	0	0	0	4	0
tag61189	Triticum_aestivum_tRNA-Sup-TCA-2-1	GGCGGCATGGCCAAGCGGTAAGGCAG	26	0	0	0	0	0	0	0	12	0	0	0	0	0	0	4	0
tag119948	Triticum_aestivum_tRNA-Val-CAC-1-1	AGTCTCACACACTAAAGG	18	0	0	0	0	0	0	0	12	0	0	0	0	0	0	4	0
tag215693	Triticum_aestivum_tRNA-Ser-AGA-10-1	GGAGTGGTTATCGGGCATG	19	0	0	0	0	0	0	11	0	0	0	0	0	0	0	3.66667	0
tag95946	Triticum_aestivum_tRNA-His-ATG-1-1	AGGGCGTGGGTTCAAATCC	19	0	0	0	0	0	0	11	0	0	0	0	0	0	0	3.66667	0
tag94000	Triticum_aestivum_tRNA-Lys-CTT-15-1	GCCCGTCTAGCTCAGTTGGCAG	22	0	0	0	0	0	0	0	0	11	0	0	0	0	0	3.66667	0
tag20915	Triticum_aestivum_tRNA-Ser-ACT-1-1	TTGGCCGAGTGGTTAAGG	18	0	0	0	0	0	0	0	0	11	0	0	0	0	0	3.66667	0
tag8441	Triticum_aestivum_tRNA-Gln-TTG-10-1	TTAGCACTCCAGACTTTGA	19	0	0	0	0	0	0	0	11	0	0	0	0	0	0	3.66667	0
tag78640	Triticum_aestivum_tRNA-Leu-TAA-1-2	ATATGCCACCATTGTACATGCCCT	24	0	0	0	0	0	0	11	0	0	0	0	0	0	0	3.66667	0
tag100454	Triticum_aestivum_tRNA-Ala-AGC-1-1	TGTAGCTCAGATGGTAGAGCGCTCGCTT	28	0	0	0	0	0	0	11	0	0	0	0	0	0	0	3.66667	0
tag121148	Triticum_aestivum_tRNA-Ser-CGA-1-1	CCTGCGCAGGTTCGAATCCT	20	0	0	0	0	0	0	0	0	11	0	0	0	0	0	3.66667	0
tag10859	Triticum_aestivum_tRNA-Gly-GCC-1-1	CCAGTGGTCTAGTGGTAGAAT	21	0	0	0	0	0	0	11	0	0	0	0	0	0	0	3.66667	0
tag21969	Triticum_aestivum_tRNA-Lys-TTT-1-1	CGTCTTAGCTCAGTTGGT	18	0	0	0	0	0	0	11	0	0	0	0	0	0	0	3.66667	0
tag61677	Triticum_aestivum_tRNA-Cys-GCA-1-1	CCATAGCTCAGTGGTAGAGC	20	0	0	0	0	0	0	11	0	0	0	0	0	0	0	3.66667	0
tag51402	Triticum_aestivum_tRNA-Leu-CAA-10-1	AACGAGGGCGTGGGTTCA	18	0	0	0	0	0	0	0	0	11	0	0	0	0	0	3.66667	0
tag59167	Triticum_aestivum_tRNA-Cys-GCA-1-1	GTCCATAGCTCAGTGGTAGAGCA	23	0	0	0	0	0	0	11	0	0	0	0	0	0	0	3.66667	0
tag182084	Triticum_aestivum_tRNA-Leu-CAG-9-1	GTTGGGATGGCCGAGTGG	18	0	0	0	0	0	0	0	11	0	0	0	0	0	0	3.66667	0
tag60842	Triticum_aestivum_tRNA-Gln-TTG-10-1	TGGTTAGCACTCCAGACTTTGA	22	0	0	0	0	0	0	10	0	0	0	0	0	0	0	3.33333	0
tag183361	Triticum_aestivum_tRNA-Leu-TAG-1-1	TTTAGGCTCTGGTCCGAAAG	20	0	0	0	0	0	0	0	0	10	0	0	0	0	0	3.33333	0
tag161781	Triticum_aestivum_tRNA-Val-CAC-1-1	CACGTTAGTCTCACACACT	19	0	0	0	0	0	0	0	0	10	0	0	0	0	0	3.33333	0
tag124084	Triticum_aestivum_tRNA-Leu-CAA-2-1	CGAGGGCGTGGGTTCGAACCCCAC	24	0	0	0	0	0	0	0	0	10	0	0	0	0	0	3.33333	0
tag235323	Triticum_aestivum_tRNA-Lys-CTT-15-1	GCCCGTCTAGCTCAGTTGGCA	21	0	0	0	0	0	0	0	0	10	0	0	0	0	0	3.33333	0
tag118292	Triticum_aestivum_tRNA-Gln-CTG-12-1	TCTAGTGGTTAGGACATTG	19	0	0	0	0	0	0	10	0	0	0	0	0	0	0	3.33333	0
tag119073	Triticum_aestivum_tRNA-Sup-TCA-2-1	TTATCCCCAGTTCAAATCTGGGTGTCGCCT	30	0	0	0	0	0	0	10	0	0	0	0	0	0	0	3.33333	0
tag231620	Triticum_aestivum_tRNA-Gln-TTG-10-1	GTTAGCACTCCAGACTTTGA	20	0	0	0	0	0	0	0	10	0	0	0	0	0	0	3.33333	0
tag115776	Triticum_aestivum_tRNA-Pro-AGG-10-1	TGGTCTAGTGGTATGATT	18	0	0	0	0	0	0	10	0	0	0	0	0	0	0	3.33333	0
tag226081	Triticum_aestivum_tRNA-Lys-CTT-1-1	CCCGTCTAGCTCAGTCGGTAGAGCGCAAG	29	0	0	0	0	0	0	10	0	0	0	0	0	0	0	3.33333	0
tag118613	Triticum_aestivum_tRNA-Pro-CGG-1-1	CGAGAGGTCCCGAGTTCGA	19	0	0	0	0	0	0	0	0	10	0	0	0	0	0	3.33333	0
tag35077	Triticum_aestivum_tRNA-Gln-TTG-10-1	GGTTAGCACTCCAGACTTTGAA	22	0	0	0	0	0	0	0	10	0	0	0	0	0	0	3.33333	0
tag48997	Triticum_aestivum_tRNA-Lys-CTT-15-1	AACCTCGTGGTCGTGGGTTCG	21	0	0	0	0	0	0	0	0	10	0	0	0	0	0	3.33333	0
tag166658	Triticum_aestivum_tRNA-Gln-TTG-10-1	GGTTAGCACTCCAGACTTTGA	21	0	0	0	0	0	0	0	10	0	0	0	0	0	0	3.33333	0
tag75050	Triticum_aestivum_tRNA-iMet-CAT-1-1	CAGAGTGGCGCAGCGGAAG	19	0	0	0	0	0	0	0	0	10	0	0	0	0	0	3.33333	0
"Tag" represents the name of small RNA sequencing;"tRNA" was the corresponding name in wheat tRNA database(http://gtrnadb.ucsc.edu/GtRNAdb2/);"Seq" was the sequencing data;"Seq len" was the length of the tRF; CSI1-3, CSM1-3,SMI1-3 and SMM1-3 represent the expression data of three independent replicates in CSI group, CSM group, SMI group and SMM group respectively. Av.CSI,Av.CSM, Av.SMM and Av.SMI…

## Sheet: Table S3.5 CS specific
Table S3.5 Specific enriched tRFs in CS.
tag	tRNA	Seq	Seq Len	CSI1	CSI2	CSI3	CSM1	CSM2	CSM3	SMI1	SMI2	SMI3	SMM1	SMM2	SMM3	Av.CSI	Av.CSM	Av.SMI	Av.SMM
tag98910	Triticum_aestivum_tRNA-Lys-CTT-6-1	GCCCATCTAGCTCAGTTGG	19	185	186	271	53	63	41	0	0	0	0	0	0	214	52.3333	0	0
tag164027	Triticum_aestivum_tRNA-Ile-AAT-1-1	GGCCCATTAGCTCAGTTGG	19	176	113	216	50	63	35	0	0	0	0	0	0	168.333	49.3333	0	0
tag189530	Triticum_aestivum_tRNA-Lys-CTT-6-1	GCCCATCTAGCTCAGTTGGTA	21	102	174	151	182	203	145	0	0	0	0	0	0	142.333	176.667	0	0
tag225291	Triticum_aestivum_tRNA-Lys-CTT-6-1	GCCCATCTAGCTCAGTTGGTAG	22	99	164	107	152	185	118	0	0	0	0	0	0	123.333	151.667	0	0
tag141189	Triticum_aestivum_tRNA-iMet-CAT-9-1	ATCAGAGTGGCGTAGCGGA	19	29	47	109	77	207	40	0	0	0	0	0	0	61.6667	108	0	0
tag139993	Triticum_aestivum_tRNA-Lys-CTT-6-1	GCCCATCTAGCTCAGTTG	18	26	29	31	10	11	0	0	0	0	0	0	0	28.6667	7	0	0
tag78404	Triticum_aestivum_tRNA-Lys-CTT-6-1	GCCCATCTAGCTCAGTTGGTAGAG	24	25	37	23	36	29	26	0	0	0	0	0	0	28.3333	30.3333	0	0
tag58045	Triticum_aestivum_tRNA-iMet-CAT-9-1	ATCAGAGTGGCGTAGCGG	18	22	0	25	29	27	0	0	0	0	0	0	0	15.6667	18.6667	0	0
tag101159	Triticum_aestivum_tRNA-Cys-GCA-10-1	TGGTAGAGCAATTGACTGC	19	0	23	11	16	13	0	0	0	0	0	0	0	11.3333	9.66667	0	0
tag164041	Triticum_aestivum_tRNA-Glu-TTC-1-1	ATACCTGGCTTTCACCCA	18	10	11	0	0	0	10	0	0	0	0	0	0	7	3.33333	0	0
tag202307	Triticum_aestivum_tRNA-Leu-CAG-1-1	AGTTTCAGGTACTGGTCC	18	0	13	0	0	13	0	0	0	0	0	0	0	4.33333	4.33333	0	0
tag199779	Triticum_aestivum_tRNA-Gly-GCC-1-1	TCTAGTGGTAGAATAGTA	18	0	0	13	0	10	0	0	0	0	0	0	0	4.33333	3.33333	0	0
tag112438	Triticum_aestivum_tRNA-Pro-CGG-1-1	TGGTATGATTCTCGCTTC	18	0	13	0	0	11	0	0	0	0	0	0	0	4.33333	3.66667	0	0
tag90038	Triticum_aestivum_tRNA-iMet-CAT-10-1	CAGGTCCCAGGATCGAAAC	19	0	11	0	0	12	0	0	0	0	0	0	0	3.66667	4	0	0
tag59441	Triticum_aestivum_tRNA-Sup-TCA-2-1	TTTATCCCCAGTTCAAATCTGGGT	24	10	0	0	0	13	0	0	0	0	0	0	0	3.33333	4.33333	0	0
"Tag"represents the name of small RNA sequencing;"tRNA" was the corresponding name in wheat tRNA database(http://gtrnadb.ucsc.edu/GtRNAdb2/);"Seq" was the sequencing data;"Seq len" was the length of the tRF; CSI1-3, CSM1-3,SMI1-3 and SMM1-3 represent the expression data of three independent replicates in CSI group, CSM group, SMI group and SMM group respectively. Av.CSI,Av.CSM, Av.SMM and Av.SMI …

## Sheet: Table S3.6 SM specific
Table S3.6 The specific tRFs in SM.
tag	tRNA	Seq	Seq Len	CSI1	CSI2	CSI3	CSM1	CSM2	CSM3	SMI1	SMI2	SMI3	SMM1	SMM2	SMM3	Av.CSI	Av.CSM	Av.SMI	Av.SMM
tag90774	Triticum_aestivum_tRNA-Leu-AAG-8-1	AACAAATGGGGCTCAAAGATT	21	0	0	0	0	0	0	24	63	46	46	48	25	0	0	44.3333	39.6667
tag39466	Triticum_aestivum_tRNA-iMet-CAT-20-1	ATCAGAGTGGCGCAGTGG	18	0	0	0	0	0	0	11	16	0	10	22	22	0	0	9	18
tag159581	Triticum_aestivum_tRNA-Sup-TCA-2-1	GGCGGCATGGCCAAGCGGTAA	21	0	0	0	0	0	0	0	13	14	0	11	0	0	0	9	3.66667
tag210486	Triticum_aestivum_tRNA-Sup-TCA-2-1	GGCGGCATGGCCAAGCGGTAAGGC	24	0	0	0	0	0	0	0	0	11	10	0	0	0	0	3.66667	3.33333
tag150447	Triticum_aestivum_tRNA-Pro-TGG-10-1	CGCTTTGGGTGCGAGAGG	18	0	0	0	0	0	0	0	10	14	10	15	0	0	0	8	8.33333
tag124127	Triticum_aestivum_tRNA-Leu-AAG-8-1	AAACAAATGGGGCTCAAAGAT	21	0	0	0	0	0	0	0	33	20	15	22	14	0	0	17.6667	17
tag75380	Triticum_aestivum_tRNA-Gln-TTG-10-1	GTGGTTAGCACTCCAGACTTTGAATC	26	0	0	0	0	0	0	12	0	0	0	0	19	0	0	4	6.33333
tag185121	Triticum_aestivum_tRNA-Gln-TTG-10-1	GTTAGCACTCCAGACTTTGAATC	23	0	0	0	0	0	0	0	11	0	0	0	12	0	0	3.66667	4
tag49817	Triticum_aestivum_tRNA-Sup-TCA-2-1	GGCGGCATGGCCAAGCGGTAAG	22	0	0	0	0	0	0	0	12	18	15	0	0	0	0	10	5
tag233991	Triticum_aestivum_tRNA-Tyr-GTA-6-1	CCGATCTTAGCTCAGTTG	18	0	0	0	0	0	0	10	11	12	11	19	12	0	0	11	14
tag19240	Triticum_aestivum_tRNA-Leu-TAA-1-2	TCCCTATCCGAACCTACTTTACGT	24	0	0	0	0	0	0	13	0	0	10	0	0	0	0	4.33333	3.33333
tag222268	Triticum_aestivum_tRNA-Sup-TCA-2-1	GGCGGCATGGCCAAGCGGTAAGG	23	0	0	0	0	0	0	0	15	22	12	11	0	0	0	12.3333	7.66667
"Tag"represents the name of small RNA sequencing;"tRNA" was the corresponding name in wheat tRNA database(http://gtrnadb.ucsc.edu/GtRNAdb2/);"Seq" was the sequencing data;"Seq len" was the length of the tRF; CSI1-3, CSM1-3,SMI1-3 and SMM1-3 represent the expression data of three independent replicates in CSI group, CSM group, SMI group and SMM group respectively. Av.CSI,Av.CSM, Av.SMM and Av.SMI …
