# Supplementary material for: tRNA-derived fragments from wheat are potentially involved in susceptibility to Fusarium head blight
Source: BMC Plant Biol. 2022 Jan 3;22:3. doi: 10.1186/s12870-021-03393-9 (PMC8722339; doi:10.1186/s12870-021-03393-9)
Supplement: Supplementary file 10 — Additional file 10: Table S4. List of highly expressed tRFs [file 12870_2021_3393_MOESM10_ESM.xlsx]

## Sheet: High enriched
Table S4. List of highly expressed tRFs
tag	tRF	Seq	Seq len	CSM	CSI	SMM	SMI
tag58208	tRF-Lys-CTT-12-1 #5	GCCCGTCTAGCTCAGTTGGT	20	15.4085	16.4087	14.1761	15.5651
tag60767	tRF-Glu-CTC-1-1 #3	TCCGTCGTAGTCTAGGTGG	19	15.4105	16.3524	15.1742	15.9148
tag165426	tRF-Thr-CGT-1-1 #3	GCCTCCGTAGCATAGTGGT	19	15.3875	16.0031	14.4397	15.5886
tag137354	tRF-Thr-CGT-1-1 #2	GCCTCCGTAGCATAGTGG	18	13.0514	15.2076	13.1069	12.2263
tag238043	tRF-Tyr-ATA-1-1 #3	CCGACCTTAGCTCAGTTGGT	20	13.7872	14.5564	13.4495	13.8997
tag162595	tRF-Lys-CTT-1-1 #3	GCCCGTCTAGCTCAGTCGGT	20	13.0088	14.387	11.8613	14.1723
tag96437	tRF-Tyr-ATA-1-1 #2	CCGACCTTAGCTCAGTTGG	19	12.4409	14.1534	12.3652	13.481
tag214492	tRF-His-GTG-1-1 #1	GCCGTGGAGACCTGGGCT	18	10.6369	14.0675	10.189	13.5742
tag59522	tRF-Glu-CTC-1-1 #2	TCCGTCGTAGTCTAGGTG	18	13.1059	13.4469	12.8756	13.0126
tag25380	tRF-Cys-GCA-1-1 #1	GGGTCCATAGCTCAGTGG	18	10.8824	13.4132	10.7827	13.0379
tag156625	tRF-Lys-CTT-12-1 #4	GCCCGTCTAGCTCAGTTGG	19	11.432	13.3741	11.0446	12.4921
tag17236	tRF-Glu-CTC-1-1 #5	TCCGTCGTAGTCTAGGTGGTT	21	14.471	13.2476	14.018	13.2544
tag39591	tRF-Ala-TGC-2-1 #3	GGGGATGTAGCTCAAATGGT	20	14.0461	13.2103	12.9208	13.3501
tag24343	tRF-Cys-GCA-1-1 #8	GGGTCCATAGCTCAGTGGTAGAGCA	25	14.3987	12.8051	13.747	13.5748
tag61980	tRF-Lys-CTT-10-1 #4	AACCTTGTGGTCGTGGGTTCG	21	8.23522	12.7652	7.73697	12.0758
tag95070	tRF-Ile-AAT-10-1 #2	GGCCTATTAGCTCAGCTGG	19	11.205	12.6497	11.048	12.6505
tag107293	tRF-Lys-CTT-12-1 #6	GCCCGTCTAGCTCAGTTGGTA	21	12.8216	12.598	12.6238	12.3803
tag236748	tRF-Ser-AGA-1-1 #1	GTGGTCGTGCCGGAGTGG	18	12.2912	12.5972	12.1311	12.5212
tag101873	tRF-Tyr-ATA-1-1 #1	CCGACCTTAGCTCAGTTG	18	11.162	12.5817	10.568	10.7384
tag216466	tRF-Lys-TTT-3-1 #2	GCCGTCCTAGCTCAGTTGGT	20	11.4374	12.4831	10.4228	11.7552
tag74706	tRF-Lys-TTT-2-1 #2	GCCGACCTAGCTCAGTGG	18	10.654	12.4623	10.4902	11.8564
tag159898	tRF-iMet-CAT-1-1 #2	ATCAGAGTGGCGCAGCGGA	19	11.9941	12.4067	11.2535	11.926
tag118981	tRF-Lys-CTT-12-1 #2	CCCGTCTAGCTCAGTTGGT	19	7.84549	12.3807	7.38658	11.3119
tag31028	tRF-Lys-CTT-12-1 #7	GCCCGTCTAGCTCAGTTGGTAG	22	12.6031	12.3717	12.497	12.1027
tag54376	tRF-Lys-CTT-1-1 #2	GCCCGTCTAGCTCAGTCGG	19	9.81432	12.3242	9.72905	12.0063
tag65881	tRF-Glu-CTC-1-1 #7	TCCGTCGTAGTCTAGGTGGTTAG	23	12.996	12.2219	12.5232	12.1934
tag152354	tRF-Ala-AGC-1-1 #3	GGGGATGTAGCTCAGATGG	19	12.4074	12.216	11.884	11.8862
tag230362	tRF-Thr-CGT-1-1 #4	GCCTCCGTAGCATAGTGGTA	20	12.8102	12.08	12.8208	12.2178
tag112179	tRF-Thr-CGT-1-1 #1	CCTCCGTAGCATAGTGGT	18	10.295	12.0015	8.98584	11.8529
tag87573	tRF-Val-AAC-1-1 #4	GGTTTCGTGGTGTAGTTGG	19	11.1728	11.9814	10.9566	11.6455
tag154164	tRF-Ala-TGC-2-1 #2	GGGGATGTAGCTCAAATGG	19	11.5495	11.9778	10.8923	11.6089
tag184702	tRF-Cys-GCA-1-1 #7	GGGTCCATAGCTCAGTGGTAGAGC	24	12.3153	11.92	11.8284	12.7921
tag102520	tRF-Ile-TAT-1-1 #3	GCTCCCGTAGCTCAGTTGGT	20	11.219	11.9134	10.2923	10.9462
tag78116	tRF-Lys-TTT-1-1 #2	GCCGTCTTAGCTCAGTTGGT	20	10.415	11.8362	9.36923	10.9361
tag206543	tRF-Ala-CGC-1-1 #2	GGGGGTGTAGCTCATATGGT	20	12.4883	11.7737	11.4071	11.874
tag53204	tRF-His-ATG-1-1 #1	GACAGTTTGGCCGAGTGG	18	11.6828	11.7531	11.7131	11.6564
tag75844	tRF-Ser-ACT-1-1 #2	GACGCTTTGGCCGAGTGGT	19	11.4685	11.6958	11.4853	11.3443
tag197014	tRF-Glu-CTC-1-1 #1	CCGTCGTAGTCTAGGTGG	18	8.68065	11.6431	8.18818	10.8468
tag56922	tRF-Thr-CGT-1-1 #5	GCCTCCGTAGCATAGTGGTAG	21	12.2151	11.6334	12.2473	11.7496
tag50226	tRF-Glu-CTC-1-1 #4	TCCGTCGTAGTCTAGGTGGT	20	11.8285	11.5681	11.229	11.4754
tag98185	tRF-Glu-TTC-1-1	TCCATTGTCGTCCAGCGG	18	9.69232	11.4847	9.9653	11.3605
tag3058	tRF-Cys-GCA-1-1 #2	GGGTCCATAGCTCAGTGGT	19	10.4564	11.4193	10.032	11.176
tag181227	tRF-Glu-CTC-1-1 #6	TCCGTCGTAGTCTAGGTGGTTA	22	12.2664	11.4101	11.7883	11.3778
tag38881	tRF-Ala-AGC-1-1 #2	GGGGATGTAGCTCAGATG	18	10.9787	11.3541	10.23	11.3296
tag138272	tRF-His-ATG-1-1 #2	GACAGTTTGGCCGAGTGGT	19	12.0166	11.2066	11.9618	11.2827
tag95835	tRF-iMet-CAT-1-1 #1	ATCAGAGTGGCGCAGCGG	18	10.5695	11.1651	10.722	10.7985
tag21054	tRF-Leu-AAG-10-1 #2	GATCAGATGGCCGAGTTGG	19	11.6546	11.0596	11.3672	10.7882
tag87864	tRF-Gln-TTG-1-1 #2	ATCTGGCGACCTGGGTTCG	19	5.42626	10.9866	5.14296	9.98584
tag108375	tRF-Lys-CTT-6-1	GCCCATCTAGCTCAGTTGGT	20	9.77643	10.9813	4.64386	5.22239
tag179956	tRF-Cys-GCA-1-1 #6	GGGTCCATAGCTCAGTGGTAGAG	23	10.7627	10.9506	10.5648	11.6746
tag216844	tRF-Ala-CGC-1-1 #1	GGGGGTGTAGCTCATATGG	19	11.0007	10.9293	10.4898	10.7515
tag180680	tRF-Ser-ACT-1-1 #1	GACGCTTTGGCCGAGTGG	18	9.97106	10.9161	10.7966	8.18488
tag223000	tRF-Ile-AAT-10-1 #1	GGCCTATTAGCTCAGCTG	18	9.00843	10.9136	8.75377	10.1361
tag145771	tRF-Lys-CTT-12-1 #3	GCCCGTCTAGCTCAGTTG	18	9.53138	10.8783	9.46284	10.1753
tag211136	tRF-Lys-CTT-1-1 #1	GCCCGTCTAGCTCAGTCG	18	9.00469	10.8416	9.18157	10.1628
tag71437	tRF-Arg-TCT-3-1	GCGCCCGTGGCCTAATGG	18	9.66178	10.8405	8.57365	9.73584
tag178568	tRF-Gln-TTG-10-1 #1	GGTTTCGTAGTGTAGTGG	18	10.473	10.8009	10.2131	10.5918
tag121866	tRF-Met-CAT-10-1	TCCTGAGGTCGAGAGTTC	18	8.36923	10.7734	7.99812	10.1531
tag188448	tRF-Thr-CGT-1-1 #7	GCCTCCGTAGCATAGTGGTAGTG	23	11.9761	10.7398	12.0308	11.22
tag162478	tRF-iMet-CAT-10-1 #2	TAACCCACAGGTCCCAGGATCG	22	5.42626	10.7296	4.9386	9.97441
tag5330	tRF-Ser-AGA-1-1 #2	GTGGTCGTGCCGGAGTGGT	19	11.7797	10.7142	11.5901	10.7042
tag171696	tRF-Lys-CTT-10-1 #5	TAACCTTGTGGTCGTGGGTTCG	22	5.8413	10.6546	5.66297	9.8616
tag122505	tRF-Ser-CGA-1-1 #2	GTCGATATGTCCGAGTGG	18	9.99812	10.5781	10.091	9.97489
tag59656	tRF-Lys-CTT-10-1 #2	CCTTGTGGTCGTGGGTTCG	19	6.11548	10.5638	5.01495	9.88874
tag64749	tRF-Lys-CTT-12-1 #8	GCCCGTCTAGCTCAGTTGGTAGAG	24	11.3647	10.5475	11.0307	10.9293
tag85125	tRF-Ile-TAT-1-1 #2	GCTCCCGTAGCTCAGTTGG	19	7.5597	10.5459	7.43463	7.64626
tag123915	tRF-Asn-GTT-1-1	AACCACAAGGTCGGAGGT	18	5.18322	10.544	5.36923	9.91089
tag188690	tRF-Trp-CCA-1-1	TCAGAAGGTTGCGTGTTCG	19	7.58496	10.52	6.77698	9.84497
tag111713	tRF-Phe-GAA-10-1 #2	TCTGAAGGTCGCGTGTTCG	19	7.64386	10.4474	6.94251	9.76929
tag142245	tRF-Gln-TTG-1-1 #1	TCTGGCGACCTGGGTTCG	18	6.29155	10.4395	5.72792	8.12584
tag177828	tRF-Pro-CGG-1-1	GCGAGAGGTCCCGAGTTCG	19	7.45121	10.3962	6.96193	9.64145
tag37400	tRF-Gly-GCC-1-1 #1	GCACCAGTGGTCTAGTGG	18	10.7635	10.3895	10.7698	10.5736
tag64321	tRF-Lys-TTT-3-1 #1	GCCGTCCTAGCTCAGTTGG	19	8.23681	10.3823	8.04803	9.68533
tag201311	tRF-Pro-AGG-10-1 #2	GCGAGAGGTCCCGAGTTC	18	8.46896	10.3627	8.68883	9.72849
tag41563	tRF-Cys-GCA-1-1 #4	GGGTCCATAGCTCAGTGGTAG	21	10.7108	10.3443	10.5466	10.6445
tag84976	tRF-Lys-CTT-12-1 #1	CCCGTCTAGCTCAGTTGG	18	5.36923	10.3208	4.39232	8.91886
tag162273	tRF-Cys-GCA-1-1 #3	GGGTCCATAGCTCAGTGGTA	20	10.0683	10.3019	9.78518	10.3721
tag208748	tRF-Leu-AAG-10-1 #1	GATCAGATGGCCGAGTTG	18	9.95855	10.2757	9.72451	9.85435
tag54424	tRF-Ala-AGC-1-1 #5	GGGGATGTAGCTCAGATGGTA	21	11.568	10.2268	11.1222	10.1708
tag26948	tRF-Gln-CTG-10-1	TCCAGTAACCCGAGTTCA	18	6.4865	10.1733	5.68182	8.54303
tag95579	tRF-Phe-GAA-10-1 #1	TCTGAAGGTCGCGTGTTC	18	9.37938	10.167	9.09099	9.90036
tag221681	tRF-Ala-AGC-1-1 #6	GGGGATGTAGCTCAGATGGTAG	22	11.7609	10.1319	11.3441	9.99388
tag200799	tRF-Phe-GAA-1-1	GCGGGGATAGCTCAGTTG	18	8.72679	10.1284	7.82231	10.1611
tag133715	tRF-His-GTG-1-1 #2	GTGGCTGTAGTTTAGTGG	18	9.92481	10.1228	9.16993	9.87344
tag123427	tRF-Ala-CGC-1-1	GCGAGAGGCACGGGGTTCG	19	7.62936	10.0339	6.75489	9.35241
tag14636	tRF-Ala-TGC-2-1 #1	GGGGATGTAGCTCAAATG	18	9.03892	9.98632	8.32193	9.99906
tag124403	tRF-Val-AAC-1-1 #5	GGTTTCGTGGTGTAGTTGGT	20	11.198	9.97059	10.4235	9.69349
tag65139	tRF-Lys-CTT-10-1 #3	AACCTTGTGGTCGTGGGTTC	20	6.38658	9.9571	5.44846	9.42696
tag158416	tRF-iMet-CAT-1-1 #5	GGCGCAGCGGAAGCGTGGTG	20	8.0786	9.93615	6.8413	9.81752
tag229322	tRF-Lys-CTT-10-1 #1	CCTTGTGGTCGTGGGTTC	18	6.30986	9.92382	5.40372	9.39946
tag128403	tRF-Ala-AGC-1-1 #4	GGGGATGTAGCTCAGATGGT	20	10.5055	9.81271	9.84967	9.59059
tag137541	tRF-Val-AAC-1-1 #3	CTGAAGGTCTCCGGTTCG	18	6.04439	9.8009	5.93074	9.27535
tag172475	tRF-Lys-TTT-2-1 #1	CCGACCTAGCTCAGTGGT	18	7.4457	9.78572	6.68182	9.65464
tag162015	tRF-Thr-CGT-1-1 #6	GCCTCCGTAGCATAGTGGTAGT	22	11.137	9.76155	11.0589	10.1691
tag205042	tRF-Leu-AAG-10-1 #3	GATCAGATGGCCGAGTTGGT	20	11.235	9.72565	10.9508	9.56351
tag224396	tRF-Val-CAC-10-1 #1	GTCTGGGTGGTGTAGTTGG	19	10.5803	9.70966	9.99482	9.54946
tag47488	tRF-Glu-CTC-2-1	TCCGTTGTAGTCTAGGTGG	19	9.30454	9.68825	8.9542	9.37938
tag214149	tRF-Lys-TTT-1-1 #1	GCCGTCTTAGCTCAGTTGG	19	7.26679	9.65583	6.94251	8.756
tag199656	tRF-Ala-AGC-1-1 #8	GGGGATGTAGCTCAGATGGTAGAG	24	11.5328	9.65523	10.8714	9.72281
tag210375	tRF-iMet-CAT-10-1 #1	AACCCACAGGTCCCAGGATCG	21	5.04439	9.64386	4.66297	9.23681
tag3924	tRF-Ala-CGC-6-1	GGGGACGTAGCTCATATGG	19	9.78191	9.62327	9.74651	9.5597
tag134140	tRF-Ile-TAT-1-1 #1	CTCCCGTAGCTCAGTTGG	18	4.68182	9.60301	3.05889	8.25896
tag188184	tRF-Gln-CTG-1-1	GGTCCCATGGTCTAGTGG	18	9.64265	9.59121	9.20945	9.83078
tag137970	tRF-iMet-CAT-1-1 #3	ATCAGAGTGGCGCAGCGGAA	20	9.38802	9.57428	9.33688	9.32268
tag34045	tRF-Ser-CGA-1-1 #3	GTCGATATGTCCGAGTGGTT	20	10.7993	9.55459	10.8588	10.0224
tag76279	tRF-iMet-CAT-1-1 #4	ATCAGAGTGGCGCAGCGGAAG	21	9.21351	9.54239	9.33316	9.22962
tag163685	tRF-iMet-CAT-4-1	ATCAGAGTAGCGCAGCGGA	19	8.95226	9.5157	7.16993	7.62693
tag85631	tRF-Ala-AGC-1-1 #9	GGGGATGTAGCTCAGATGGTAGAGC	25	12.9462	9.40159	12.1975	9.83605
tag90637	tRF-Phe-GAA-10-1 #3	ATCTGAAGGTCGCGTGTTCG	20	6.56478	9.40017	6.3634	8.80521
tag192978	tRF-Pro-AGG-10-1 #3	GTGCGAGAGGTCCCGAGT	18	6.20294	9.32268	6.22882	9.55139
tag52102	tRF-Ser-GCT-1-1	GCTAAGTACATGGGGTTT	18	11.5571	9.27845	11.0177	9.44225
tag175522	tRF-Pro-AGG-10-1 #1	CGAGAGGTCCCGAGTTCA	18	7.25424	9.27457	6.49185	8.49852
tag155760	tRF-Lys-CTT-1-1 #5	GCCCGTCTAGCTCAGTCGGTAG	22	8.92382	9.25739	9.10416	9.35535
tag91160	tRF-Val-AAC-1-1 #1	ACTGAAGGTCTCCGGTTC	18	8.39375	9.24476	7.4567	9.12842
tag127912	tRF-Gln-CTG-2-1	GGTTCCATGGTCTAGTGG	18	9.01495	9.21594	8.54818	9.00282
tag222997	tRF-Lys-CTT-1-1 #4	GCCCGTCTAGCTCAGTCGGTA	21	8.79116	9.21189	8.93958	9.36413
tag56436	tRF-Ala-AGC-1-1 #1	GCGAGAGGTACGGGGATCG	19	7.04075	9.1224	6.18322	8.0607
tag151939	tRF-Lys-CTT-1-1 #6	GCCCGTCTAGCTCAGTCGGTAGAG	24	9.05528	9.12153	9.00656	9.11981
tag183441	tRF-Asp-GTC-1-1	GCGGGTGACCCGGGTTCG	18	4.5025	9.06878	4.60486	5.30986
tag30138	tRF-Trp-CCA-3-1	GGATCCTTGGCGCAATGG	18	8.29462	9.03709	8.33985	9.20049
tag222021	tRF-Val-AAC-1-1 #2	ACTGAAGGTCTCCGGTTCG	19	5.87447	9.03342	5.51307	8.7131
tag124895	tRF-Gly-GCC-1-1 #2	GCACCAGTGGTCTAGTGGT	19	9.43393	8.98489	9.25345	9.13357
tag43863	tRF-Arg-TCT-7-1	GCGCCCATGGCCTAATGGA	19	9.65464	8.98109	8.51701	9.33836
tag172818	tRF-Ile-GAT-1-1 #1	GGGGTGGTGGCGCAGTTGG	19	8.99152	8.92778	9.04439	8.91986
tag78558	tRF-Ile-TAT-1-1 #4	GCTCCCGTAGCTCAGTTGGTT	21	9.39518	8.92481	8.74931	8.51701
tag228730	tRF-Ala-TGC-2-1 #5	GGGGATGTAGCTCAAATGGTAG	22	10.8525	8.88366	10.5831	9.17576
tag95138	tRF-Ser-GCT-10-1	GCTAAGTACATGGGCTCT	18	10.3461	8.81485	9.94837	8.835
tag111211	tRF-Cys-GCA-1-1 #5	GGGTCCATAGCTCAGTGGTAGA	22	9.34577	8.63904	9.11721	9.05257
tag139974	tRF-Ala-TGC-2-1 #4	GGGGATGTAGCTCAAATGGTA	21	10.4076	8.62449	10.0389	9.0625
tag46116	tRF-Ala-AGC-1-1 #7	GGGGATGTAGCTCAGATGGTAGA	23	10.0444	8.54561	9.44087	8.4108
tag90399	tRF-Ala-TGC-2-1 #6	GGGGATGTAGCTCAAATGGTAGAG	24	10.6505	8.53268	10.0426	8.91588
tag126384	tRF-Gln-TTG-10-1 #2	GGTTTCGTAGTGTAGTGGT	19	9.23042	8.38514	8.70851	7.91289
tag151975	tRF-Ala-CGC-1-1 #4	GGGGGTGTAGCTCATATGGTAG	22	10.0297	8.36194	9.74427	8.8392
tag70298	tRF-Ala-TGC-2-1 #7	GGGGATGTAGCTCAAATGGTAGAGC	25	11.8389	8.27146	11.2713	8.8928
tag79329	tRF-Val-CAC-10-1 #2	GTCTGGGTGGTGTAGTTGGT	20	10.8953	8.2062	9.7521	8.41363
tag194372	tRF-Ile-GAT-1-1 #2	GGGGTGGTGGCGCAGTTGGC	20	9.09803	8.15987	8.37069	8.02237
tag23190	tRF-His-ATG-1-1 #3	GACAGTTTGGCCGAGTGGTC	20	9.46011	8.07325	9.26053	8.44984
tag78455	tRF-Ser-CGA-1-1 #1	CGAAATCTGTTGGGCTTT	18	10.0786	7.99058	9.27146	8.12756
tag26558	tRF-Ala-CGC-1-1 #3	GGGGGTGTAGCTCATATGGTA	21	9.50846	7.94837	9.08746	8.47573
tag6911	tRF-Ala-CGC-1-1 #6	GGGGGTGTAGCTCATATGGTAGAGC	25	10.517	7.92283	9.9263	8.28232
tag201995	tRF-Ala-CGC-1-1 #5	GGGGGTGTAGCTCATATGGTAGAG	24	9.63421	7.91089	9.12584	8.28077
tag2022	tRF-Ser-CGA-1-1 #4	GTCGATATGTCCGAGTGGTTA	21	9.33613	7.87242	9.40727	8.46761
tag173715	tRF-His-ATG-1-1 #4	GACAGTTTGGCCGAGTGGTCT	21	9.56542	7.76155	9.50117	8.02237
tag21595	tRF-Cys-GCA-1-1 #9	GGGTCCATAGCTCAGTGGTAGAGCAA	26	9.74539	7.60979	8.56478	8.00749
tag132545	tRF-Gln-TTG-10-1 #3	GGTTTCGTAGTGTAGTGGTTAG	22	9.42766	6.39232	9.14211	6.67713
tag20312	tRF-Val-CAC-10-1 #4	GTCTGGGTGGTGTAGTTGGTTATC	24	9.56033	5.14296	9.2127	6.5597
tag83843	tRF-Val-CAC-10-1 #3	GTCTGGGTGGTGTAGTTGGTTAT	23	9.29921	5.01495	9.08126	5.71882
"Tag" represents the name of small RNA sequencing;"tRF" was the new name of the tag which corresponding to wheat tRNA database（http://gtrnadb.ucsc.edu/GtRNAdb2/）;"Seq" was the sequence of the tRF;"Seq len" was the length of the tRF; CSI,CSM,SMM and SMI were the average expression level of each experimental group,which shows by Log2(TPM+1).
