# Supplementary material for: tRNA-derived fragments from wheat are potentially involved in susceptibility to Fusarium head blight
Source: BMC Plant Biol. 2022 Jan 3;22:3. doi: 10.1186/s12870-021-03393-9 (PMC8722339; doi:10.1186/s12870-021-03393-9)
Supplement: Supplementary file 11 — Additional file 11: Table S5. Summary of fragments derived from tRNA [file 12870_2021_3393_MOESM11_ESM.xlsx]

## Sheet: Ala
Table S5.1 Summary of fragments derived from tRNA-Ala
tag	tRNA	Seq	Seq Len	CSI1	CSI2	CSI3	CSM1	CSM2	CSM3	SMI1	SMI2	SMI3	SMM1	SMM2	SMM3	Av.CSM	Av.CSI	Av.SMM	Av.SMI
tag38881	Triticum_aestivum_tRNA-Ala-AGC-1-1	GGGGATGTAGCTCAGATG	18	2318	2819	2716	2323	2048	1683	3327	1921	2473	919	1703	981	2018	2617.67	1201	2573.67
tag152354	Triticum_aestivum_tRNA-Ala-AGC-1-1	GGGGATGTAGCTCAGATGG	19	4434	4414	5425	5936	5777	4585	4780	3598	2978	2732	4646	3961	5432.67	4757.67	3779.67	3785.33
tag128403	Triticum_aestivum_tRNA-Ala-AGC-1-1	GGGGATGTAGCTCAGATGGT	20	681	1052	965	1465	1734	1162	871	776	666	598	1025	1145	1453.67	899.333	922.667	771
tag54424	Triticum_aestivum_tRNA-Ala-AGC-1-1	GGGGATGTAGCTCAGATGGTA	21	908	1549	1138	3258	3561	2289	1442	1039	977	1614	2247	2826	3036	1198.33	2229	1152.67
tag221681	Triticum_aestivum_tRNA-Ala-AGC-1-1	GGGGATGTAGCTCAGATGGTAG	22	973	1328	1065	3973	3792	2646	1209	1000	850	2128	2332	3339	3470.33	1122	2599.67	1019.67
tag46116	Triticum_aestivum_tRNA-Ala-AGC-1-1	GGGGATGTAGCTCAGATGGTAGA	23	288	561	272	1120	1213	835	408	308	305	561	570	954	1056	373.667	695	340.333
tag199656	Triticum_aestivum_tRNA-Ala-AGC-1-1	GGGGATGTAGCTCAGATGGTAGAG	24	665	1095	659	3390	3210	2289	903	907	725	1994	748	2878	2963	806.333	1873.33	845
tag85631	Triticum_aestivum_tRNA-Ala-AGC-1-1	GGGGATGTAGCTCAGATGGTAGAGC	25	568	918	543	9029	8499	6149	1017	1081	644	5036	2356	6699	7892.33	676.333	4697	914
tag36967	Triticum_aestivum_tRNA-Ala-AGC-1-1	GGGGATGTAGCTCAGATGGTAGAGCG	26	0	0	0	111	88	19	11	14	0	60	38	107	72.6667	0	68.3333	8.33333
tag230139	Triticum_aestivum_tRNA-Ala-AGC-1-1	GGGGATGTAGCTCAGATGGTAGAGCGC	27	0	0	0	76	72	41	0	12	0	53	18	71	63	0	47.3333	4
tag77337	Triticum_aestivum_tRNA-Ala-AGC-1-1	GGGGATGTAGCTCAGATGGTAGAGCGCT	28	0	0	0	44	36	48	0	13	0	16	0	31	42.6667	0	15.6667	4.33333
tag92169	Triticum_aestivum_tRNA-Ala-CGC-1-1	GGGGGTGTAGCTCATATG	18	360	546	441	412	372	248	582	317	380	142	330	240	344	449	237.333	426.333
tag216844	Triticum_aestivum_tRNA-Ala-CGC-1-1	GGGGGTGTAGCTCATATGG	19	1389	1804	2657	2358	2308	1481	2010	1747	1415	940	1916	1458	2049	1950	1438	1724
tag206543	Triticum_aestivum_tRNA-Ala-CGC-1-1	GGGGGTGTAGCTCATATGGT	20	2259	3011	5234	4632	9386	3219	3421	4878	2961	2032	3147	2968	5745.67	3501.33	2715.67	3753.33
tag26558	Triticum_aestivum_tRNA-Ala-CGC-1-1	GGGGGTGTAGCTCATATGGTA	21	218	269	254	862	811	512	481	294	293	386	559	687	728.333	247	544	356
tag151975	Triticum_aestivum_tRNA-Ala-CGC-1-1	GGGGGTGTAGCTCATATGGTAG	22	277	337	373	1246	1208	682	564	409	401	743	846	984	1045.33	329	857.667	458
tag124082	Triticum_aestivum_tRNA-Ala-CGC-1-1	GGGGGTGTAGCTCATATGGTAGA	23	87	214	130	461	442	296	181	191	142	250	241	420	399.667	143.667	303.667	171.333
tag201995	Triticum_aestivum_tRNA-Ala-CGC-1-1	GGGGGTGTAGCTCATATGGTAGAG	24	157	365	200	943	906	535	299	306	328	573	260	843	794.667	240.667	558.667	311
tag6911	Triticum_aestivum_tRNA-Ala-CGC-1-1	GGGGGTGTAGCTCATATGGTAGAGC	25	181	361	186	1750	1646	1000	354	363	217	1083	469	1367	1465.33	242.667	973	311.333
tag165264	Triticum_aestivum_tRNA-Ala-CGC-1-1	GGGGGTGTAGCTCATATGGTAGAGCG	26	0	0	0	15	21	0	0	0	0	0	0	10	12	0	3.33333	0
tag14636	Triticum_aestivum_tRNA-Ala-TGC-2-1	GGGGATGTAGCTCAAATG	18	929	1106	1008	580	517	481	1379	742	949	237	410	313	526	1014.33	320	1023.33
tag154164	Triticum_aestivum_tRNA-Ala-TGC-2-1	GGGGATGTAGCTCAAATGG	19	3097	3310	5693	3115	3499	2378	3453	3179	2738	1358	2290	2054	2997.33	4033.33	1900.67	3123.33
tag39591	Triticum_aestivum_tRNA-Ala-TGC-2-1	GGGGATGTAGCTCAAATGGT	20	5451	6568	16414	13223	27442	10083	7517	15401	8407	6109	8519	8636	16916	9477.67	7754.67	10441.7
tag139974	Triticum_aestivum_tRNA-Ala-TGC-2-1	GGGGATGTAGCTCAAATGGTA	21	331	439	414	1540	1557	978	663	530	411	747	1086	1323	1358.33	394.667	1052	534.667
tag228730	Triticum_aestivum_tRNA-Ala-TGC-2-1	GGGGATGTAGCTCAAATGGTAG	22	415	478	524	2045	2077	1425	658	593	484	1202	1453	1947	1849	472.333	1534	578.333
tag29942	Triticum_aestivum_tRNA-Ala-TGC-2-1	GGGGATGTAGCTCAAATGGTAGA	23	98	148	130	553	550	380	180	173	133	271	326	543	494.333	125.333	380	162
tag90399	Triticum_aestivum_tRNA-Ala-TGC-2-1	GGGGATGTAGCTCAAATGGTAGAG	24	279	482	350	1793	1801	1228	477	520	452	1083	520	1561	1607.33	370.333	1054.67	483
tag70298	Triticum_aestivum_tRNA-Ala-TGC-2-1	GGGGATGTAGCTCAAATGGTAGAGC	25	200	451	276	4033	4167	2790	472	576	378	2589	1320	3506	3663.33	309	2471.67	475.333
tag136648	Triticum_aestivum_tRNA-Ala-TGC-2-1	GGGGATGTAGCTCAAATGGTAGAGCG	26	0	0	0	41	31	0	0	0	0	14	0	31	24	0	15	0
tag214651	Triticum_aestivum_tRNA-Ala-TGC-2-1	GGGGATGTAGCTCAAATGGTAGAGCGC	27	0	0	0	25	36	12	0	0	0	23	0	30	24.3333	0	17.6667	0
"Tag" represents the name of sequencing;"Seq" was the sequencing data;"tRNA" was the corresponding name with wheat tRNA datebase(http://gtrnadb.ucsc.edu/GtRNAdb2/);Different color region distinguish the types of tRNA. CSI1-3, CSM1-3, SMI1-3 and SMM1-3 represent the expression data of three independent replicates in CSI group, CSM group, SMI group and SMM group respectively. Av.CSI,Av.CSM, Av.SMM …

## Sheet: Arg
Table S5.2 Summary of fragments derived from tRNA-Arg
tag	tRNA	Seq	Seq Len	CSI1	CSI2	CSI3	CSM1	CSM2	CSM3	SMI1	SMI2	SMI3	SMM1	SMM2	SMM3	Av.CSM	Av.CSI	Av.SMM	Av.SMI
tag101103	Triticum_aestivum_tRNA-Arg-TCT-7-1	GCGCCCATGGCCTAATGG	18	1001	1664	3201	665	1432	451	787	1138	851	349	555	306	849.333	1955.33	403.333	925.333
tag43863	Triticum_aestivum_tRNA-Arg-TCT-7-1	GCGCCCATGGCCTAATGGA	19	265	406	845	449	1636	333	361	1149	432	341	441	317	806	505.333	366.333	647.333
"Tag" represents the name of sequencing;"Seq" was the sequencing data;"tRNA" was the corresponding name with wheat tRNA datebase(http://gtrnadb.ucsc.edu/GtRNAdb2/);Different color region distinguish the types of tRNA. CSI1-3, CSM1-3, SMI1-3 and SMM1-3 represent the expression data of three independent replicates in CSI group, CSM group, SMI group and SMM group respectively. Av.CSI,Av.CSM, Av.SMM …

## Sheet: Asn
Table S5.3 Summary of fragments derived from tRNA-Asn
tag	tRNA	Seq	Seq Len	CSI1	CSI2	CSI3	CSM1	CSM2	CSM3	SMI1	SMI2	SMI3	SMM1	SMM2	SMM3	Av.CSM	Av.CSI	Av.SMM	Av.SMI
tag123915	Triticum_aestivum_tRNA-Asn-GTT-1-1	AACCACAAGGTCGGAGGT	18	1359	1620	1500	35	47	27	1061	928	899	72	37	15	36.3333	1493	41.3333	962.667
tag95438	Triticum_aestivum_tRNA-Asn-GTT-1-1	AACCACAAGGTCGGAGGTT	19	225	259	251	10	11	0	226	161	139	0	13	0	7	245	4.33333	175.333
"Tag" represents the name of sequencing;"Seq" was the sequencing data;"tRNA" was the corresponding name with wheat tRNA datebase(http://gtrnadb.ucsc.edu/GtRNAdb2/);Different color region distinguish the types of tRNA. CSI1-3, CSM1-3, SMI1-3 and SMM1-3 represent the expression data of three independent replicates in CSI group, CSM group, SMI group and SMM group respectively. Av.CSI,Av.CSM, Av.SMM …

## Sheet: Asp
Table S5.4 Summary of fragments derived from tRNA-Asp
tag	tRNA	Seq	Seq Len	CSI1	CSI2	CSI3	CSM1	CSM2	CSM3	SMI1	SMI2	SMI3	SMM1	SMM2	SMM3	Av.CSM	Av.CSI	Av.SMM	Av.SMI
tag145249	Triticum_aestivum_tRNA-Asp-GTC-1-1	GTCGTTGTAGTATAGTGG	18	128	72	164	138	170	40	147	117	90	120	212	106	116	121.333	146	118
tag130578	Triticum_aestivum_tRNA-Asp-GTC-1-1	GTCGTTGTAGTATAGTGGT	19	260	149	236	277	646	195	252	119	122	144	184	98	372.667	215	142	164.333
"Tag" represents the name of sequencing;"Seq" was the sequencing data;"tRNA" was the corresponding name with wheat tRNA datebase(http://gtrnadb.ucsc.edu/GtRNAdb2/);Different color region distinguish the types of tRNA. CSI1-3, CSM1-3, SMI1-3 and SMM1-3 represent the expression data of three independent replicates in CSI group, CSM group, SMI group and SMM group respectively. Av.CSI,Av.CSM, Av.SMM …

## Sheet: Cys
Table S5.5 Summary of fragments derived from tRNA-Cys
tag	tRNA	Seq	Seq Len	CSI1	CSI2	CSI3	CSM1	CSM2	CSM3	SMI1	SMI2	SMI3	SMM1	SMM2	SMM3	Av.CSM	Av.CSI	Av.SMM	Av.SMI
tag25380	Triticum_aestivum_tRNA-Cys-GCA-1-1	GGGTCCATAGCTCAGTGG	18	8791	11586	12350	2175	2033	1455	9034	6991	9206	1525	2653	1107	1887.67	10909	1761.67	8410.33
tag3058	Triticum_aestivum_tRNA-Cys-GCA-1-1	GGGTCCATAGCTCAGTGGT	19	2285	3250	2681	1482	1515	1218	2805	1772	2364	818	1521	802	1405	2738.67	1047	2313.67
tag162273	Triticum_aestivum_tRNA-Cys-GCA-1-1	GGGTCCATAGCTCAGTGGTA	20	1027	1550	1210	1167	1247	807	1580	1001	1395	723	1145	779	1073.67	1262.33	882.333	1325.33
tag41563	Triticum_aestivum_tRNA-Cys-GCA-1-1	GGGTCCATAGCTCAGTGGTAG	21	1093	1504	1303	1939	1745	1344	1809	1453	1540	1355	1767	1365	1676	1300	1495.67	1600.67
tag111211	Triticum_aestivum_tRNA-Cys-GCA-1-1	GGGTCCATAGCTCAGTGGTAGA	22	290	509	397	706	752	494	517	571	505	499	647	520	650.667	398.667	555.333	531
tag179956	Triticum_aestivum_tRNA-Cys-GCA-1-1	GGGTCCATAGCTCAGTGGTAGAG	23	1813	2316	1808	1981	1921	1310	2715	4981	2111	1471	1474	1599	1737.33	1979	1514.67	3269
tag184702	Triticum_aestivum_tRNA-Cys-GCA-1-1	GGGTCCATAGCTCAGTGGTAGAGC	24	3475	3960	4190	6081	4293	4916	9030	8303	3945	5506	4101	1303	5096.67	3875	3636.67	7092.67
tag24343	Triticum_aestivum_tRNA-Cys-GCA-1-1	GGGTCCATAGCTCAGTGGTAGAGCA	25	7852	6227	7392	23240	17795	23763	16342	14546	5718	23805	12521	4919	21599.3	7157	13748.3	12202
tag21595	Triticum_aestivum_tRNA-Cys-GCA-1-1	GGGTCCATAGCTCAGTGGTAGAGCAA	26	199	164	223	895	815	865	335	305	132	661	274	201	858.333	195.333	378.667	257.333
"Tag" represents the name of sequencing;"Seq" was the sequencing data;"tRNA" was the corresponding name with wheat tRNA datebase(http://gtrnadb.ucsc.edu/GtRNAdb2/);Different color region distinguish the types of tRNA. CSI1-3, CSM1-3, SMI1-3 and SMM1-3 represent the expression data of three independent replicates in CSI group, CSM group, SMI group and SMM group respectively. Av.CSI,Av.CSM, Av.SMM …

## Sheet: Gln
Table S5.6 Summary of fragments derived from tRNA-Gln
tag	tRNA	Seq	Seq Len	CSI1	CSI2	CSI3	CSM1	CSM2	CSM3	SMI1	SMI2	SMI3	SMM1	SMM2	SMM3	Av.CSM	Av.CSI	Av.SMM	Av.SMI
tag178568	Triticum_aestivum_tRNA-Gln-TTG-10-1	GGTTTCGTAGTGTAGTGG	18	2111	1281	1960	1552	1628	1084	1788	1754	1088	703	1667	1191	1421.33	1784	1187	1543.33
tag126384	Triticum_aestivum_tRNA-Gln-TTG-10-1	GGTTTCGTAGTGTAGTGGT	19	462	261	280	571	744	487	309	261	153	285	463	507	600.667	334.333	418.333	241
tag47848	Triticum_aestivum_tRNA-Gln-TTG-10-1	GGTTTCGTAGTGTAGTGGTT	20	53	52	66	513	588	348	84	97	54	201	442	462	483	57	368.333	78.3333
tag14413	Triticum_aestivum_tRNA-Gln-TTG-10-1	GGTTTCGTAGTGTAGTGGTTA	21	13	20	12	142	157	78	21	22	18	58	94	155	125.667	15	102.333	20.3333
tag132545	Triticum_aestivum_tRNA-Gln-TTG-10-1	GGTTTCGTAGTGTAGTGGTTAG	22	91	68	93	802	792	472	100	125	82	337	646	712	688.667	84	565	102.333
"Tag" represents the name of sequencing;"Seq" was the sequencing data;"tRNA" was the corresponding name with wheat tRNA datebase(http://gtrnadb.ucsc.edu/GtRNAdb2/);Different color region distinguish the types of tRNA. CSI1-3, CSM1-3, SMI1-3 and SMM1-3 represent the expression data of three independent replicates in CSI group, CSM group, SMI group and SMM group respectively. Av.CSI,Av.CSM, Av.SMM …

## Sheet: Glu
Table S5.7 Summary of fragments derived from tRNA-Glu
tag	tRNA	Seq	Seq Len	CSI1	CSI2	CSI3	CSM1	CSM2	CSM3	SMI1	SMI2	SMI3	SMM1	SMM2	SMM3	Av.CSM	Av.CSI	Av.SMM	Av.SMI
tag59522	Triticum_aestivum_tRNA-Glu-CTC-1-1	TCCGTCGTAGTCTAGGTG	18	8344	11911	13244	10370	9746	6331	9446	6750	8596	5891	9527	7128	8815.67	11166.3	7515.33	8264
tag60767	Triticum_aestivum_tRNA-Glu-CTC-1-1	TCCGTCGTAGTCTAGGTGG	19	67874	72261	110866	46823	50009	33827	71244	54892	59195	26369	44095	40457	43553	83667	36973.7	61777
tag50226	Triticum_aestivum_tRNA-Glu-CTC-1-1	TCCGTCGTAGTCTAGGTGGT	20	2529	2921	3659	3934	3768	3209	2713	2944	2885	1843	2984	2374	3637	3036.33	2400.33	2847.33
tag17236	Triticum_aestivum_tRNA-Glu-CTC-1-1	TCCGTCGTAGTCTAGGTGGTT	21	7970	7509	13699	24237	21296	22597	9152	10271	9893	12948	19462	17359	22710	9726	16589.7	9772
tag181227	Triticum_aestivum_tRNA-Glu-CTC-1-1	TCCGTCGTAGTCTAGGTGGTTA	22	2258	2366	3540	4838	6131	3811	2808	2382	2793	2894	3825	3892	4926.67	2721.33	3537	2661
tag65881	Triticum_aestivum_tRNA-Glu-CTC-1-1	TCCGTCGTAGTCTAGGTGGTTAG	23	3986	4449	5896	9013	7815	7680	4733	4556	4762	5077	5264	7318	8169.33	4777	5886.33	4683.67
"Tag" represents the name of sequencing;"Seq" was the sequencing data;"tRNA" was the corresponding name with wheat tRNA datebase(http://gtrnadb.ucsc.edu/GtRNAdb2/);Different color region distinguish the types of tRNA. CSI1-3, CSM1-3, SMI1-3 and SMM1-3 represent the expression data of three independent replicates in CSI group, CSM group, SMI group and SMM group respectively. Av.CSI,Av.CSM, Av.SMM …

## Sheet: Gly
Table S5.8 Summary of fragments derived from tRNA-Gly
tag	tRNA	Seq	Seq Len	CSI1	CSI2	CSI3	CSM1	CSM2	CSM3	SMI1	SMI2	SMI3	SMM1	SMM2	SMM3	Av.CSM	Av.CSI	Av.SMM	Av.SMI
tag37400	Triticum_aestivum_tRNA-Gly-GCC-1-1	GCACCAGTGGTCTAGTGG	18	889	1423	1712	1976	2002	1237	1631	1366	1575	1454	2331	1453	1738.33	1341.33	1746	1524
tag124895	Triticum_aestivum_tRNA-Gly-GCC-1-1	GCACCAGTGGTCTAGTGGT	19	439	488	593	720	797	558	618	476	591	499	800	532	691.667	506.667	610.333	561.667
"Tag" represents the name of sequencing;"Seq" was the sequencing data;"tRNA" was the corresponding name with wheat tRNA datebase(http://gtrnadb.ucsc.edu/GtRNAdb2/);Different color region distinguish the types of tRNA. CSI1-3, CSM1-3, SMI1-3 and SMM1-3 represent the expression data of three independent replicates in CSI group, CSM group, SMI group and SMM group respectively. Av.CSI,Av.CSM, Av.SMM …

## Sheet: His
Table S5.9 Summary of fragments derived from tRNA-His
tag	tRNA	Seq	Seq Len	CSI1	CSI2	CSI3	CSM1	CSM2	CSM3	SMI1	SMI2	SMI3	SMM1	SMM2	SMM3	Av.CSM	Av.CSI	Av.SMM	Av.SMI
tag53204	Triticum_aestivum_tRNA-His-ATG-1-1	GACAGTTTGGCCGAGTGG	18	3137	3538	3680	3460	3700	2703	3200	3068	3416	2417	4652	3003	3287.67	3451.67	3357.33	3228
tag138272	Triticum_aestivum_tRNA-His-ATG-1-1	GACAGTTTGGCCGAGTGGT	19	2219	2318	2553	4297	4617	3516	2658	2115	2701	2616	5035	4316	4143.33	2363.33	3989	2491.33
tag23190	Triticum_aestivum_tRNA-His-ATG-1-1	GACAGTTTGGCCGAGTGGTC	20	164	322	322	661	871	581	362	350	337	429	732	679	704.333	269.333	613.333	349.667
tag173715	Triticum_aestivum_tRNA-His-ATG-1-1	GACAGTTTGGCCGAGTGGTCT	21	193	176	282	757	826	690	254	244	282	494	889	791	757.667	217	724.667	260
tag113653	Triticum_aestivum_tRNA-His-ATG-1-1	GACAGTTTGGCCGAGTGGTCTA	22	73	78	115	302	519	197	106	120	117	205	298	360	339.333	88.6667	287.667	114.333
tag237866	Triticum_aestivum_tRNA-His-ATG-1-1	GACAGTTTGGCCGAGTGGTCTAA	23	28	36	48	161	222	98	57	62	52	94	132	181	160.333	37.3333	135.667	57
tag214492	Triticum_aestivum_tRNA-His-GTG-1-1	GCCGTGGAGACCTGGGCT	18	17398	15804	18303	1617	1727	1433	12276	11615	12700	1406	1135	961	1592.33	17168.3	1167.33	12197
"Tag" represents the name of sequencing;"Seq" was the sequencing data;"tRNA" was the corresponding name with wheat tRNA datebase(http://gtrnadb.ucsc.edu/GtRNAdb2/);Different color region distinguish the types of tRNA. CSI1-3, CSM1-3, SMI1-3 and SMM1-3 represent the expression data of three independent replicates in CSI group, CSM group, SMI group and SMM group respectively. Av.CSI,Av.CSM, Av.SMM …

## Sheet: Ile
Table S5.10 Summary of fragments derived from tRNA-Ile
tag	tRNA	Seq	Seq Len	CSI1	CSI2	CSI3	CSM1	CSM2	CSM3	SMI1	SMI2	SMI3	SMM1	SMM2	SMM3	Av.CSM	Av.CSI	Av.SMM	Av.SMI
tag223000	Triticum_aestivum_tRNA-Ile-AAT-10-1	GGCCTATTAGCTCAGCTG	18	1600	1737	2450	496	551	498	1120	1059	1197	405	566	324	515	1929	431.667	1125.33
tag95070	Triticum_aestivum_tRNA-Ile-AAT-10-1	GGCCTATTAGCTCAGCTGG	19	6580	3878	8820	2205	3182	1695	4162	7468	7659	2092	1905	2355	2360.67	6426	2117.33	6429.67
tag116805	Triticum_aestivum_tRNA-Ile-GAT-1-1	GGGGTGGTGGCGCAGTTG	18	317	277	316	301	214	89	520	284	236	190	146	166	201.333	303.333	167.333	346.667
tag172818	Triticum_aestivum_tRNA-Ile-GAT-1-1	GGGGTGGTGGCGCAGTTGG	19	612	220	629	791	609	127	716	486	251	641	472	471	509	487	528	484.333
tag194372	Triticum_aestivum_tRNA-Ile-GAT-1-1	GGGGTGGTGGCGCAGTTGGC	20	393	178	287	624	917	103	338	331	111	445	281	267	548	286	331	260
tag85125	Triticum_aestivum_tRNA-Ile-TAT-1-1	GCTCCCGTAGCTCAGTTGG	19	1311	1221	1953	152	214	200	216	205	180	179	302	38	188.667	1495	173	200.333
tag102520	Triticum_aestivum_tRNA-Ile-TAT-1-1	GCTCCCGTAGCTCAGTTGGT	20	3427	3144	5001	2230	2919	2002	1878	1935	2106	1040	1603	1119	2383.67	3857.33	1254	1973
tag78558	Triticum_aestivum_tRNA-Ile-TAT-1-1	GCTCCCGTAGCTCAGTTGGTT	21	436	409	613	820	624	576	347	393	359	312	559	420	673.333	486	430.333	366.333
tag56281	Triticum_aestivum_tRNA-Ile-TAT-1-1	GCTCCCGTAGCTCAGTTGGTTA	22	28	43	33	49	46	13	32	20	44	22	35	49	36	34.6667	35.3333	32
tag158143	Triticum_aestivum_tRNA-Ile-TAT-1-1	GCTCCCGTAGCTCAGTTGGTTAG	23	129	218	119	120	160	55	148	104	142	79	99	110	111.667	155.333	96	131.333
"Tag" represents the name of sequencing;"Seq" was the sequencing data;"tRNA" was the corresponding name with wheat tRNA datebase(http://gtrnadb.ucsc.edu/GtRNAdb2/);Different color region distinguish the types of tRNA. CSI1-3, CSM1-3, SMI1-3 and SMM1-3 represent the expression data of three independent replicates in CSI group, CSM group, SMI group and SMM group respectively. Av.CSI,Av.CSM, Av.SMM …

[truncated: 10 more sheets: Met, Leu, Lys, Phe, Pro, Ser, Thr, Trp, Tyr, Val]
