# Supplementary material for: tRNA-derived fragments from wheat are potentially involved in susceptibility to Fusarium head blight
Source: BMC Plant Biol. 2022 Jan 3;22:3. doi: 10.1186/s12870-021-03393-9 (PMC8722339; doi:10.1186/s12870-021-03393-9)
Supplement: Supplementary file 12 — Additional file 12: Table S6. The list of tRFs’ targets in wheat [file 12870_2021_3393_MOESM12_ESM.xlsx]

## Sheet: Sheet1
Table S6 The list of tRFs’ targets in wheat
Ta-tRFs	Target_Acc.	Expectation	tRF_start	tRF _end	Target_start	Target_end	tRF_aligned_fragment	Alignment	Target_aligned_fragment	Inhibition	Target_Acc.	CSI_1 FPKM	CSI_2 FPKM	CSI_3 FPKM	CSM_1 FPKM	CSM_2 FPKM	CSM_3 FPKM	SMI_1 FPKM	SMI_2 FPKM	SMI_3 FPKM	SMM_1 FPKM	SMM_2 FPKM	SMM_3 FPKM	log2(SMI/CSI)	log2(CSI/CSM)	log2(SMM/CSM)	log2(SMI/SMM)	GO	Nr	Kegg Orthology	PRG	TFs
Ta-Ala-CGC-1-1	TraesCS6D02G244300	2.5	1	20	3434	3453	GGGGGUGUAGCUCAUAUGGU	::::::::::.: ::::.:.	ACCAUAUGAGUUCCACCUCU	Cleavage	TraesCS6D02G244300	8.99	8.89	8.86	8.71	10.4	8.68	10.29	10.33	9.94	8.47	10.27	9.62	0.254143	-0.447833	0.0550358	-0.248725	GO:0032553//ribonucleotide binding;GO:1901265//nucleoside phosphate binding;GO:0097367//carbohydrate derivative binding;GO:0043167//ion binding;GO:0036094//small molecule binding;GO:0016740//transferase activity;GO:0005488//binding;GO:0017076//purine nucleotide binding;GO:0140096//catalytic activity, acting on a protein;GO:1901363//heterocyclic compound binding;GO:0003824//catalytic activity;GO:0…	XP_020159579.1|0.0e+00|uncharacterized protein LOC109744848 isoform X1 [Aegilops tauschii subsp. tauschii]	K18670//dual specificity protein kinase YAK1 [EC:2.7.12.1];K18670//dual specificity protein kinase YAK1 [EC:2.7.12.1];K18670//dual specificity protein kinase YAK1 [EC:2.7.12.1];K18670//dual specificity protein kinase YAK1 [EC:2.7.12.1];K18670//dual specificity protein kinase YAK1 [EC:2.7.12.1];K18670//dual specificity protein kinase YAK1 [EC:2.7.12.1];K18670//dual specificity protein kinase YAK1 …	0	0
	TraesCS4B02G385200	2.5	1	20	2254	2273	GGGGGUGUAGCUCAUAUGGU	:: ::::::::.::.:.::	CCCUUAUGAGCUGCAUCUCC	Cleavage	TraesCS4B02G385200	0.33	0.22	0.32	0.41	0.81	0.62	0.12	0.12	0.04	0.17	0.23	0.18	-1.63149	-1.09394	-1.67941	-1.04602	GO:0050794//regulation of cellular process;GO:0034645//cellular macromolecule biosynthetic process;GO:0016070//RNA metabolic process;GO:0050789//regulation of biological process;GO:0043170//macromolecule metabolic process;GO:0044237//cellular metabolic process;GO:1903506//regulation of nucleic acid-templated transcription;GO:0019219//regulation of nucleobase-containing compound metabolic process;…	XP_020162053.1|0.0e+00|homeobox-leucine zipper protein HOX10 [Aegilops tauschii subsp. tauschii]	K09338//homeobox-leucine zipper protein;K09338//homeobox-leucine zipper protein	0	0
Ta-Ala-UGC-2-1	TraesCS2A02G097900	2.5	1	20	636	655	GGGGAUGUAGCUCAAAUGGU	....::::.:::::::.:::	GUUGUUUGGGCUACAUUCCC	Cleavage	TraesCS2A02G097900	1.06	1.02	0.96	1.23	1.7	1.73	1.74	1.4	1.2	1.58	1.77	1.6	0.528783	-0.706416	0.0578934	-0.235527	0	XP_020165139.1|3.8e-263|DNA-directed primase/polymerase protein isoform X1 [Aegilops tauschii subsp. tauschii]	K22761//DNA-directed primase/polymerase protein [EC:2.7.7.102 2.7.7.7];K22761//DNA-directed primase/polymerase protein [EC:2.7.7.102 2.7.7.7];K22761//DNA-directed primase/polymerase protein [EC:2.7.7.102 2.7.7.7]	0	0
	TraesCS2B02G113600	2.5	1	20	777	796	GGGGAUGUAGCUCAAAUGGU	....::::.:::::::.:::	GUUGUUUGGGCUACAUUCCC	Cleavage	TraesCS2B02G113600	0.84	0.54	0.86	1.07	1.53	1.02	0.58	0.62	0.47	1.02	0.99	0.96	-0.39747	-0.804562	-0.282532	-0.919501	0	XP_020165139.1|0.0e+00|DNA-directed primase/polymerase protein isoform X1 [Aegilops tauschii subsp. tauschii]	K22761//DNA-directed primase/polymerase protein [EC:2.7.7.102 2.7.7.7];K22761//DNA-directed primase/polymerase protein [EC:2.7.7.102 2.7.7.7];K22761//DNA-directed primase/polymerase protein [EC:2.7.7.102 2.7.7.7];K22761//DNA-directed primase/polymerase protein [EC:2.7.7.102 2.7.7.7]	0	0
	TraesCS2D02G097300	2.5	1	20	787	806	GGGGAUGUAGCUCAAAUGGU	....::::.:::::::.:::	GUUGUUUGGGCUACAUUCCC	Cleavage	TraesCS2D02G097300	0.17	0.19	0.12	0.5	0.69	0.54	0.41	0.16	0.3	0.55	0.63	0.63	0.821584	-1.85093	0.0716185	-1.10096	0	XP_020165139.1|0.0e+00|DNA-directed primase/polymerase protein isoform X1 [Aegilops tauschii subsp. tauschii]	K22761//DNA-directed primase/polymerase protein [EC:2.7.7.102 2.7.7.7];K22761//DNA-directed primase/polymerase protein [EC:2.7.7.102 2.7.7.7]	0	0
Ta-Asp-GUC-1-1	TraesCS1D02G203600	0.5	1	19	336	354	GUCGUUGUAGUAUAGUGGU	:::::::::::::::.:::	ACCACUAUACUACAAUGAC	Cleavage	TraesCS1D02G203600	0.47	0.46	0.52	1.62	1.65	1.34	0.85	0.52	0.69	1.6	1.48	1.77	0.49341	-1.65577	0.0735394	-1.2359	0	EMS53466.1|3.9e-169|hypothetical protein TRIUR3_28232 [Triticum urartu]	0	0	0
	TraesCS4A02G321400	2	1	19	356	374	GUCGUUGUAGUAUAGUGGU	:::: :.::::::::.:::	ACCAAUGUACUACAAUGAC	Cleavage	TraesCS4A02G321400	1.27	1.36	1.63	2.99	2.7	3.13	2.11	2.27	2.05	3.78	3.66	3.88	0.59488	-1.04596	0.357421	-0.808504	0	XP_020177188.1|1.0e-266|beta-fructofuranosidase, insoluble isoenzyme 4-like [Aegilops tauschii subsp. tauschii]	K20848//fructan beta-(2,1)-fructosidase [EC:3.2.1.153];K20848//fructan beta-(2,1)-fructosidase [EC:3.2.1.153]	0	0
	TraesCS5D02G551900	2.5	1	19	207	225	GUCGUUGUAGUAUAGUGGU	:::: :.::::::::.:.:	ACCAAUGUACUACAAUGGC	Cleavage	TraesCS5D02G551900	1.17	0.92	1.29	2.15	2.94	2.54	0.69	1.3	0.95	1.48	1.84	1.94	-0.194104	-1.15979	-0.538531	-0.815362	0	XP_020177186.1|0.0e+00|beta-fructofuranosidase, insoluble isoenzyme 4-like isoform X1 [Aegilops tauschii subsp. tauschii]	K20848//fructan beta-(2,1)-fructosidase [EC:3.2.1.153]	0	0
	TraesCS2B02G516300	2.5	1	19	167	185	GUCGUUGUAGUAUAGUGGU	.:::::.::: ::::::.:	GCCACUGUACCACAACGGC	Translation	TraesCS2B02G516300	0.08	0.02	0.06	0.1	0.11	0.08	0.24	0.29	0.36	0.44	0.51	0.44	2.49623	-0.9092	2.22167	-0.634637	0	BAJ93390.1|0.0e+00|predicted protein [Hordeum vulgare subsp. vulgare]	K01193//beta-fructofuranosidase [EC:3.2.1.26]+ko01100//Metabolic pathways+ko00052//Galactose metabolism+ko00500//Starch and sucrose metabolism	0	0
	TraesCS5B02G557400	2.5	1	19	214	232	GUCGUUGUAGUAUAGUGGU	:::: :.::::::::.:.:	ACCAAUGUACUACAAUGGC	Cleavage	TraesCS5B02G557400	0.14	0.06	0.09	0.1	0.18	0.08	0.12	0.15	0.04	0.09	0.19	0.15	0.117466	-0.327677	0.223328	-0.433539	0	XP_020176140.1|1.5e-263|beta-fructofuranosidase, insoluble isoenzyme 4-like [Aegilops tauschii subsp. tauschii]	K20848//fructan beta-(2,1)-fructosidase [EC:3.2.1.153]	0	0
	TraesCS5D02G552000	2.5	1	19	410	428	GUCGUUGUAGUAUAGUGGU	:::: :.::::::::.:.:	ACCAAUGUACUACAAUGGC	Cleavage	TraesCS5D02G552000	11.02	6.48	10.69	16.6	13.44	15.1	10.39	13.95	11.83	18.39	16.96	15	0.357443	-0.6678	0.157026	-0.467383	0	XP_020177188.1|0.0e+00|beta-fructofuranosidase, insoluble isoenzyme 4-like [Aegilops tauschii subsp. tauschii]	K20848//fructan beta-(2,1)-fructosidase [EC:3.2.1.153];K20848//fructan beta-(2,1)-fructosidase [EC:3.2.1.153]	0	0
	TraesCS4A02G321600	2.5	1	19	365	383	GUCGUUGUAGUAUAGUGGU	:::: :.::::::::.:.:	ACCAAUGUACUACAAUGGC	Cleavage	TraesCS4A02G321600	2.65	1.56	2.06	2.66	2.14	2.38	2.54	2.89	2.85	3.47	2.74	2.81	0.400608	-0.192794	0.32818	-0.120366	0	EMS66378.1|0.0e+00|Beta-fructofuranosidase, insoluble isoenzyme 4 [Triticum urartu]	K20848//fructan beta-(2,1)-fructosidase [EC:3.2.1.153];K20848//fructan beta-(2,1)-fructosidase [EC:3.2.1.153];K20848//fructan beta-(2,1)-fructosidase [EC:3.2.1.153]	0	0
	TraesCS5B02G557100	2.5	1	19	477	495	GUCGUUGUAGUAUAGUGGU	:::: :.::::::::.:.:	ACCAAUGUACUACAAUGGC	Cleavage	TraesCS5B02G557100	1.15	0.76	1.53	2.45	1.57	2.5	1.81	1.8	1.81	3.76	2.98	2.24	0.650114	-0.91772	0.461461	-0.729067	0	XP_020177188.1|0.0e+00|beta-fructofuranosidase, insoluble isoenzyme 4-like [Aegilops tauschii subsp. tauschii]	K20848//fructan beta-(2,1)-fructosidase [EC:3.2.1.153];K20848//fructan beta-(2,1)-fructosidase [EC:3.2.1.153];K20848//fructan beta-(2,1)-fructosidase [EC:3.2.1.153]	0	0
	TraesCS4A02G321500	2.5	1	19	411	429	GUCGUUGUAGUAUAGUGGU	:::: :.::::::::.:.:	ACCAAUGUACUACAAUGGC	Cleavage	TraesCS4A02G321500	3.35	4.28	5.07	7.79	11.24	9.21	3.92	5.93	4.81	8.95	8.88	10.54	0.209807	-1.13172	0.00371158	-0.925624	0	AAU14219.5|2.0e-212|putative fructan exohydrolase 3 [Lolium perenne]	K20848//fructan beta-(2,1)-fructosidase [EC:3.2.1.153];K01193//beta-fructofuranosidase [EC:3.2.1.26]+ko01100//Metabolic pathways+ko00052//Galactose metabolism+ko00500//Starch and sucrose metabolism;K20848//fructan beta-(2,1)-fructosidase [EC:3.2.1.153];K20848//fructan beta-(2,1)-fructosidase [EC:3.2.1.153]	0	0
	TraesCS1B02G137700	2.5	1	19	710	728	GUCGUUGUAGUAUAGUGGU	::::: :::: ::.:::::	ACCACCAUACGACGACGAC	Translation	TraesCS1B02G137700	0.26	0.21	0.2	0.18	0.33	0.22	0.14	0.5	0.25	0.4	0.34	0.56	0.424062	-0.116425	0.812636	-0.504999	0	XP_020188541.1|2.5e-260|coleoptile phototropism protein 1-like [Aegilops tauschii subsp. tauschii]	K22020//mucin-19;K22020//mucin-19	0	0
Ta-Cys-GCA-1-1	TraesCS7B02G203400	2	1	25	2872	2896	GGGUCCAUAGCUCAGUGGUAGAGCA	.:: :.::: :::.:::::::::	CCUUCCAUCACAGAGUUAUGGACCC	Cleavage	TraesCS7B02G203400	0.05	0.04	0.04	0.24	0.34	0.24	0.07	0.09	0.07	0.36	0.26	0.27	0.762097	-2.63762	0.057435	-1.93295	GO:0016020//membrane;GO:0031224//intrinsic component of membrane;GO:0016021//integral component of membrane;GO:0044425//membrane part;GO:0097367//carbohydrate derivative binding;GO:0035639//purine ribonucleoside triphosphate binding;GO:0008144//drug binding;GO:0022804//active transmembrane transporter activity;GO:1901363//heterocyclic compound binding;GO:0042623//ATPase activity, coupled;GO:00167…	EMT33289.1|0.0e+00|ABC transporter B family member 19 [Aegilops tauschii]	K05658//ATP-binding cassette, subfamily B (MDR/TAP), member 1 [EC:7.6.2.2]+ko02010//ABC transporters;K05658//ATP-binding cassette, subfamily B (MDR/TAP), member 1 [EC:7.6.2.2]+ko02010//ABC transporters	PREDICTED: Vitis vinifera hypothetical protein LOC100262734 (LOC100262734), mRNA	0
	TraesCS7D02G298600	2	1	25	2872	2896	GGGUCCAUAGCUCAGUGGUAGAGCA	.:: :.::: :::.:::::::::	CCUUCCAUCACAGAGUUAUGGACCC	Cleavage	TraesCS7D02G298600	0.02	0	0.03	0.04	0.09	0.1	0.04	0.04	0.04	0.11	0.09	0.08	1.24248	-2.26385	0.231711	-1.25308	GO:0031224//intrinsic component of membrane;GO:0016021//integral component of membrane;GO:0044425//membrane part;GO:0016020//membrane;GO:0016462//pyrophosphatase activity;GO:0032553//ribonucleotide binding;GO:0016818//hydrolase activity, acting on acid anhydrides, in phosphorus-containing anhydrides;GO:0043492//ATPase activity, coupled to movement of substances;GO:0017111//nucleoside-triphosphata…	EMT33289.1|0.0e+00|ABC transporter B family member 19 [Aegilops tauschii]	K05658//ATP-binding cassette, subfamily B (MDR/TAP), member 1 [EC:7.6.2.2]+ko02010//ABC transporters	PREDICTED: Vitis vinifera hypothetical protein LOC100262734 (LOC100262734), mRNA	0
	TraesCS6B02G170700	2	1	25	2842	2866	GGGUCCAUAGCUCAGUGGUAGAGCA	.:: :.::: ::::::::::::.	CCUUCCAUCACGGAGCUAUGGACCU	Cleavage	TraesCS6B02G170700	0.77	0.81	0.8	1.23	1.25	1.33	0.97	0.73	0.71	1.13	1.25	1.18	-0.0274043	-0.678157	-0.132045	-0.573517	GO:0031224//intrinsic component of membrane;GO:0044425//membrane part;GO:0016021//integral component of membrane;GO:0016020//membrane;GO:0003824//catalytic activity;GO:0043492//ATPase activity, coupled to movement of substances;GO:1901265//nucleoside phosphate binding;GO:0042623//ATPase activity, coupled;GO:0016462//pyrophosphatase activity;GO:0008144//drug binding;GO:0022857//transmembrane trans…	XP_020161286.1|0.0e+00|ABC transporter B family member 19-like [Aegilops tauschii subsp. tauschii]	K05658//ATP-binding cassette, subfamily B (MDR/TAP), member 1 [EC:7.6.2.2]+ko02010//ABC transporters;K05658//ATP-binding cassette, subfamily B (MDR/TAP), member 1 [EC:7.6.2.2]+ko02010//ABC transporters;K05658//ATP-binding cassette, subfamily B (MDR/TAP), member 1 [EC:7.6.2.2]+ko02010//ABC transporters	0	0
	TraesCS6D02G131900	2	1	25	2924	2948	GGGUCCAUAGCUCAGUGGUAGAGCA	.:: :.::: ::::::::::::.	CCUUCCAUCACGGAGCUAUGGACCU	Cleavage	TraesCS6D02G131900	0.08	0.07	0.12	0.2	0.24	0.27	0.09	0.08	0.11	0.16	0.19	0.19	0.292629	-1.75502	-0.396763	-1.06563	GO:0044425//membrane part;GO:0031224//intrinsic component of membrane;GO:0016021//integral component of membrane;GO:0016020//membrane;GO:0016462//pyrophosphatase activity;GO:0032559//adenyl ribonucleotide binding;GO:0035639//purine ribonucleoside triphosphate binding;GO:0016817//hydrolase activity, acting on acid anhydrides;GO:0016787//hydrolase activity;GO:0097159//organic cyclic compound bindin…	XP_020161286.1|0.0e+00|ABC transporter B family member 19-like [Aegilops tauschii subsp. tauschii]	K05658//ATP-binding cassette, subfamily B (MDR/TAP), member 1 [EC:7.6.2.2]+ko02010//ABC transporters;K05658//ATP-binding cassette, subfamily B (MDR/TAP), member 1 [EC:7.6.2.2]+ko02010//ABC transporters	PREDICTED: Vitis vinifera hypothetical protein LOC100262734 (LOC100262734), mRNA	0
Ta-Glu-CUC-1-1	TraesCS6B02G032300	2.5	1	19	781	799	UCCGUCGUAGUCUAGGUGG	.:::::.::::::::.::	UCACCUGGACUACGAUGGU	Cleavage	TraesCS6B02G032300	0.23	0.13	0.22	0.45	0.51	0.52	0.13	0.05	0.08	0.17	0.12	0.12	-1.22864	-1.3384	-1.88784	-0.679208	GO:0043170//macromolecule metabolic process;GO:0071704//organic substance metabolic process;GO:0009987//cellular process;GO:0008152//metabolic process;GO:0016070//RNA metabolic process;GO:0006807//nitrogen compound metabolic process;GO:0044238//primary metabolic process;GO:0044260//cellular macromolecule metabolic process;GO:1901360//organic cyclic compound metabolic process;GO:0090304//nucleic a…	XP_020177312.1|0.0e+00|putative pentatricopeptide repeat-containing protein At1g68930 [Aegilops tauschii subsp. tauschii]	K06180//23S rRNA pseudouridine1911/1915/1917 synthase [EC:5.4.99.23];K22565//COMM domain containing 9;K06180//23S rRNA pseudouridine1911/1915/1917 synthase [EC:5.4.99.23];K22565//COMM domain containing 9	0	0
	TraesCS6D02G026900	2.5	1	19	752	770	UCCGUCGUAGUCUAGGUGG	.:::::.::::::::.::	UCACCUGGACUACGAUGGU	Cleavage	TraesCS6D02G026900	0.31	0.23	0.26	0.5	0.45	0.57	0.34	0.26	0.26	0.57	0.46	0.48	0.107408	-0.818934	-0.0234766	-0.688049	GO:0046483//heterocycle metabolic process;GO:0006725//cellular aromatic compound metabolic process;GO:0008152//metabolic process;GO:0043170//macromolecule metabolic process;GO:0006139//nucleobase-containing compound metabolic process;GO:0071704//organic substance metabolic process;GO:1901360//organic cyclic compound metabolic process;GO:0009987//cellular process;GO:0090304//nucleic acid metabolic…	XP_020177312.1|0.0e+00|putative pentatricopeptide repeat-containing protein At1g68930 [Aegilops tauschii subsp. tauschii]	K06180//23S rRNA pseudouridine1911/1915/1917 synthase [EC:5.4.99.23];K17710//pentatricopeptide repeat domain-containing protein 1;K06180//23S rRNA pseudouridine1911/1915/1917 synthase [EC:5.4.99.23];K17710//pentatricopeptide repeat domain-containing protein 1	0	0
	TraesCS3A02G085700	2.5	1	19	915	933	UCCGUCGUAGUCUAGGUGG	:. :.:.::::::::::::	CUUCUUGGACUACGACGGA	Cleavage	TraesCS3A02G085700	0.71	0.59	0.9	1.13	1.12	1.5	0.54	0.94	0.48	0.72	1.02	0.81	-0.150294	-0.75127	-0.553282	-0.348283	0	EMS62357.1|4.8e-163|hypothetical protein TRIUR3_12169 [Triticum urartu]	K01087//trehalose 6-phosphate phosphatase [EC:3.1.3.12]+ko01100//Metabolic pathways+ko00500//Starch and sucrose metabolism;K01087//trehalose 6-phosphate phosphatase [EC:3.1.3.12]+ko01100//Metabolic pathways+ko00500//Starch and sucrose metabolism	0	0
	TraesCS3D02G085800	2.5	1	19	1008	1026	UCCGUCGUAGUCUAGGUGG	:. :.:.::::::::::::	CUUCUUGGACUACGACGGA	Cleavage	TraesCS3D02G085800	0.39	0.29	0.62	0.72	0.65	0.89	0.29	0.24	0.37	0.39	0.63	0.76	-0.557695	-0.768165	-0.376621	-0.949238	0	CDM81574.1|3.0e-215|unnamed protein product [Triticum aestivum]	K01087//trehalose 6-phosphate phosphatase [EC:3.1.3.12]+ko01100//Metabolic pathways+ko00500//Starch and sucrose metabolism;K01087//trehalose 6-phosphate phosphatase [EC:3.1.3.12]+ko01100//Metabolic pathways+ko00500//Starch and sucrose metabolism	0	0
	TraesCS6D02G395700	2.5	1	19	249	267	UCCGUCGUAGUCUAGGUGG	:.:::: : ::::::::::	CUACCUUGCCUACGACGGA	Translation	TraesCS6D02G395700	0.22	0.38	0.36	0.73	0.76	0.35	0.7	0.75	0.83	1.39	0.79	1.01	1.24074	-0.928674	0.793586	-0.481521	0	XP_020161048.1|0.0e+00|wall-associated receptor kinase 1-like isoform X1 [Aegilops tauschii subsp. tauschii]	K04733//interleukin-1 receptor-associated kinase 4 [EC:2.7.11.1]	0	0
	TraesCS5A02G002500	2.5	1	19	309	327	UCCGUCGUAGUCUAGGUGG	::::: ::.: ::::::::	CCACCAAGGCCACGACGGA	Translation	TraesCS5A02G002500	0.07	0.01	0.04	0.15	0.26	0.25	0.08	0.19	0.08	0.19	0.13	0.27	1.56492	-2.40025	-0.199738	-0.635583	0	XP_020171933.1|8.1e-289|phosphatidylinositol 4-phosphate 5-kinase 2-like isoform X1 [Aegilops tauschii subsp. tauschii]	K00889//1-phosphatidylinositol-4-phosphate 5-kinase [EC:2.7.1.68]+ko04144//Endocytosis+ko01100//Metabolic pathways+ko04070//Phosphatidylinositol signaling system+ko00562//Inositol phosphate metabolism;K00889//1-phosphatidylinositol-4-phosphate 5-kinase [EC:2.7.1.68]+ko04144//Endocytosis+ko01100//Metabolic pathways+ko04070//Phosphatidylinositol signaling system+ko00562//Inositol phosphate metaboli…	0	0
	TraesCS5D02G002700	2.5	1	19	148	166	UCCGUCGUAGUCUAGGUGG	::::: ::.: ::::::::	CCACCAAGGCCACGACGGA	Translation	TraesCS5D02G002700	0.06	0	0.01	0.12	0.21	0.08	0.04	0.07	0.03	0.11	0.14	0.1	0.979962	-2.47452	-0.203621	-1.29093	0	XP_020171933.1|0.0e+00|phosphatidylinositol 4-phosphate 5-kinase 2-like isoform X1 [Aegilops tauschii subsp. tauschii]	K00889//1-phosphatidylinositol-4-phosphate 5-kinase [EC:2.7.1.68]+ko04144//Endocytosis+ko01100//Metabolic pathways+ko04070//Phosphatidylinositol signaling system+ko00562//Inositol phosphate metabolism;K00889//1-phosphatidylinositol-4-phosphate 5-kinase [EC:2.7.1.68]+ko04144//Endocytosis+ko01100//Metabolic pathways+ko04070//Phosphatidylinositol signaling system+ko00562//Inositol phosphate metaboli…	0	0
Ta-His-AUG-1-1	TraesCS7B02G416600	2	1	19	1234	1252	GACAGUUUGGCCGAGUGGU	:.::::.::.:.:::::::	AUCACUUGGUCGAACUGUC	Cleavage	TraesCS7B02G416600	0.01	0.01	0	0.02	0.03	0.02	0.01	0.03	0.01	0.05	0	0.02	1.33999	-1.51109	-0.0049974	-0.166098	GO:0050794//regulation of cellular process;GO:0060255//regulation of macromolecule metabolic process;GO:2000112//regulation of cellular macromolecule biosynthetic process;GO:0051252//regulation of RNA metabolic process;GO:0050789//regulation of biological process;GO:2001141//regulation of RNA biosynthetic process;GO:0080090//regulation of primary metabolic process;GO:1903506//regulation of nuclei…	EMT00842.1|0.0e+00|Disease resistance protein RPM1 [Aegilops tauschii]	K13457//disease resistance protein RPM1+ko04626//Plant-pathogen interaction;K13457//disease resistance protein RPM1+ko04626//Plant-pathogen interaction;K13457//disease resistance protein RPM1+ko04626//Plant-pathogen interaction	0	0
	TraesCS6A02G222000	2.5	1	19	297	315	GACAGUUUGGCCGAGUGGU	::::: .::::::.::::.	ACCACAUGGCCAAGCUGUU	Cleavage	TraesCS6A02G222000	0.89	0.94	0.56	1.08	1.24	0.84	0.73	0.55	0.94	1.31	1	1.14	-0.11646	-0.403406	0.121807	-0.641673	0	EMS56714.1|0.0e+00|Phytosulfokine receptor 1 [Triticum urartu]	K13415//protein brassinosteroid insensitive 1 [EC:2.7.10.1 2.7.11.1]+ko04075//Plant hormone signal transduction	0	0
	TraesCS6B02G291900	2.5	1	19	1667	1685	GACAGUUUGGCCGAGUGGU	::::: :::: ::.:::::	ACCACGCGGCGAAGCUGUC	Translation	TraesCS6B02G291900	0.86	0.64	0.97	2.11	2.69	1.65	1.07	1.71	1.19	1.87	2.63	3.38	0.687482	-1.37227	0.28588	-0.970665	GO:0016020//membrane;GO:0016021//integral component of membrane;GO:0044425//membrane part;GO:0031224//intrinsic component of membrane;GO:1901265//nucleoside phosphate binding;GO:0016887//ATPase activity;GO:0022857//transmembrane transporter activity;GO:0097159//organic cyclic compound binding;GO:0000166//nucleotide binding;GO:0032553//ribonucleotide binding;GO:0032555//purine ribonucleotide bindi…	XP_020189001.1|0.0e+00|ABC transporter B family member 2-like [Aegilops tauschii subsp. tauschii]	K05658//ATP-binding cassette, subfamily B (MDR/TAP), member 1 [EC:7.6.2.2]+ko02010//ABC transporters	PREDICTED: Vitis vinifera hypothetical protein LOC100262734 (LOC100262734), mRNA	0
Ta-Ile-GAU-1-1	TraesCS3B02G575800	1	1	19	1700	1718	GGGGUGGUGGCGCAGUUGG	:::::::.::::.::::::	CCAACUGUGCCAUCACCCC	Cleavage	TraesCS3B02G575800	0.06	0.09	0.08	0.09	0.14	0.13	0.03	0.04	0.03	0.03	0.03	0.08	-1.22167	-0.60409	-1.34218	-0.48358	0	XP_020192640.1|4.1e-278|proline-rich protein 36-like [Aegilops tauschii subsp. tauschii]	K01051//pectinesterase [EC:3.1.1.11]+ko00040//Pentose and glucuronate interconversions+ko01100//Metabolic pathways;K14306//nuclear pore complex protein Nup62+ko03013//RNA transport;K14317//nuclear pore complex protein Nup214+ko03013//RNA transport	0	0
	TraesCS3D02G293300	1.5	1	19	745	763	GGGGUGGUGGCGCAGUUGG	::::::::::::.::..::	CCAACUGCGCCAUCAUUCC	Cleavage	TraesCS3D02G293300	0.28	0.29	0.57	0.35	0.48	0.32	0.48	0.54	0.44	0.76	0.56	0.62	0.351973	-0.0017283	0.75536	-0.405115	GO:0044425//membrane part;GO:0016021//integral component of membrane;GO:0016020//membrane;GO:0031224//intrinsic component of membrane;	XP_020195078.1|3.7e-137|RING-H2 finger protein ATL74-like [Aegilops tauschii subsp. tauschii]	K19038//E3 ubiquitin-protein ligase ATL41 [EC:2.3.2.27]	0	0
	TraesCS2A02G367000	2	1	19	1268	1286	GGGGUGGUGGCGCAGUUGG	:.:.:::::.::::::.::	CUAGCUGCGUCACCACUCC	Cleavage	TraesCS2A02G367000	1.51	1.45	1.74	1.69	1.99	2.3	0.78	1.28	0.91	1.06	1.5	1.41	-0.655882	-0.333786	-0.591817	-0.39785	0	BAJ85771.1|7.7e-131|predicted protein [Hordeum vulgare subsp. vulgare]	K02184//formin 2	0	0
	TraesCS5B02G569000	2	1	19	299	317	GGGGUGGUGGCGCAGUUGG	:::::: :::::::::::	CCAACUACGCCACCACCCA	Cleavage	TraesCS5B02G569000	0	0.05	0.02	0.06	0.09	0.06	0.05	0.02	0	0.1	0.06	0.11	-0.0200379	-1.5821	0.318849	-1.92099	0	CAD45028.1|2.4e-177|NBS-LRR disease resistance protein homologue, partial [Hordeum vulgare]	K15078//structure-specific endonuclease subunit SLX1 [EC:3.6.1.-];K19613//leucine-rich repeat protein SHOC2	0	0
	TraesCS1A02G377800	2	1	19	176	194	GGGGUGGUGGCGCAGUUGG	::. ::::::::::.::::	CCGCCUGCGCCACCGCCCC	Cleavage	TraesCS1A02G377800	0.05	0.04	0.02	0.07	0.04	0.12	0	0.12	0.04	0.11	0.03	0.05	0.617392	-1.13176	-0.268284	-0.246081	0	XP_020175991.1|3.6e-299|pentatricopeptide repeat-containing protein DOT4, chloroplastic-like [Aegilops tauschii subsp. tauschii]	K06066//CBF1 interacting corepressor;K01176//alpha-amylase [EC:3.2.1.1]+ko01100//Metabolic pathways+ko00500//Starch and sucrose metabolism;K08867//WNK lysine deficient protein kinase [EC:2.7.11.1]	0	0
	TraesCS1B02G398200	2	1	19	101	119	GGGGUGGUGGCGCAGUUGG	::. ::::::::::.::::	CCGCCUGCGCCACCGCCCC	Cleavage	TraesCS1B02G398200	0.14	0.3	0.26	0.38	0.54	0.52	0.24	0.41	0.24	0.66	0.63	0.55	0.34609	-1.02282	0.358258	-1.03499	0	XP_020175991.1|0.0e+00|pentatricopeptide repeat-containing protein DOT4, chloroplastic-like [Aegilops tauschii subsp. tauschii]	K17710//pentatricopeptide repeat domain-containing protein 1;K01176//alpha-amylase [EC:3.2.1.1]+ko01100//Metabolic pathways+ko00500//Starch and sucrose metabolism	0	0
	TraesCS3B02G306100	2	1	19	58	76	GGGGUGGUGGCGCAGUUGG	::: ::::::::::::..:	CCACCUGCGCCACCACUUC	Cleavage	TraesCS3B02G306100	1.81	1.32	2.01	2.32	2.57	2.06	1.4	1.72	1.64	2.23	2.15	2.06	-0.117245	-0.423905	-0.112154	-0.428996	GO:0016021//integral component of membrane;GO:0044425//membrane part;GO:0031224//intrinsic component of membrane;GO:0016020//membrane;	XP_020196639.1|1.4e-260|uncharacterized protein LOC109782429 [Aegilops tauschii subsp. tauschii]	0	0	0
	TraesCS5B02G289900	2	1	19	902	920	GGGGUGGUGGCGCAGUUGG	:::: ::: ::::::::::	CCAAAUGCACCACCACCCC	Translation	TraesCS5B02G289900	66.03	72.68	71.57	68.15	77.94	69.32	77.43	77.8	69.41	82.16	67.95	76.16	0.0934113	-0.0267684	0.0682125	-0.00156954	0	XP_020168440.1|6.7e-246|multiple organellar RNA editing factor 8, chloroplastic/mitochondrial-like [Aegilops tauschii subsp. tauschii]	K09699//2-oxoisovalerate dehydrogenase E2 component (dihydrolipoyl transacylase) [EC:2.3.1.168]+ko00280//Valine, leucine and isoleucine degradation+ko00640//Propanoate metabolism+ko01100//Metabolic pathways+ko01110//Biosynthesis of secondary metabolites;K00655//1-acyl-sn-glycerol-3-phosphate acyltransferase [EC:2.3.1.51]+ko01100//Metabolic pathways+ko01110//Biosynthesis of secondary metabolites+k…	0	0
	TraesCS2D02G210900	2	1	19	81	99	GGGGUGGUGGCGCAGUUGG	::::: :: ::::::::::	CCAACGGCCCCACCACCCC	Translation	TraesCS2D02G210900	0.83	1.22	1.13	1.26	1.34	1.68	0.73	1.38	0.84	0.91	1.58	1.61	-0.0964964	-0.414049	-0.0694139	-0.441131	GO:0016020//membrane;GO:0016021//integral component of membrane;GO:0044425//membrane part;GO:0031224//intrinsic component of membrane;	XP_002947861.1|7.2e-11|hypothetical protein VOLCADRAFT_88194 [Volvox carteri f. nagariensis]	K22020//mucin-19	0	0
	TraesCS2B02G232600	2	1	19	81	99	GGGGUGGUGGCGCAGUUGG	::::: :: ::::::::::	CCAACGGCCCCACCACCCC	Translation	TraesCS2B02G232600	0.85	0.41	0.32	0.39	0.79	0.78	0.55	0.51	0.37	0.75	0.84	0.97	-0.157541	-0.289709	0.376179	-0.82343	0	XP_020172024.1|1.3e-92|WAS/WASL-interacting protein family member 3-like [Aegilops tauschii subsp. tauschii]	K22020//mucin-19	0	0
	TraesCSU02G123400	2.5	1	19	546	564	GGGGUGGUGGCGCAGUUGG	:.::::::::.::.::::	GCGACUGCGCCGCCGCCCC	Cleavage	TraesCSU02G123400	2.84	1.98	3.89	4.02	4.48	4.05	3.01	3.72	3.07	3.29	3.97	3.63	0.144351	-0.467746	-0.209529	-0.113866	GO:0005623//cell;GO:0005634//nucleus;GO:0043229//intracellular organelle;GO:0043226//organelle;GO:0043231//intracellular membrane-bounded organelle;GO:0044464//cell part;GO:0005622//intracellular;GO:0044424//intracellular part;GO:0043227//membrane-bounded organelle;GO:0019205//nucleobase-containing compound kinase activity;GO:0017111//nucleoside-triphosphatase activity;GO:0008144//drug binding;GO…	XP_020169583.1|1.5e-99|adenylate kinase isoenzyme 6 homolog [Aegilops tauschii subsp. tauschii]	K18532//adenylate kinase [EC:2.7.4.3]+ko00230//Purine metabolism+ko01100//Metabolic pathways+ko03008//Ribosome biogenesis in eukaryotes+ko01110//Biosynthesis of secondary metabolites;K18532//adenylate kinase [EC:2.7.4.3]+ko00230//Purine metabolism+ko01100//Metabolic pathways+ko03008//Ribosome biogenesis in eukaryotes+ko01110//Biosynthesis of secondary metabolites	0	0
	TraesCS5D02G561200	2.5	1	19	549	567	GGGGUGGUGGCGCAGUUGG	:::::: ::::.::::::	CCAACUACGCCGCCACCCA	Cleavage	TraesCS5D02G561200	1.24	1.28	1.19	2.1	2.27	1.91	0.22	0.27	0.23	0.78	0.78	0.86	-2.3608	-0.759512	-1.38026	-1.74005	0	XP_020148468.1|0.0e+00|putative disease resistance protein RGA3 [Aegilops tauschii subsp. tauschii]	K15078//structure-specific endonuclease subunit SLX1 [EC:3.6.1.-];K15078//structure-specific endonuclease subunit SLX1 [EC:3.6.1.-]	Triticum aestivum cultivar Glenlea clone BAC 1648_464 disease resistance protein (Lr1) genomic region.	0
	TraesCS5D02G549400	2.5	1	19	438	456	GGGGUGGUGGCGCAGUUGG	:::.:: :::::::::::	CCAGCUACGCCACCACCCA	Cleavage	TraesCS5D02G549400	0.28	0.3	0.4	1.14	1.04	0.93	0.38	0.46	0.3	1.2	1.07	0.98	0.145972	-1.56418	0.060952	-1.47916	0	XP_020148468.1|0.0e+00|putative disease resistance protein RGA3 [Aegilops tauschii subsp. tauschii]	K15078//structure-specific endonuclease subunit SLX1 [EC:3.6.1.-];K15078//structure-specific endonuclease subunit SLX1 [EC:3.6.1.-]	Triticum aestivum cultivar Glenlea clone BAC 1648_464 disease resistance protein (Lr1) genomic region.	0
	TraesCS7B02G002300	2.5	1	19	299	317	GGGGUGGUGGCGCAGUUGG	:::::: ::::.::::::	CCAACUACGCCGCCACCCA	Cleavage	TraesCS7B02G002300	0.44	0.14	1.2	3.09	3.11	2.33	0.73	0.66	0.72	1.59	2.38	1.41	1.43979	-2.82652	0.0353664	-1.42209	0	XP_020148468.1|0.0e+00|putative disease resistance protein RGA3 [Aegilops tauschii subsp. tauschii]	K15078//structure-specific endonuclease subunit SLX1 [EC:3.6.1.-];K04733//interleukin-1 receptor-associated kinase 4 [EC:2.7.11.1];K19613//leucine-rich repeat protein SHOC2	Triticum aestivum Lr1 disease resistance protein (Lr1) gene, complete cds.	0
	TraesCS2A02G559200	2.5	1	19	3107	3125	GGGGUGGUGGCGCAGUUGG	.:::::::: :::::.::.	UCAACUGCGGCACCAUCCU	Translation	TraesCS2A02G559200	2.12	3.04	2.71	2.17	2.71	3.83	2.52	1.48	1.47	4.06	1.91	2.63	-0.530089	-0.144584	-0.0184393	-0.656234	GO:0051234//establishment of localization;GO:0044255//cellular lipid metabolic process;GO:0046834//lipid phosphorylation;GO:0046488//phosphatidylinositol metabolic process;GO:0051649//establishment of localization in cell;GO:0006796//phosphate-containing compound metabolic process;GO:0006810//transport;GO:0042147//retrograde transport, endosome to Golgi;GO:0006629//lipid metabolic process;GO:0009…	EMS49481.1|0.0e+00|1-phosphatidylinositol-3-phosphate 5-kinase FAB1 [Triticum urartu]	K00921//1-phosphatidylinositol-3-phosphate 5-kinase [EC:2.7.1.150]+ko04145//Phagosome+ko01100//Metabolic pathways+ko04070//Phosphatidylinositol signaling system+ko00562//Inositol phosphate metabolism;K00921//1-phosphatidylinositol-3-phosphate 5-kinase [EC:2.7.1.150]+ko04145//Phagosome+ko01100//Metabolic pathways+ko04070//Phosphatidylinositol signaling system+ko00562//Inositol phosphate metabolism…	0	0
	TraesCS1A02G348900	2.5	1	19	225	243	GGGGUGGUGGCGCAGUUGG	::: ::::::::::::: :	CCACCUGCGCCACCACCAC	Cleavage	TraesCS1A02G348900	0.93	0.99	1.16	1.8	1.91	2.01	1.36	1.39	1.26	2.36	1.8	1.89	0.383165	-0.889802	0.0796219	-0.586258	GO:0006974//cellular response to DNA damage stimulus;GO:1901576//organic substance biosynthetic process;GO:0071704//organic substance metabolic process;GO:0006725//cellular aromatic compound metabolic process;GO:0009987//cellular process;GO:0044237//cellular metabolic process;GO:0090304//nucleic acid metabolic process;GO:0006259//DNA metabolic process;GO:0044260//cellular macromolecule metabolic …	XP_020160820.1|0.0e+00|protein STICHEL-like 4 [Aegilops tauschii subsp. tauschii]	K02184//formin 2;K02184//formin 2	0	0
	TraesCS3B02G555600	2.5	1	19	1167	1185	GGGGUGGUGGCGCAGUUGG	:::.::::: :.:::.:::	CCAGCUGCGGCGCCAUCCC	Translation	TraesCS3B02G555600	2.44	1.29	2.74	4.23	6.4	3.85	1.51	2.32	1.59	2.25	3.44	3.14	-0.249993	-1.15377	-0.716568	-0.687198	0	CDM80303.1|0.0e+00|unnamed protein product [Triticum aestivum]	K04733//interleukin-1 receptor-associated kinase 4 [EC:2.7.11.1];K04733//interleukin-1 receptor-associated kinase 4 [EC:2.7.11.1]	Hordeum vulgare subsp. vulgare mRNA for predicted protein, complete cds, clone: NIASHv3017A20	0
	TraesCS1D02G303600	2.5	1	19	540	558	GGGGUGGUGGCGCAGUUGG	:::::::: ::..:.::::	CCAACUGCCCCGUCGCCCC	Translation	TraesCS1D02G303600	0.99	0.04	0.16	1.78	0.54	0	3.8	0	0.01	7.63	0.01	0	1.61558	-0.928551	1.73867	-1.05164	GO:0071944//cell periphery;GO:0055044//symplast;GO:0030312//external encapsulating structure;GO:0044464//cell part;GO:0005911//cell-cell junction;GO:0009506//plasmodesma;GO:0005623//cell;GO:0005618//cell wall;GO:0009505//plant-type cell wall;GO:0030054//cell junction;GO:0005507//copper ion binding;GO:0046872//metal ion binding;GO:0043169//cation binding;GO:0046914//transition metal ion binding;GO…	XP_003566121.3|2.9e-289|PREDICTED: L-ascorbate oxidase homolog [Brachypodium distachyon]	K00423//L-ascorbate oxidase [EC:1.10.3.3]+ko01100//Metabolic pathways+ko00053//Ascorbate and aldarate metabolism	0	0
	TraesCS1A02G304100	2.5	1	19	540	558	GGGGUGGUGGCGCAGUUGG	:::::::: ::..:.::::	CCAACUGCCCCGUCGCCCC	Translation	TraesCS1A02G304100	0.85	0.01	0.1	1.27	0.28	0	2.52	0.03	0	5.89	0.04	0	1.34157	-0.658215	1.95195	-1.2686	GO:0009505//plant-type cell wall;GO:0005623//cell;GO:0044464//cell part;GO:0005911//cell-cell junction;GO:0071944//cell periphery;GO:0009506//plasmodesma;GO:0030312//external encapsulating structure;GO:0005618//cell wall;GO:0030054//cell junction;GO:0055044//symplast;GO:0043167//ion binding;GO:0046872//metal ion binding;GO:0016491//oxidoreductase activity;GO:0016722//oxidoreductase activity, oxid…	XP_003566121.3|6.0e-287|PREDICTED: L-ascorbate oxidase homolog [Brachypodium distachyon]	K00423//L-ascorbate oxidase [EC:1.10.3.3]+ko01100//Metabolic pathways+ko00053//Ascorbate and aldarate metabolism	0	0
	TraesCS1B02G314600	2.5	1	19	506	524	GGGGUGGUGGCGCAGUUGG	:::::::: ::..:.::::	CCAACUGCCCCGUCGCCCC	Translation	TraesCS1B02G314600	1.25	0.12	0.16	1.58	0.38	0.05	4.85	0	0	7.49	0.02	0	1.60418	-0.36806	1.9155	-0.679379	GO:0005618//cell wall;GO:0005911//cell-cell junction;GO:0009506//plasmodesma;GO:0030054//cell junction;GO:0009505//plant-type cell wall;GO:0005623//cell;GO:0044464//cell part;GO:0055044//symplast;GO:0071944//cell periphery;GO:0030312//external encapsulating structure;GO:0043167//ion binding;GO:0005488//binding;GO:0005507//copper ion binding;GO:0046872//metal ion binding;GO:0043169//cation binding…	XP_003566121.3|1.5e-290|PREDICTED: L-ascorbate oxidase homolog [Brachypodium distachyon]	K00423//L-ascorbate oxidase [EC:1.10.3.3]+ko01100//Metabolic pathways+ko00053//Ascorbate and aldarate metabolism	0	0
	TraesCS3D02G235600	2.5	1	19	737	755	GGGGUGGUGGCGCAGUUGG	:::::: :::::.::.:.:	CCAACUUCGCCAUCAUCUC	Cleavage	TraesCS3D02G235600	0.5	0.18	0.3	0.71	0.33	0.34	0.49	0.3	0.46	0.6	0.5	0.44	0.331455	-0.479975	0.149704	-0.298223	GO:0016788//hydrolase activity, acting on ester bonds;GO:0016787//hydrolase activity;GO:0003824//catalytic activity;	XP_020148676.1|1.1e-217|GDSL esterase/lipase At1g28600-like isoform X1 [Aegilops tauschii subsp. tauschii]	K01206//alpha-L-fucosidase [EC:3.2.1.51]+ko00511//Other glycan degradation	0	0
	TraesCS4D02G285400	2.5	1	19	185	203	GGGGUGGUGGCGCAGUUGG	::: :::::::.::.::.:	CCAUCUGCGCCGCCGCCUC	Cleavage	TraesCS4D02G285400	1.09	0.84	0.89	1.03	1.04	1.09	0.77	0.69	0.77	1.26	1.03	0.78	-0.348145	-0.154318	-0.0368249	-0.465638	GO:0009056//catabolic process;GO:0044249//cellular biosynthetic process;GO:0044237//cellular metabolic process;GO:0006072//glycerol-3-phosphate metabolic process;GO:0008610//lipid biosynthetic process;GO:0009627//systemic acquired resistance;GO:0006629//lipid metabolic process;GO:0006950//response to stress;GO:0052646//alditol phosphate metabolic process;GO:0006793//phosphorus metabolic process;G…	XP_020167645.1|3.6e-231|glycerol-3-phosphate dehydrogenase [NAD(+)], chloroplastic isoform X2 [Aegilops tauschii subsp. tauschii]	K00006//glycerol-3-phosphate dehydrogenase (NAD+) [EC:1.1.1.8]+ko01110//Biosynthesis of secondary metabolites+ko00564//Glycerophospholipid metabolism	0	0
	TraesCS1B02G331300	2.5	1	19	104	122	GGGGUGGUGGCGCAGUUGG	.: ::::.::::::.::::	UCCACUGUGCCACCGCCCC	Cleavage	TraesCS1B02G331300	4.44	3.47	4.47	5.69	5.59	4.71	4.16	5.87	5.41	5.68	6.52	5.79	0.318606	-0.358186	0.168764	-0.208344	GO:0042737//drug catabolic process;GO:0051186//cofactor metabolic process;GO:0051187//cofactor catabolic process;GO:0071669//plant-type cell wall organization or biogenesis;GO:0071840//cellular component organization or biogenesis;GO:0008152//metabolic process;GO:0044248//cellular catabolic process;GO:0042744//hydrogen peroxide catabolic process;GO:0017144//drug metabolic process;GO:0071554//cell…	XP_020173446.1|1.4e-179|peroxidase 1-like [Aegilops tauschii subsp. tauschii]	K00430//peroxidase [EC:1.11.1.7]+ko01100//Metabolic pathways+ko01110//Biosynthesis of secondary metabolites+ko00940//Phenylpropanoid biosynthesis	0	0
	TraesCS2D02G121400	2.5	1	19	37	55	GGGGUGGUGGCGCAGUUGG	::.:: :.::::::.::::	CCGACGGUGCCACCGCCCC	Cleavage	TraesCS2D02G121400	0.31	0.2	0.46	0.78	1.01	0.78	0.53	0.58	0.49	0.6	0.75	1.08	0.705102	-1.38741	-0.0873683	-0.594941	0	XP_020187678.1|6.6e-219|zinc finger protein CONSTANS-LIKE 13-like isoform X2 [Aegilops tauschii subsp. tauschii]	K13172//serine/arginine repetitive matrix protein 2;K13172//serine/arginine repetitive matrix protein 2	0	0
	TraesCS4A02G422100	2.5	1	19	185	203	GGGGUGGUGGCGCAGUUGG	:::.:: ::::.::.::::	CCAGCUCCGCCGCCGCCCC	Cleavage	TraesCS4A02G422100	16.69	15.12	19.46	21.98	19.46	20.67	20.24	21.75	19.8	21.66	21.15	21.45	0.265097	-0.265357	0.0457722	-0.0460321	GO:0043933//macromolecular complex subunit organization;GO:0008152//metabolic process;GO:0043623//cellular protein complex assembly;GO:0006461//protein complex assembly;GO:0022607//cellular component assembly;GO:0044237//cellular metabolic process;GO:0009057//macromolecule catabolic process;GO:0043161//proteasome-mediated ubiquitin-dependent protein catabolic process;GO:1901565//organonitrogen co…	XP_020160015.1|1.5e-148|26S proteasome non-ATPase regulatory subunit 8 homolog A-like [Aegilops tauschii subsp. tauschii]	K03031//26S proteasome regulatory subunit N12+ko03050//Proteasome	0	0
	TraesCS7D02G059900	2.5	1	19	221	239	GGGGUGGUGGCGCAGUUGG	:::.:: ::::.::.::::	CCAGCUCCGCCGCCGCCCC	Cleavage	TraesCS7D02G059900	21.64	18.39	22.17	27.18	26.79	23.58	26.37	23.55	24.05	26.2	27.66	27.03	0.240643	-0.305133	0.0575239	-0.122014	GO:0019941//modification-dependent protein catabolic process;GO:0044085//cellular component biogenesis;GO:0071704//organic substance metabolic process;GO:0051603//proteolysis involved in cellular protein catabolic process;GO:0044238//primary metabolic process;GO:0071822//protein complex subunit organization;GO:0043170//macromolecule metabolic process;GO:0034622//cellular macromolecular complex as…	XP_020160015.1|2.1e-149|26S proteasome non-ATPase regulatory subunit 8 homolog A-like [Aegilops tauschii subsp. tauschii]	K03031//26S proteasome regulatory subunit N12+ko03050//Proteasome	0	0
	TraesCS4B02G049700	2.5	1	19	188	206	GGGGUGGUGGCGCAGUUGG	:::.:: ::::.::.::::	CCAGCUCCGCCGCCGCCCC	Cleavage	TraesCS4B02G049700	36.6	33.44	40.65	47.14	47.01	51.4	60.68	65.26	63.42	72.35	69.75	76.71	0.768773	-0.383127	0.583333	-0.197687	GO:0044085//cellular component biogenesis;GO:0006807//nitrogen compound metabolic process;GO:0044260//cellular macromolecule metabolic process;GO:0030163//protein catabolic process;GO:1901575//organic substance catabolic process;GO:0034622//cellular macromolecular complex assembly;GO:0044257//cellular protein catabolic process;GO:0070271//protein complex biogenesis;GO:0051603//proteolysis involve…	XP_020163509.1|1.2e-149|26S proteasome non-ATPase regulatory subunit 8 homolog A-like [Aegilops tauschii subsp. tauschii]	K03031//26S proteasome regulatory subunit N12+ko03050//Proteasome	0	0
	TraesCS7A02G065500	2.5	1	19	179	197	GGGGUGGUGGCGCAGUUGG	:::.:: ::::.::.::::	CCAGCUCCGCCGCCGCCCC	Cleavage	TraesCS7A02G065500	26.4	23.15	27.98	33.39	32.81	30.19	29.33	29.71	30.36	36.36	31.33	34.46	0.197663	-0.301134	0.0800548	-0.183526	GO:0016043//cellular component organization;GO:0051603//proteolysis involved in cellular protein catabolic process;GO:1901565//organonitrogen compound catabolic process;GO:0071840//cellular component organization or biogenesis;GO:0034622//cellular macromolecular complex assembly;GO:0009057//macromolecule catabolic process;GO:0019941//modification-dependent protein catabolic process;GO:0006461//pr…	XP_020163509.1|7.6e-149|26S proteasome non-ATPase regulatory subunit 8 homolog A-like [Aegilops tauschii subsp. tauschii]	K03031//26S proteasome regulatory subunit N12+ko03050//Proteasome	0	0
	TraesCS3B02G264400	2.5	1	19	335	353	GGGGUGGUGGCGCAGUUGG	:::::: :::::.::.:.:	CCAACUUCGCCAUCAUCUC	Cleavage	TraesCS3B02G264400	0.27	0.36	0.14	0.34	0.26	0.47	0.39	0.2	0.58	0.88	0.58	0.51	0.505066	-0.340615	0.956784	-0.792333	GO:0016787//hydrolase activity;GO:0003824//catalytic activity;GO:0016788//hydrolase activity, acting on ester bonds;	XP_020148676.1|8.9e-155|GDSL esterase/lipase At1g28600-like isoform X1 [Aegilops tauschii subsp. tauschii]	K01206//alpha-L-fucosidase [EC:3.2.1.51]+ko00511//Other glycan degradation;K13171//serine/arginine repetitive matrix protein 1+ko03015//mRNA surveillance pathway+ko03013//RNA transport;K01206//alpha-L-fucosidase [EC:3.2.1.51]+ko00511//Other glycan degradation;K01206//alpha-L-fucosidase [EC:3.2.1.51]+ko00511//Other glycan degradation;K13171//serine/arginine repetitive matrix protein 1+ko03015//mRN…	0	0
Ta-iMet-CAU-1-1	TraesCS2B02G598800	2.5	1	19	5	23	AUCAGAGUGGCGCAGCGGA	::::::::::..::::: :	UCCGCUGCGCUGCUCUGCU	Cleavage	TraesCS2B02G598800	0.8	0.76	1	1.46	1.63	1.63	1	1	0.98	1.88	1.63	1.63	0.207118	-0.87506	0.123065	-0.791008	0	XP_020177773.1|0.0e+00|polyadenylate-binding protein 4-like [Aegilops tauschii subsp. tauschii]	K13126//polyadenylate-binding protein+ko03015//mRNA surveillance pathway+ko03018//RNA degradation+ko03013//RNA transport;K13126//polyadenylate-binding protein+ko03015//mRNA surveillance pathway+ko03018//RNA degradation+ko03013//RNA transport	0	0
	TraesCS2B02G045400	2.5	1	19	3039	3057	AUCAGAGUGGCGCAGCGGA	:: ::::.::::::::::	UCAGCUGUGCCACUCUGAC	Cleavage	TraesCS2B02G045400	1.84	1.67	1.67	2.46	2.84	2.02	2.28	1.94	2	3.31	2.83	2.6	0.2625	-0.495829	0.257243	-0.490572	0	EMS51656.1|0.0e+00|Putative disease resistance RPP13-like protein 1 [Triticum urartu]	K15078//structure-specific endonuclease subunit SLX1 [EC:3.6.1.-]	0	0
	TraesCS2A02G030000	2.5	1	19	2934	2952	AUCAGAGUGGCGCAGCGGA	:: ::::.::::::::::	UCAGCUGUGCCACUCUGAC	Cleavage	TraesCS2A02G030000	0.9	0.89	1.12	1.74	2.55	2.33	1.23	1.05	0.84	2.01	1.8	2.08	0.102565	-1.18493	-0.172059	-0.910308	GO:0007165//signal transduction;GO:0050896//response to stimulus;GO:0023052//signaling;GO:0007154//cell communication;GO:0006950//response to stress;GO:0065007//biological regulation;GO:0050794//regulation of cellular process;GO:0009987//cellular process;GO:0050789//regulation of biological process;GO:0006952//defense response;GO:0051716//cellular response to stimulus;GO:0044464//cell part;GO:000…	AAF19148.1|0.0e+00|Vrga1 [Aegilops ventricosa]	K15078//structure-specific endonuclease subunit SLX1 [EC:3.6.1.-];K15078//structure-specific endonuclease subunit SLX1 [EC:3.6.1.-]	Triticum aestivum cDNA, clone: WT012_H21, cultivar: Chinese Spring	0
	TraesCS2B02G044900	2.5	1	19	2932	2950	AUCAGAGUGGCGCAGCGGA	:: ::::.::::::::::	UCAGCUGUGCCACUCUGAC	Cleavage	TraesCS2B02G044900	1.51	1.73	1.94	2.66	2.99	3.29	2.49	2.32	2.33	3.49	3	3.53	0.463257	-0.791778	0.159488	-0.488008	GO:0065007//biological regulation;GO:0009987//cellular process;GO:0007154//cell communication;GO:0050789//regulation of biological process;GO:0050794//regulation of cellular process;GO:0006952//defense response;GO:0023052//signaling;GO:0050896//response to stimulus;GO:0007165//signal transduction;GO:0051716//cellular response to stimulus;GO:0006950//response to stress;GO:0005623//cell;GO:0071944/…	AAF19148.1|0.0e+00|Vrga1 [Aegilops ventricosa]	K15078//structure-specific endonuclease subunit SLX1 [EC:3.6.1.-];K15078//structure-specific endonuclease subunit SLX1 [EC:3.6.1.-];K15078//structure-specific endonuclease subunit SLX1 [EC:3.6.1.-];K15078//structure-specific endonuclease subunit SLX1 [EC:3.6.1.-];K15078//structure-specific endonuclease subunit SLX1 [EC:3.6.1.-]	0	0
	TraesCS2A02G029800	2.5	1	19	2922	2940	AUCAGAGUGGCGCAGCGGA	:: ::::.::::::::::	UCAGCUGUGCCACUCUGAC	Cleavage	TraesCS2A02G029800	2.34	2.74	2.27	3.38	3.42	3.08	2.86	2.87	2.38	3.49	3.76	3.07	0.145386	-0.426089	0.0629295	-0.343632	0	EMS51656.1|0.0e+00|Putative disease resistance RPP13-like protein 1 [Triticum urartu]	K15078//structure-specific endonuclease subunit SLX1 [EC:3.6.1.-]	0	0
	TraesCS2D02G337300	2.5	1	19	689	707	AUCAGAGUGGCGCAGCGGA	:::::: :::.:::::::	UCCGCUCGGCCGCUCUGAU	Cleavage	TraesCS2D02G337300	8.9	7.76	9.28	10.91	10.42	10.41	9.35	11.75	9.38	9.62	11.05	11.98	0.23437	-0.282681	0.0373425	-0.0856542	GO:0003676//nucleic acid binding;GO:0005488//binding;GO:0003743//translation initiation factor activity;GO:0097159//organic cyclic compound binding;GO:1901363//heterocyclic compound binding;GO:0008135//translation factor activity, RNA binding;GO:0003723//RNA binding;	XP_020155769.1|0.0e+00|eukaryotic translation initiation factor 4B1 [Aegilops tauschii subsp. tauschii]	K00430//peroxidase [EC:1.11.1.7]+ko01100//Metabolic pathways+ko01110//Biosynthesis of secondary metabolites+ko00940//Phenylpropanoid biosynthesis;K14674//TAG lipase / steryl ester hydrolase / phospholipase A2 / LPA acyltransferase [EC:3.1.1.3 3.1.1.13 3.1.1.4 2.3.1.51]+ko00591//Linoleic acid metabolism+ko00590//Arachidonic acid metabolism+ko00592//alpha-Linolenic acid metabolism+ko01100//Metaboli…	0	0
	TraesCS2A02G325400	2.5	1	19	633	651	AUCAGAGUGGCGCAGCGGA	:::::: :::.:::::::	UCCGCUCGGCCGCUCUGAU	Cleavage	TraesCS2A02G325400	9.31	7.09	9.13	10.79	9.92	10.17	9.71	11.74	10.24	10.76	11.32	13.48	0.310452	-0.265279	0.199654	-0.154481	GO:0097159//organic cyclic compound binding;GO:0005488//binding;GO:0003723//RNA binding;GO:0008135//translation factor activity, RNA binding;GO:1901363//heterocyclic compound binding;GO:0003676//nucleic acid binding;GO:0003743//translation initiation factor activity;	XP_020155769.1|1.7e-307|eukaryotic translation initiation factor 4B1 [Aegilops tauschii subsp. tauschii]	K14674//TAG lipase / steryl ester hydrolase / phospholipase A2 / LPA acyltransferase [EC:3.1.1.3 3.1.1.13 3.1.1.4 2.3.1.51]+ko00591//Linoleic acid metabolism+ko00590//Arachidonic acid metabolism+ko00592//alpha-Linolenic acid metabolism+ko01100//Metabolic pathways+ko01110//Biosynthesis of secondary metabolites+ko00100//Steroid biosynthesis+ko00564//Glycerophospholipid metabolism+ko00565//Ether lip…	0	0
Ta-Leu-AAG-10-1	TraesCS3B02G590000	2	1	19	219	237	GAUCAGAUGGCCGAGUUGG	:::.: :::::::.:::::	CCAGCACGGCCAUUUGAUC	Cleavage	TraesCS3B02G590000	21.82	18.61	20.77	23.93	25.28	23.72	20.53	24.09	22.35	27.58	25.73	27.6	0.128297	-0.244698	0.147453	-0.263854	GO:0005488//binding;GO:0048037//cofactor binding;GO:0003824//catalytic activity;GO:0050662//coenzyme binding;	XP_020146500.1|7.9e-228|UDP-D-apiose/UDP-D-xylose synthase [Aegilops tauschii subsp. tauschii]	K12449//UDP-apiose/xylose synthase+ko00520//Amino sugar and nucleotide sugar metabolism+ko01100//Metabolic pathways	0	0
Ta-Lys-CUU-10-1	TraesCS6A02G164200	2	1	21	1310	1330	AACCUUGUGGUCGUGGGUUCG	.::: :::.::::::::::	UCGACCAACGGCCACAAGGUU	Cleavage	TraesCS6A02G164200	6.12	6.07	6.17	8.64	7.85	7.43	6.37	7.96	7.87	8.86	8.79	8.83	0.272544	-0.373017	0.144277	-0.24475	0	XP_020176821.1|5.0e-188|phosphatidylinositol/phosphatidylcholine transfer protein SFH2-like [Aegilops tauschii subsp. tauschii]	K19996//phosphatidylinositol transfer protein SFH5	0	0
	TraesCS1D02G264300	2.5	1	21	1993	2013	AACCUUGUGGUCGUGGGUUCG	: .::..:.:.::::::::::	CUGACUUAUGGCCACAAGGUU	Cleavage	TraesCS1D02G264300	2.61	2.59	3.02	4.04	5.26	4.19	3.41	3.76	2.87	4.39	4.49	4.98	0.292896	-0.710902	0.036227	-0.454233	0	XP_020166622.1|0.0e+00|uncharacterized protein LOC109752155 isoform X2 [Aegilops tauschii subsp. tauschii]	K17492//ubinuclein;K17492//ubinuclein	0	0
	TraesCS6D02G254900	2.5	1	21	3803	3823	AACCUUGUGGUCGUGGGUUCG	::::.:::::::. :::::	AAAACCUACGACCAUCAGGUU	Cleavage	TraesCS6D02G254900	1.18	1.14	1.29	2.99	3.21	2.69	1.55	1.67	1.58	3.12	3.44	3.42	0.414619	-1.31173	0.167404	-1.06452	GO:0005622//intracellular;GO:0043228//non-membrane-bounded organelle;GO:0043232//intracellular non-membrane-bounded organelle;GO:0044464//cell part;GO:0043227//membrane-bounded organelle;GO:0043231//intracellular membrane-bounded organelle;GO:0043226//organelle;GO:0005634//nucleus;GO:0044424//intracellular part;GO:0005623//cell;GO:0005694//chromosome;GO:0043229//intracellular organelle;GO:0008168…	XP_020175629.1|0.0e+00|histone-lysine N-methyltransferase SUVR5 [Aegilops tauschii subsp. tauschii]	K11419//histone-lysine N-methyltransferase SUV39H [EC:2.1.1.43]+ko00310//Lysine degradation;K11420//euchromatic histone-lysine N-methyltransferase [EC:2.1.1.43]+ko00310//Lysine degradation;K11419//histone-lysine N-methyltransferase SUV39H [EC:2.1.1.43]+ko00310//Lysine degradation;K11420//euchromatic histone-lysine N-methyltransferase [EC:2.1.1.43]+ko00310//Lysine degradation	0	0
	TraesCS6A02G274600	2.5	1	21	3790	3810	AACCUUGUGGUCGUGGGUUCG	::::.:::::::. :::::	AAAACCUACGACCAUCAGGUU	Cleavage	TraesCS6A02G274600	1.32	1.47	1.51	2.93	3.44	2.96	1.72	1.76	1.53	3.32	3.65	3.42	0.217926	-1.10642	0.158354	-1.04685	GO:0005694//chromosome;GO:0043228//non-membrane-bounded organelle;GO:0005622//intracellular;GO:0043226//organelle;GO:0005634//nucleus;GO:0043227//membrane-bounded organelle;GO:0043232//intracellular non-membrane-bounded organelle;GO:0043229//intracellular organelle;GO:0044464//cell part;GO:0044424//intracellular part;GO:0005623//cell;GO:0043231//intracellular membrane-bounded organelle;GO:0008170…	EMS49610.1|0.0e+00|Histone-lysine N-methyltransferase SUVR5 [Triticum urartu]	K11419//histone-lysine N-methyltransferase SUV39H [EC:2.1.1.43]+ko00310//Lysine degradation;K11420//euchromatic histone-lysine N-methyltransferase [EC:2.1.1.43]+ko00310//Lysine degradation;K11419//histone-lysine N-methyltransferase SUV39H [EC:2.1.1.43]+ko00310//Lysine degradation;K11420//euchromatic histone-lysine N-methyltransferase [EC:2.1.1.43]+ko00310//Lysine degradation;K11419//histone-lysin…	0	0
	TraesCS6B02G302100	2.5	1	21	3626	3646	AACCUUGUGGUCGUGGGUUCG	::::.:::::::. :::::	AAAACCUACGACCAUCAGGUU	Cleavage	TraesCS6B02G302100	0.61	0.64	0.86	2.59	3.12	2.38	1.01	1.21	0.83	2.52	3	2.86	0.538544	-1.94055	0.0513285	-1.45334	GO:0043227//membrane-bounded organelle;GO:0043226//organelle;GO:0044424//intracellular part;GO:0044464//cell part;GO:0005623//cell;GO:0043232//intracellular non-membrane-bounded organelle;GO:0043231//intracellular membrane-bounded organelle;GO:0043229//intracellular organelle;GO:0005694//chromosome;GO:0005634//nucleus;GO:0005622//intracellular;GO:0043228//non-membrane-bounded organelle;GO:1901363…	XP_020175629.1|0.0e+00|histone-lysine N-methyltransferase SUVR5 [Aegilops tauschii subsp. tauschii]	K11419//histone-lysine N-methyltransferase SUV39H [EC:2.1.1.43]+ko00310//Lysine degradation;K11420//euchromatic histone-lysine N-methyltransferase [EC:2.1.1.43]+ko00310//Lysine degradation;K11419//histone-lysine N-methyltransferase SUV39H [EC:2.1.1.43]+ko00310//Lysine degradation;K11420//euchromatic histone-lysine N-methyltransferase [EC:2.1.1.43]+ko00310//Lysine degradation	0	0
	TraesCS6D02G041400	2.5	1	21	2387	2407	AACCUUGUGGUCGUGGGUUCG	.::::: :::::::::::	GAUGCCCACAACCACAAGGUU	Cleavage	TraesCS6D02G041400	0	0	0.06	0.04	0.05	0.08	0.08	0.03	0.02	0.1	0.06	0.14	1.09544	-1.42721	0.902578	-1.23435	0	EMT24547.1|0.0e+00|hypothetical protein F775_13624 [Aegilops tauschii]	K13459//disease resistance protein RPS2+ko04626//Plant-pathogen interaction	0	0
	TraesCS6B02G341700	2.5	1	21	1171	1191	AACCUUGUGGUCGUGGGUUCG	.: :..:::::::::::::	AAGAACUGCGACCACAAGGUU	Cleavage	TraesCS6B02G341700	3.54	2.28	2.77	6.89	5.76	4.62	4.96	4.96	4.96	9.01	8.2	7.03	0.785241	-0.997581	0.49057	-0.70291	GO:0015630//microtubule cytoskeleton;GO:0044446//intracellular organelle part;GO:0099512//supramolecular fiber;GO:0044422//organelle part;GO:0005874//microtubule;GO:0043229//intracellular organelle;GO:0005856//cytoskeleton;GO:0043226//organelle;GO:0044424//intracellular part;GO:0044430//cytoskeletal part;GO:0099080//supramolecular complex;GO:0044464//cell part;GO:0043228//non-membrane-bounded org…	XP_003570678.1|2.9e-301|PREDICTED: microtubule-associated protein TORTIFOLIA1-like [Brachypodium distachyon]	K21952//CASK-interacting protein	0	0
	TraesCS4D02G211200	2.5	1	21	1415	1435	AACCUUGUGGUCGUGGGUUCG	: ..::::::.::::::::	AUAUUUCACGACUACAAGGUU	Cleavage	TraesCS4D02G211200	12.29	15.53	15.35	19.29	18.77	19.51	11.77	13.55	12.51	19.3	15.99	16.41	-0.177734	-0.42778	-0.151563	-0.453951	GO:0071704//organic substance metabolic process;GO:0019375//galactolipid biosynthetic process;GO:0046467//membrane lipid biosynthetic process;GO:0009987//cellular process;GO:0006629//lipid metabolic process;GO:0044237//cellular metabolic process;GO:0006643//membrane lipid metabolic process;GO:1901576//organic substance biosynthetic process;GO:0019374//galactolipid metabolic process;GO:0009247//gl…	KQK22393.1|1.5e-254|hypothetical protein BRADI_1g66940 [Brachypodium distachyon]	K09480//digalactosyldiacylglycerol synthase [EC:2.4.1.241]+ko01100//Metabolic pathways+ko00561//Glycerolipid metabolism;K09480//digalactosyldiacylglycerol synthase [EC:2.4.1.241]+ko01100//Metabolic pathways+ko00561//Glycerolipid metabolism	0	0
	TraesCS4A02G093900	2.5	1	21	1362	1382	AACCUUGUGGUCGUGGGUUCG	: ..::::::.::::::::	AUAUUUCACGACUACAAGGUU	Cleavage	TraesCS4A02G093900	8.23	9.5	10.96	14.75	15.71	16.68	6.78	8.52	7.93	10.3	12.4	10.96	-0.303265	-0.710887	-0.488413	-0.525739	GO:0009058//biosynthetic process;GO:0009987//cellular process;GO:0008152//metabolic process;GO:0006629//lipid metabolic process;GO:0019375//galactolipid biosynthetic process;GO:1903509//liposaccharide metabolic process;GO:1901576//organic substance biosynthetic process;GO:0044249//cellular biosynthetic process;GO:0008610//lipid biosynthetic process;GO:0009247//glycolipid biosynthetic process;GO:1…	KQK22393.1|4.2e-255|hypothetical protein BRADI_1g66940 [Brachypodium distachyon]	K09480//digalactosyldiacylglycerol synthase [EC:2.4.1.241]+ko01100//Metabolic pathways+ko00561//Glycerolipid metabolism	0	0
	TraesCS4B02G210400	2.5	1	21	994	1014	AACCUUGUGGUCGUGGGUUCG	: ..::::::.::::::::	AUAUUUCACGACUACAAGGUU	Cleavage	TraesCS4B02G210400	2.11	1.86	3.35	8.07	7.74	8.77	2.91	3.73	2.94	7.21	7.44	7.71	0.388458	-1.74029	-0.140692	-1.21114	GO:0009058//biosynthetic process;GO:0071704//organic substance metabolic process;GO:0006643//membrane lipid metabolic process;GO:0006664//glycolipid metabolic process;GO:0044249//cellular biosynthetic process;GO:0019374//galactolipid metabolic process;GO:1901135//carbohydrate derivative metabolic process;GO:0044238//primary metabolic process;GO:0008610//lipid biosynthetic process;GO:0008152//meta…	KQK22393.1|1.8e-256|hypothetical protein BRADI_1g66940 [Brachypodium distachyon]	K09480//digalactosyldiacylglycerol synthase [EC:2.4.1.241]+ko01100//Metabolic pathways+ko00561//Glycerolipid metabolism;K09480//digalactosyldiacylglycerol synthase [EC:2.4.1.241]+ko01100//Metabolic pathways+ko00561//Glycerolipid metabolism	0	0
Ta-Lys-CUU-1-1	TraesCS1A02G341400	1	1	20	1325	1344	GCCCGUCUAGCUCAGUCGGU	::: ::::::::::::::::	ACCAACUGAGCUAGACGGGC	Cleavage	TraesCS1A02G341400	0.73	0.49	1.05	1.57	2.48	0.69	0.96	1.8	1.17	0.9	2.22	1.83	0.795222	-1.04268	0.0647211	-0.312176	0	XP_020193497.1|9.1e-199|uncharacterized protein LOC109779308 isoform X1 [Aegilops tauschii subsp. tauschii]	K08360//cytochrome b-561 [EC:7.2.1.3];K15688//E3 ubiquitin-protein ligase MUL1 [EC:2.3.2.27]	0	0
	TraesCS1D02G343700	2.5	1	20	1374	1393	GCCCGUCUAGCUCAGUCGGU	::: :::::::::::: :::	ACCAACUGAGCUAGACAGGC	Cleavage	TraesCS1D02G343700	0.4	0.34	0.46	1.03	1.94	0.6	0.64	1.13	0.97	0.65	1.29	1.69	1.18641	-1.54794	0.0226472	-0.384173	0	XP_020193497.1|1.3e-217|uncharacterized protein LOC109779308 isoform X1 [Aegilops tauschii subsp. tauschii]	K09566//peptidyl-prolyl isomerase G (cyclophilin G) [EC:5.2.1.8];K13172//serine/arginine repetitive matrix protein 2;K14325//RNA-binding protein with serine-rich domain 1+ko03015//mRNA surveillance pathway+ko03013//RNA transport;K09566//peptidyl-prolyl isomerase G (cyclophilin G) [EC:5.2.1.8];K13172//serine/arginine repetitive matrix protein 2;K08360//cytochrome b-561 [EC:7.2.1.3];K09566//peptidy…	0	0
Ta-Lys-CUU-12-1	TraesCS1B02G354100	0	1	20	1361	1380	GCCCGUCUAGCUCAGUUGGU	::::::::::::::::::::	ACCAACUGAGCUAGACGGGC	Cleavage	TraesCS1B02G354100	0.38	0.52	0.66	1.26	1.89	0.79	0.5	1.14	0.79	0.99	1.75	2.02	0.658034	-1.32756	0.267595	-0.937117	0	XP_020193500.1|3.3e-200|uncharacterized protein LOC109779308 isoform X4 [Aegilops tauschii subsp. tauschii]	K13172//serine/arginine repetitive matrix protein 2;K15688//E3 ubiquitin-protein ligase MUL1 [EC:2.3.2.27];K13171//serine/arginine repetitive matrix protein 1+ko03015//mRNA surveillance pathway+ko03013//RNA transport;K14325//RNA-binding protein with serine-rich domain 1+ko03015//mRNA surveillance pathway+ko03013//RNA transport;K13172//serine/arginine repetitive matrix protein 2;K13172//serine/arg…	0	0
Ta-Lys-UUU-1-1	TraesCS4B02G253500	2.5	1	20	1432	1451	GCCGUCUUAGCUCAGUUGGU	..:::. :.:::::::::::	GUCAAUGGGGCUAAGACGGC	Cleavage	TraesCS4B02G253500	0.97	1.07	0.99	2.69	2.93	2.22	1.2	1.1	1.2	2.3	2.28	2.11	0.214423	-1.39053	-0.241133	-0.934973	0	XP_020178039.1|0.0e+00|alpha-L-fucosidase 2-like [Aegilops tauschii subsp. tauschii]	K15923//alpha-L-fucosidase 2 [EC:3.2.1.51]+ko00511//Other glycan degradation;K15923//alpha-L-fucosidase 2 [EC:3.2.1.51]+ko00511//Other glycan degradation;K15923//alpha-L-fucosidase 2 [EC:3.2.1.51]+ko00511//Other glycan degradation	0	0
	TraesCS4B02G253300	2.5	1	20	1472	1491	GCCGUCUUAGCUCAGUUGGU	..:::. :.:::::::::::	GUCAAUGGGGCUAAGACGGC	Cleavage	TraesCS4B02G253300	7.83	7.03	9.59	13.27	14.06	14.95	7.16	8.24	7.04	11.71	12.11	11.67	-0.108183	-0.800585	-0.253696	-0.655073	GO:0016798//hydrolase activity, acting on glycosyl bonds;GO:0016787//hydrolase activity;GO:0003824//catalytic activity;GO:0015928//fucosidase activity;GO:0004560//alpha-L-fucosidase activity;GO:0004553//hydrolase activity, hydrolyzing O-glycosyl compounds;	XP_020161325.1|0.0e+00|alpha-L-fucosidase 2-like [Aegilops tauschii subsp. tauschii]	K15923//alpha-L-fucosidase 2 [EC:3.2.1.51]+ko00511//Other glycan degradation;K15923//alpha-L-fucosidase 2 [EC:3.2.1.51]+ko00511//Other glycan degradation;K15923//alpha-L-fucosidase 2 [EC:3.2.1.51]+ko00511//Other glycan degradation;K15923//alpha-L-fucosidase 2 [EC:3.2.1.51]+ko00511//Other glycan degradation	0	0
	TraesCS4D02G253400	2.5	1	20	1504	1523	GCCGUCUUAGCUCAGUUGGU	..:::. :.:::::::::::	GUCAAUGGGGCUAAGACGGC	Cleavage	TraesCS4D02G253400	6.01	5.94	7.84	13.74	12.72	14.23	6.03	8.14	6.9	11	12.22	12.11	0.101554	-1.04778	-0.206029	-0.740193	GO:0003824//catalytic activity;GO:0016798//hydrolase activity, acting on glycosyl bonds;GO:0015928//fucosidase activity;GO:0004560//alpha-L-fucosidase activity;GO:0004553//hydrolase activity, hydrolyzing O-glycosyl compounds;GO:0016787//hydrolase activity;	XP_020161325.1|0.0e+00|alpha-L-fucosidase 2-like [Aegilops tauschii subsp. tauschii]	K15923//alpha-L-fucosidase 2 [EC:3.2.1.51]+ko00511//Other glycan degradation;K15923//alpha-L-fucosidase 2 [EC:3.2.1.51]+ko00511//Other glycan degradation;K15923//alpha-L-fucosidase 2 [EC:3.2.1.51]+ko00511//Other glycan degradation;K15923//alpha-L-fucosidase 2 [EC:3.2.1.51]+ko00511//Other glycan degradation;K15923//alpha-L-fucosidase 2 [EC:3.2.1.51]+ko00511//Other glycan degradation;K15923//alpha-…	0	0
	TraesCS4A02G051000	2.5	1	20	1614	1633	GCCGUCUUAGCUCAGUUGGU	..:::. :.:::::::::::	GUCAAUGGGGCUAAGACGGC	Cleavage	TraesCS4A02G051000	9.94	9.71	12.64	18.08	17.18	21.34	7.88	10.5	9.26	14.8	16.12	16.04	-0.221939	-0.804809	-0.271204	-0.755545	GO:0004553//hydrolase activity, hydrolyzing O-glycosyl compounds;GO:0016798//hydrolase activity, acting on glycosyl bonds;GO:0015928//fucosidase activity;GO:0004560//alpha-L-fucosidase activity;GO:0003824//catalytic activity;GO:0016787//hydrolase activity;	XP_020161325.1|0.0e+00|alpha-L-fucosidase 2-like [Aegilops tauschii subsp. tauschii]	K15923//alpha-L-fucosidase 2 [EC:3.2.1.51]+ko00511//Other glycan degradation;K15923//alpha-L-fucosidase 2 [EC:3.2.1.51]+ko00511//Other glycan degradation	0	0
Ta-Pro-CGG-1-1	TraesCS5A02G096600	0.5	1	19	8	26	GCGAGAGGUCCCGAGUUCG	.::::::::::::::::::	UGAACUCGGGACCUCUCGC	Cleavage	TraesCS5A02G096600	0.66	0.64	0.52	0.64	1.11	0.58	0.71	0.52	0.84	0.81	0.69	0.77	0.098803	-0.193722	0.0271617	-0.122081	GO:0051234//establishment of localization;GO:0006810//transport;GO:0051179//localization;GO:0031224//intrinsic component of membrane;GO:0016021//integral component of membrane;GO:0016020//membrane;GO:0044425//membrane part;	BAK01508.1|6.7e-109|predicted protein [Hordeum vulgare subsp. vulgare]	K15106//solute carrier family 25 (mitochondrial carrier), member 14/30;K15106//solute carrier family 25 (mitochondrial carrier), member 14/30;K15103//solute carrier family 25 (mitochondrial uncoupling protein), member 8/9;K15106//solute carrier family 25 (mitochondrial carrier), member 14/30	0	0
	TraesCS7B02G437300	2.5	1	19	3973	3991	GCGAGAGGUCCCGAGUUCG	::::: : ::::::.::::	CGAACACAGGACCUUUCGC	Cleavage	TraesCS7B02G437300	3.19	4.73	4.71	4.91	7.1	5.99	3.72	4.14	4.62	6.79	6.2	4.9	-0.020795	-0.529471	-0.00831009	-0.541956	0	PAN21406.1|7.2e-207|hypothetical protein PAHAL_I04559 [Panicum hallii]	K13457//disease resistance protein RPM1+ko04626//Plant-pathogen interaction;K13457//disease resistance protein RPM1+ko04626//Plant-pathogen interaction;K13457//disease resistance protein RPM1+ko04626//Plant-pathogen interaction;K13457//disease resistance protein RPM1+ko04626//Plant-pathogen interaction	0	0
Ta-Thr-CGU-1-1	TraesCS2B02G167000	1.5	1	19	4720	4738	GCCUCCGUAGCAUAGUGGU	:::.:::::::..::::::	ACCGCUAUGCUGUGGAGGC	Cleavage	TraesCS2B02G167000	4.08	3.73	4.09	9.56	10.36	9.65	4.95	5.02	4.85	10.25	10.9	12.58	0.315335	-1.31096	0.187833	-1.18345	GO:0009987//cellular process;GO:0016570//histone modification;GO:0051276//chromosome organization;GO:0019538//protein metabolic process;GO:0016043//cellular component organization;GO:0090304//nucleic acid metabolic process;GO:0006464//cellular protein modification process;GO:0018394//peptidyl-lysine acetylation;GO:0043170//macromolecule metabolic process;GO:0018193//peptidyl-amino acid modificati…	XP_020148377.1|0.0e+00|transcription-associated protein 1-like [Aegilops tauschii subsp. tauschii]	K08874//transformation/transcription domain-associated protein;K08874//transformation/transcription domain-associated protein;K08874//transformation/transcription domain-associated protein	0	0
	TraesCS2A02G141800	1.5	1	19	4819	4837	GCCUCCGUAGCAUAGUGGU	:::.:::::::..::::::	ACCGCUAUGCUGUGGAGGC	Cleavage	TraesCS2A02G141800	3.76	3.72	4.35	10.03	10.93	10.21	5.08	5.27	4.75	10.33	11.6	12.38	0.353252	-1.3954	0.137212	-1.17936	GO:0051716//cellular response to stimulus;GO:1901564//organonitrogen compound metabolic process;GO:0044238//primary metabolic process;GO:0018205//peptidyl-lysine modification;GO:0043412//macromolecule modification;GO:0006473//protein acetylation;GO:0018394//peptidyl-lysine acetylation;GO:0016569//covalent chromatin modification;GO:0018193//peptidyl-amino acid modification;GO:0043543//protein acyl…	XP_020148377.1|0.0e+00|transcription-associated protein 1-like [Aegilops tauschii subsp. tauschii]	K08874//transformation/transcription domain-associated protein	0	0
	TraesCS2D02G145300	1.5	1	19	4861	4879	GCCUCCGUAGCAUAGUGGU	:::.:::::::..::::::	ACCGCUAUGCUGUGGAGGC	Cleavage	TraesCS2D02G145300	2.38	2.36	2.67	8.09	8.71	8.51	3.53	3.55	3.47	8.65	9.5	11.24	0.509371	-1.77127	0.212407	-1.47431	GO:0019538//protein metabolic process;GO:0051716//cellular response to stimulus;GO:0009987//cellular process;GO:0016569//covalent chromatin modification;GO:0044237//cellular metabolic process;GO:0006950//response to stress;GO:0034641//cellular nitrogen compound metabolic process;GO:1901360//organic cyclic compound metabolic process;GO:0016573//histone acetylation;GO:0008152//metabolic process;GO:…	XP_020148377.1|0.0e+00|transcription-associated protein 1-like [Aegilops tauschii subsp. tauschii]	K08874//transformation/transcription domain-associated protein	0	0
	TraesCS3D02G364200	2.5	1	19	3775	3793	GCCUCCGUAGCAUAGUGGU	:. ..::::::::::::::	AUGGUUAUGCUACGGAGGC	Cleavage	TraesCS3D02G364200	3.14	3.33	3.95	6.5	6.97	6.54	3.96	3.4	3.29	6.36	5.65	5.96	0.0291244	-0.935234	-0.163824	-0.742285	GO:0003676//nucleic acid binding;GO:0003677//DNA binding;GO:0097159//organic cyclic compound binding;GO:1901363//heterocyclic compound binding;GO:0005488//binding;	XP_020149396.1|0.0e+00|uncharacterized protein LOC109734602 [Aegilops tauschii subsp. tauschii]	K15200//general transcription factor 3C polypeptide 2;K15200//general transcription factor 3C polypeptide 2;K15200//general transcription factor 3C polypeptide 2;K15200//general transcription factor 3C polypeptide 2;K15200//general transcription factor 3C polypeptide 2;K15200//general transcription factor 3C polypeptide 2;K15200//general transcription factor 3C polypeptide 2;K15200//general trans…	0	0
	TraesCS3A02G371100	2.5	1	19	3735	3753	GCCUCCGUAGCAUAGUGGU	:. ..::::::::::::::	AUGGUUAUGCUACGGAGGC	Cleavage	TraesCS3A02G371100	6.21	5.99	6.46	6.38	6.6	6.51	6.03	5.62	6.22	6.71	5.63	6.33	0.093909	-0.778184	-0.0687319	-0.615543	GO:1901363//heterocyclic compound binding;GO:0097159//organic cyclic compound binding;GO:0003677//DNA binding;GO:0005488//binding;GO:0003676//nucleic acid binding;	XP_020149396.1|0.0e+00|uncharacterized protein LOC109734602 [Aegilops tauschii subsp. tauschii]	K15200//general transcription factor 3C polypeptide 2;K15200//general transcription factor 3C polypeptide 2;K15200//general transcription factor 3C polypeptide 2;K15200//general transcription factor 3C polypeptide 2;K15200//general transcription factor 3C polypeptide 2;K15200//general transcription factor 3C polypeptide 2;K15200//general transcription factor 3C polypeptide 2;K15200//general trans…	0	0
	TraesCS1B02G075900	2.5	1	19	411	429	GCCUCCGUAGCAUAGUGGU	:::: :::::::::.:::	ACCAGAAUGCUACGGGGGC	Cleavage	TraesCS1B02G075900	0.09	0.09	0.22	0.35	0.25	0.14	0.14	0.11	0.2	0.28	0.06	0.23	0.140816	-0.867107	-0.392816	-0.333475	GO:0000278//mitotic cell cycle;GO:0022402//cell cycle process;GO:0042148//strand invasion;GO:0045003//double-strand break repair via synthesis-dependent strand annealing;GO:0006281//DNA repair;GO:0006996//organelle organization;GO:0007010//cytoskeleton organization;GO:0043170//macromolecule metabolic process;GO:0051716//cellular response to stimulus;GO:0006312//mitotic recombination;GO:0034641//c…	XP_020170166.1|9.0e-204|DNA repair protein RAD51 homolog 2 [Aegilops tauschii subsp. tauschii]	K10869//RAD51-like protein 1+ko03440//Homologous recombination	0	0
	TraesCS1D02G059600	2.5	1	19	529	547	GCCUCCGUAGCAUAGUGGU	:::: :::::::::.:::	ACCAGAAUGCUACGGGGGC	Cleavage	TraesCS1D02G059600	0.04	0.04	0.07	0.08	0.2	0.02	0.18	0.14	0	0.11	0.19	0.11	1.0795	-0.969412	0.43631	-0.326224	GO:0044085//cellular component biogenesis;GO:0010212//response to ionizing radiation;GO:0035825//homologous recombination;GO:0000003//reproduction;GO:1901360//organic cyclic compound metabolic process;GO:0048285//organelle fission;GO:0022414//reproductive process;GO:0006725//cellular aromatic compound metabolic process;GO:0006139//nucleobase-containing compound metabolic process;GO:0000226//micro…	XP_020170166.1|9.1e-207|DNA repair protein RAD51 homolog 2 [Aegilops tauschii subsp. tauschii]	K10869//RAD51-like protein 1+ko03440//Homologous recombination;K10869//RAD51-like protein 1+ko03440//Homologous recombination	0	0
Ta-Trp-CCA-1-1	TraesCS5D02G256900	2.5	1	19	846	864	UCAGAAGGUUGCGUGUUCG	: :: :.::::::::::::	CAAAGAUGCAACCUUCUGA	Cleavage	TraesCS5D02G256900	3.68	3.34	4	5.32	6.34	5.77	4.59	3.99	4.54	5.67	5.13	5.64	0.243925	-0.656514	-0.0863886	-0.326201	GO:1901360//organic cyclic compound metabolic process;GO:0044260//cellular macromolecule metabolic process;GO:0008152//metabolic process;GO:0071704//organic substance metabolic process;GO:0001510//RNA methylation;GO:0009451//RNA modification;GO:0034641//cellular nitrogen compound metabolic process;GO:0046483//heterocycle metabolic process;GO:0032259//methylation;GO:0006807//nitrogen compound meta…	XP_020148011.1|0.0e+00|tRNA (cytosine(34)-C(5))-methyltransferase [Aegilops tauschii subsp. tauschii]	K15334//multisite-specific tRNA:(cytosine-C5)-methyltransferase [EC:2.1.1.202]	0	0
	TraesCS5B02G247600	2.5	1	19	881	899	UCAGAAGGUUGCGUGUUCG	: :: :.::::::::::::	CAAAGAUGCAACCUUCUGA	Cleavage	TraesCS5B02G247600	2.78	2.25	3.63	4.67	5.33	5.3	3.79	3.25	3.02	4.12	4.5	5	0.211228	-0.815736	-0.171024	-0.433483	GO:0001510//RNA methylation;GO:1901360//organic cyclic compound metabolic process;GO:0032259//methylation;GO:0090304//nucleic acid metabolic process;GO:0044260//cellular macromolecule metabolic process;GO:0043412//macromolecule modification;GO:0071704//organic substance metabolic process;GO:0016070//RNA metabolic process;GO:0008152//metabolic process;GO:0009451//RNA modification;GO:0006725//cellu…	XP_020148011.1|0.0e+00|tRNA (cytosine(34)-C(5))-methyltransferase [Aegilops tauschii subsp. tauschii]	K15334//multisite-specific tRNA:(cytosine-C5)-methyltransferase [EC:2.1.1.202]	0	0
Ta-Tyr-AUA-1-1	TraesCS4A02G406400	0	1	20	2506	2525	CCGACCUUAGCUCAGUUGGU	::::::::::::::::::::	ACCAACUGAGCUAAGGUCGG	Cleavage	TraesCS4A02G406400	2.81	3.51	3.46	4.73	4.79	4.21	2.31	2.87	3.52	4.11	3.88	4.35	-0.172281	-0.486064	-0.156892	-0.501452	0	XP_020169805.1|0.0e+00|uncharacterized protein LOC109755303 [Aegilops tauschii subsp. tauschii]	K19750//dynein assembly factor 1, axonemal	0	0
	TraesCS1B02G371300	2.5	1	20	156	175	CCGACCUUAGCUCAGUUGGU	.:::.:::::::.:: ::::	GCCAGCUGAGCUGAGAUCGG	Cleavage	TraesCS1B02G371300	10.77	8.9	10.32	11.6	13.22	9.02	12.35	14.08	11.04	12.06	14.38	15.89	0.374284	-0.427258	0.340647	-0.393621	GO:0016021//integral component of membrane;GO:0031224//intrinsic component of membrane;GO:0044425//membrane part;GO:0016020//membrane;GO:0016740//transferase activity;GO:0016757//transferase activity, transferring glycosyl groups;GO:0003824//catalytic activity;	CCC14964.1|0.0e+00|putative glycosyl transferase [Triticum aestivum]	K18134//EGF domain-specific O-GlcNAc transferase [EC:2.4.1.255]+ko00514//Other types of O-glycan biosynthesis;K18207//protein O-mannose beta-1,4-N-acetylglucosaminyltransferase [EC:2.4.1.312]+ko00515//Mannose type O-glycan biosynthesis+ko01100//Metabolic pathways;K18134//EGF domain-specific O-GlcNAc transferase [EC:2.4.1.255]+ko00514//Other types of O-glycan biosynthesis;K18207//protein O-mannose…	0	0
Ta-Val-AAC-1-1	TraesCS1D02G283000	1.5	1	19	1093	1111	GGUUUCGUGGUGUAGUUGG	:::::::::::.::::.:.	CCAACUACACCGCGAAGCU	Cleavage	TraesCS1D02G283000	0.21	0.27	0.57	0.85	0.65	0.25	0.15	0.26	0.21	0.26	1.03	0.36	-0.75812	-0.728307	-0.0812424	-1.40518	GO:0071704//organic substance metabolic process;GO:1901575//organic substance catabolic process;GO:0006725//cellular aromatic compound metabolic process;GO:0046274//lignin catabolic process;GO:0046271//phenylpropanoid catabolic process;GO:0019748//secondary metabolic process;GO:0009056//catabolic process;GO:1901360//organic cyclic compound metabolic process;GO:0044248//cellular catabolic process;…	BAJ91763.1|0.0e+00|predicted protein [Hordeum vulgare subsp. vulgare]	K05909//laccase [EC:1.10.3.2]	0	0
	TraesCS7B02G408700	2	1	19	2073	2091	GGUUUCGUGGUGUAGUUGG	::::::..::::.:::::.	CCAACUGUACCAUGAAACU	Cleavage	TraesCS7B02G408700	0.04	0.04	0.13	0.25	0.71	0.12	0.16	0.11	0.19	0.14	0.23	0.32	1.10925	-2.3341	-0.66599	-0.558868	0	XP_020198970.1|1.8e-185|two-component response regulator ORR24-like [Aegilops tauschii subsp. tauschii]	K14491//two-component response regulator ARR-B family+ko04075//Plant hormone signal transduction	0	ARR-B
	TraesCS7B02G194500	2.5	1	19	1961	1979	GGUUUCGUGGUGUAGUUGG	::::::.:.:::: :::::	CCAACUGCGCCACUAAACC	Cleavage	TraesCS7B02G194500	0.7	0.47	0.57	0.98	1.18	0.93	1.1	1.29	0.86	1.55	1.16	1.54	0.907673	-0.822592	0.454491	-0.369409	GO:0031224//intrinsic component of membrane;GO:0044425//membrane part;GO:0016021//integral component of membrane;GO:0016020//membrane;GO:0003824//catalytic activity;GO:0016740//transferase activity;GO:0016757//transferase activity, transferring glycosyl groups;	OEL29137.1|2.6e-251|Galactan beta-1,4-galactosyltransferase GALS1 [Dichanthelium oligosanthes]	K21952//CASK-interacting protein	0	0
	TraesCS4A02G444300	2.5	1	19	3411	3429	GGUUUCGUGGUGUAGUUGG	.:.:::::: ::::::.::	UCGACUACAGCACGAAGCC	Translation	TraesCS4A02G444300	2.16	2.06	2.68	4.56	4.26	4.03	3.12	3.14	3.27	5.66	5.37	5.06	0.461425	-0.890281	0.32558	-0.754435	GO:0071704//organic substance metabolic process;GO:0036211//protein modification process;GO:0044264//cellular polysaccharide metabolic process;GO:0044267//cellular protein metabolic process;GO:0006793//phosphorus metabolic process;GO:0005982//starch metabolic process;GO:0044238//primary metabolic process;GO:0019538//protein metabolic process;GO:0046777//protein autophosphorylation;GO:0009987//cel…	XP_020196145.1|0.0e+00|phosphoglucan, water dikinase, chloroplastic [Aegilops tauschii subsp. tauschii]	K15535//phosphoglucan, water dikinase [EC:2.7.9.5];K15535//phosphoglucan, water dikinase [EC:2.7.9.5]	0	0
Targets of tRFs were analyzed using psRNATargets analysis server (http://plantgrn.noble.org/psRNATarget/analysis). The sequence list of tRFs was submitted and the cDNA library of Triticum aestivum for target search. CSI1-3, CSM1-3,SMI1-3 and SMM1-3 represent the expression data of three independent replicates in CSI group, CSM group, SMI group and SMM group respectively.
