# Supplementary material for: tRNA-derived fragments from wheat are potentially involved in susceptibility to Fusarium head blight
Source: BMC Plant Biol. 2022 Jan 3;22:3. doi: 10.1186/s12870-021-03393-9 (PMC8722339; doi:10.1186/s12870-021-03393-9)
Supplement: Supplementary file 13 — Additional file 13: Table S7. The primers used in this study [file 12870_2021_3393_MOESM13_ESM.xlsx]

## Sheet: Supplemental Table S5 Primers i
Table S7 The primers used in this study
Name	Oligo	Purpose
RT-TaGlu	GTCGTATCCAGTGCAGGGTCCGAGGTATTCGCACTGGATACGACCCACCT	Reverse transcript
RT-TaLys	GTCGTATCCAGTGCAGGGTCCGAGGTATTCGCACTGGATACGACACCAAC	Reverse transcript
RT-TaThr	GTCGTATCCAGTGCAGGGTCCGAGGTATTCGCACTGGATACGACACCACT	Reverse transcript
TatRF-Glu-qF	GGACCTCCGTCGTAGTCT	qPCR
TatRF-Lys-qF	GGACCGCCCGTCTAGCTCA	qPCR
TatRF-Thr-qF	GCCTCCGTAGCATAGTGGT	qPCR
Universal R	GTGCAGGGTCCGAGGT	qPCR
TaU6-qF	GGAACGATACAGAGAAGATTAGCA	qPCR
TaU6-qR	TTTGGACCATTTCTCGAT	qPCR
2A157400-qF	ACCCGTTGCCGGCTTGC	RNase T2 gene qPCR
2A157400-qR	GCAACTCAAAGTGCCGCGAC	RNase T2 gene qPCR
2B182900-qF	TGGCGTGCAAGAGCGGG	RNase T2 gene qPCR
2B182900-qR	GCGGTCGATGCACTGGTACAC	RNase T2 gene qPCR
2D163300-qF	GGCAAGAGCATCGAGTTCTGG	RNase T2 gene qPCR
2D163300-qR	GACGGACGGCGGCAAGT	RNase T2 gene qPCR
3A398300-qF	CACCGCCCTTGATCTCTACTA	RNase T2 gene qPCR
3A398300-qR	TTTAGGGCAATGCTTCGAC	RNase T2 gene qPCR
3B430300-qF	TGCCTTCACGGTTCTGACTGC	RNase T2 gene qPCR
3B430300-qR	TCTCGGTGGCGATCAATCAAC	RNase T2 gene qPCR
3D392300-qF	TGAAGCCCGCTCTGGACAAAT	RNase T2 gene qPCR
3D392300-qR	CGCCAGCATTTCCGTGACG	RNase T2 gene qPCR
6A339600-qF	TCCACACCTGCCTAAAGCGG	RNase T2 gene qPCR
6A339600-qR	GCTCAGCAGGTCGCTCACCT	RNase T2 gene qPCR
6B370600-qF	ACCAAAGAAATCGATCGATCC	RNase T2 gene qPCR
6B370600-qR	AGGAGGTCGCTCACCTTGG	RNase T2 gene qPCR
6D320200-qF	TAGCTCTGCAGCGAGTGCCG	RNase T2 gene qPCR
6D320200-qR	GCCGTGGATCCCGAAGTCC	RNase T2 gene qPCR
1A341400-qF	CTGCGTATGAGCGACATTCTG	qPCR
1A341400-qR	ACCAAGCCCGTCTAGCTCAGT	qPCR
1D264300-qF	GGTATGGATGAAGACAAGGGC	qPCR
1D264300-qR	ACAGGATACAAGGTGTGCGTG	qPCR
4A051000-qF	CCTTAGTGAATGCCAAGACCCT	qPCR
4A051000-qR	GAAGGATTGGTCTCCAGATAGCC	qPCR
4A093900-qF	GCAGTGGAGAAGATTCGGGTG	qPCR
4A093900-qR	GGCAACCCTGACAAACCTCTC	qPCR
6A164200-qF	ATTTCTGCCGACGAGAGGGAT	qPCR
6A164200-qR	AGTTTCATCGGAGGTGGCTTG	qPCR
6B302100-qF	GCATTCAAGAAAAACCTACGACC	qPCR
6B302100-qR	CTGTAAAGGCGGCAGGGTATT	qPCR
6B341700-qF	AGGTCGCCTCCTCCTGATGTG	qPCR
6B341700-qR	TCATTGCCCTGGAAAAGCGTC	qPCR
6D254900-qF	CACGAGTTCGGGCTTCTTGAT	qPCR
6D254900-qR	GTTGGATGGGGTCTTGTCTTTT	qPCR
2A141800-qF	GGCGAGCAAGTTCTTGGATGA	qPCR
2A141800-qR	ATAGTCCACAGCCTCCACAGCAT	qPCR
3D364200-qF	TAGCAGAGGAGGGGACAGCCA	qPCR
3D364200-qR	GCGGCAAACACTCCCCAACTA	qPCR
6B032300-qF	GTTTGAGGCGATGGTCGACAG	qPCR
6B032300-qR	CTCATCCGCCTGAAAACATCC	qPCR
3A085700-qF	AGCGAAAGGCTACCCTGTTGT	qPCR
3A085700-qR	CCAAACGCTCTCTTGCCTGAT	qPCR
2B598800-qF	TTCCGCTGCGCTGCTCTG	qPCR
2B598800-qR	TCCATCACTGCCATCCTCCTG	qPCR
U123400-qF	GAGGGAAGGGGATGGAATGCT	qPCR
U123400-qR	CTAACGAGGCGTCGGTCAGGT	qPCR
TaActin-qF	ACCTTCAGTTGCCCAGCAAT	qPCR
TaActin-qR	CAGAGTCGAGCACAATACCAGTTG	qPCR
UPM	TAATACGACTCACTATAGGGCAAGCAGTGGTATCAACGCAGAGT	RACE
UPS	CTAATACGACTCACTATAGGGC	RACE(Nest Forward Primer)
6B02G302100-OR	CTCCCCGACATACTCGCACAC	RACE
6B02G302100-IR	CTGTAAAGGCGGCAGGGTATT	RACE(Nest Reverse Primer)
2B02G598800-OR	TTTCCTTGATGGGTCTGGGTG	RACE
2B02G598800-IR	AGTTTTCCGCATGAGCCACCT	RACE(Nest Reverse Primer)
4A02G093900-OR	TCCACCCGAGCTCCTTGCACT	RACE
4A02G093900-IR	GGCAACCCTGACAAACCTCTC	RACE(Nest Reverse Primer)
