# Supplementary material for: tRNA-derived fragments from wheat are potentially involved in susceptibility to Fusarium head blight
Source: BMC Plant Biol. 2022 Jan 3;22:3. doi: 10.1186/s12870-021-03393-9 (PMC8722339; doi:10.1186/s12870-021-03393-9)
Supplement: Supplementary file 14 — Additional file 14. [file 12870_2021_3393_MOESM14_ESM.zip]

Archive with 13 entries (9 files):
- Supplemental data 1 tRF clone sequencing result/
- Supplemental data 1 tRF clone sequencing result/tRF Glu/
- Supplemental data 1 tRF clone sequencing result/tRF Glu/tRF Glu Ref.seq
- Supplemental data 1 tRF clone sequencing result/tRF Glu/tRF2-M13F_B07.ab1
- Supplemental data 1 tRF clone sequencing result/tRF Glu/tRF2-M13F_B07.seq
- Supplemental data 1 tRF clone sequencing result/tRF Lys/
- Supplemental data 1 tRF clone sequencing result/tRF Lys/tRF Lys Ref .seq
- Supplemental data 1 tRF clone sequencing result/tRF Lys/tRF4-M13F_D07.ab1
- Supplemental data 1 tRF clone sequencing result/tRF Lys/tRF4-M13F_D07.seq
- Supplemental data 1 tRF clone sequencing result/tRF Thr/
- Supplemental data 1 tRF clone sequencing result/tRF Thr/THR-2-17-M13F_A09.ab1
- Supplemental data 1 tRF clone sequencing result/tRF Thr/THR-2-17-M13F_A09.seq
- Supplemental data 1 tRF clone sequencing result/tRF Thr/tRF Thr Ref.seq
