# Supplementary material for: tRNA-derived fragments from wheat are potentially involved in susceptibility to Fusarium head blight
Source: BMC Plant Biol. 2022 Jan 3;22:3. doi: 10.1186/s12870-021-03393-9 (PMC8722339; doi:10.1186/s12870-021-03393-9)
Supplement: Supplementary file 14 — Additional file 14. [file 12870_2021_3393_MOESM14_ESM.zip › Supplemental data 1 tRF clone sequencing result/tRF Thr/THR-2-17-M13F_A09.seq]

>THR-2-17-M13F_A09
AAAGAAATCTATAGGGCGAATTGAATTTAGCGGCCGCGAATTCGCCCTTGCCTCCGTAGCATAGTGGTGTCGTATCTTGTGCGAATACCTCGGACCCTGCACAAGGGCGAATTCGTTTAAACCTGCAGGACTAGTACCTTTAGTGAGGGTTAATTCTGAGCTTGGCGTAATCATGGTCATAGCTGTTTCCTGTGTGAAATTGTTATCCGCTCACAATTCCACACAACATACGAGCCGGAAGCATAAAGTGTAAAGCCTGGGGTGCCTAATGAGTGAGCTAACTCACATTAATTGCGTTGCGCTCACTGCCCGCTTTCCAGTCGGGAAACCTGTCGTGCCAGCTGCATTAATGAATCGGCCAACGCGCGGGGAGAGGCGGTTTGCGTATTGGGCGCTCTTCCGCTTCCTCGCTCACTGACTCGCTGCGCTCGGTCGTTCGGCTGCGGCGAGCGGTATCAGCTCACTCAAAGGCGGTAATACGGTTATCCACAGAATCAGGGGATAACGCAGGAAAGAACATGTGAGCAAAAGGCCAGCAAAAGGCCAGGAACCGTAAAAAGGCCGCGTTGCTGGCGTTTTTCCATAGGCTCCGCCCCCCTGACGAGCATCACAAAAATCGACGCTCAAGTCAGAGGTGGCGAAACCCGACAGGACTATAAAGATACCAGGCGTTTCCCCCTGGAAGCTCCCTCGTGCGCTCTCCTGTTCCGACCCTGCCGCTTACCGGATACCTGTCCGCCTTTCTCCCTTCGGGAAGCGTGGCGCTTTCTCATAGCTCACGCTGTAGGTATCTCAGTTCGGTGTAGGTCGTTCGCTCCAAGCTGGGCTGTGTGCACGAACCCCCCGTTCAGCCCGACCGCTGCGCCTTATCCGGTAACTATCGTCTTGAGTCCAACCCGGTAAGACACGACTTATCGCCACTGGCAGCAGCCACTGGTAACAGGATTAGCAGAGCGAGGATGTAGCGTGCTACAGAGTCTTGAATGTGGCCTACTACGCTACCTAGAAGACAGTATTGGATCTGCGTTTGTGAGCAGTACTTCGAAAGATTGGAGTCTGACCGAACAACACCGTGGGACGGGGTTTTTGTTGAACGCAATACCCAAAAAAAGATCAGAAACTTGATTTTCGGGTGACCCGGGAAAAAACCGTAAGTTTGGGAAACCCCAATGTTAATAAAAAAAAAATTTTGCCTTTTTTCTTTCCCTTCACACAAAAAAAAAG
